# Supplementary material for: Exosome based analysis for Space Associated Neuro-Ocular Syndrome and health risks in space exploration
Source: NPJ Microgravity. 2022 Sep 14;8:40. doi: 10.1038/s41526-022-00225-4 (PMC9474550; doi:10.1038/s41526-022-00225-4)
Supplement: Supplementary file 2 — Supplementary Tables [file 41526_2022_225_MOESM2_ESM.xlsx]

## Sheet: Table 1
Table 1. Gene Sets Significantly Enriched In Urine Exosomes Compared To Plasma
categoryName	nGenesInCategory	nSigGenesInCategory	expected	observed	enrichment	chiSq_pValue	chiSq_pValue_BH	chiSq_pValue_Bonferroni	sigGenesInCategory
DODD_NASOPHARYNGEAL_CARCINOMA_UP	1568	560	0.070119	0.157969	2.25287	2.52038e-56	4.3401e-52	4.3401e-52	A4GALT,ABAT,ABCA13,ABCC6,ACOX1,ADH1C,ADH6,AGFG2,AGR2,AGR3,AIM1L,ALDH1A3,ALDH1L1,ALDH3A1,ALDH3B2,ALS2CL,AMIGO1,AMOTL2,ANKFN1,ANKRD35,ANKRD37,ANXA11,ANXA9,AP1M2,AQP3,ARHGAP32,ARHGAP39,ARHGEF37,ARSD,ASAP3,ASL,ASS1,ASXL3,ATP10B,ATP12A,ATP6V0A4,B3GNT3,BACE1,BAIAP2,BBS4,BCAR1,BCAS1,BCL6,BDH1,BHLHE41,BMPR1B,BNIPL,BTBD7,BTBD9,BTC,C10orf67,C11orf52,C11orf63,C11orf70,C14orf79,C15orf48,C16orf89,C1orf106,C1o…
CHARAFE_BREAST_CANCER_LUMINAL_VS_MESENCHYMAL_UP	421	232	0.0188266	0.0654443	3.47616	9.66373e-56	8.32047e-52	1.66409e-51	ABAT,ABCA12,ABHD11,ACVR1B,ADCY6,AGR2,AIM1L,ALDH3B2,ALDH4A1,ALDH6A1,ANK3,ANKRD30A,ANO1,ANXA9,AP1M2,ARHGAP8,ARHGEF5,ARRDC1,AZGP1,BCAS1,BCR,BIK,BSPRY,C11orf52,C22orf29,C4orf19,C6orf132,C9orf152,CA12,CACNB3,CACNG4,CADPS2,CAMK2N1,CAMSAP3,CASZ1,CBLC,CCDC6,CD24,CDH1,CDS1,CEBPA,CGN,CHD2,CHMP4C,CLDN3,CLDN4,CLDN7,CNNM4,COG7,CRABP2,CREB3L4,CRNDE,CSAD,CYB5A,CYP4B1,DDI2,DDR1,DLG3,DNAJA4,DUSP16,EFHD1,EHF,ELF3,…
ONDER_CDH1_TARGETS_2_DN	448	210	0.020034	0.0592384	2.95689	8.79754e-40	5.04979e-36	1.51494e-35	ABCA12,AGRN,AIM1,AKAP1,AKR1C1,AKR1C2,ALDH1A3,ALOX15B,ALS2CL,ANK3,ANO1,AP1M2,AQP3,ARHGEF4,ARHGEF5,ATP12A,B3GNT3,B4GALT4,BHLHE41,BIK,C1orf106,C1orf116,CA12,CADM1,CAMK2N1,CBLC,CD24,CDCP1,CDH1,CDS1,CELSR1,CELSR2,CLDN4,CLDN7,COBLL1,CORO2A,CRCT1,CST6,CWH43,CXADR,CXCL1,CYP27B1,CYP4F11,DDR1,DHRS1,DMD,DSC2,DSG2,DSP,DST,DUOX1,EDN1,EFNA1,EHF,ELMO3,EPB41L4B,EPCAM,EPN3,EPS8L1,EPS8L2,ERBB3,ERMP1,ESRP1,ESRP2,EX…
TGANTCA_AP1_C	2360	661	0.105536	0.18646	1.76679	1.56644e-33	6.74353e-30	2.69741e-29	A4GALT,AAK1,ABCA12,ABL2,ABR,ABTB2,ACADSB,ACLY,ACOT11,ACOX3,ACSL4,ACVR1B,ACVR2B,ADAMTS15,ADAMTS19,ADNP,AGAP3,AGL,AGR3,AHCYL1,AHI1,AHR,AKAP1,AKAP12,ALCAM,AMMECR1,AMMECR1L,AMOT,ANK2,ANK3,ANKHD1-EIF4EBP3,ANKS1A,ANXA9,AP1B1,AP1M2,APBA1,APEH,ARHGAP32,ARHGAP44,ARHGAP5,ARHGAP8,ARHGEF38,ARID1A,ARMCX2,ARRDC1,ASS1,ATP10B,ATP1B1,ATP6V0A4,ATP6V1C2,ATP7B,AXIN2,BACE1,BAHD1,BAIAP2L1,BARX2,BCL6,BCL9,BCL9L,BHLHE41…
CREIGHTON_ENDOCRINE_THERAPY_RESISTANCE_3	666	256	0.0297827	0.0722144	2.42471	3.4918e-33	1.20258e-29	6.01289e-29	ACAA1,ACACA,ACAD8,ACOX1,AGAP1,AGFG2,AHR,AIFM2,AKAP12,ALAS1,ALDH1A3,AMIGO1,ANKMY2,ANKS6,ARFGEF2,ARHGAP27,ARHGAP44,ARHGAP5,ATP10B,ATP1B1,ATP7B,ATP8B1,B3GNT3,B4GALT4,BAIAP2L1,BBS4,BCAS1,BDH1,BRPF3,C1orf106,C1orf116,C2orf72,C4orf19,CAPN5,CAPS,CASP7,CCDC160,CDH26,CDS1,CEACAM5,CGN,CITED2,CLDN12,CLDN23,CLINT1,CLMN,CNDP2,CORO2A,CPEB4,CREB3L2,CRIM1,CRISP3,CRYBG3,CRYM,CSRNP1,CTTNBP2,CXADR,CXCL17,CYB5A,DHCR…
COLDREN_GEFITINIB_RESISTANCE_DN	214	121	0.00956981	0.0341326	3.5667	1.43333e-31	4.11365e-28	2.46819e-27	ACPP,AGR2,AIM1,AIM1L,ALDH1A3,ANXA9,AP1M2,B3GNT3,BIK,BSPRY,C1orf116,C6orf132,CAPS,CCDC149,CCDC57,CDH1,CDS1,CGN,CLDN4,CLDN7,CNKSR1,COBLL1,COMT,CST6,CYP2J2,DDR1,DST,EHF,ELF3,ELMO3,ENPP5,EPN3,EPPK1,EPS8L1,EPS8L2,ERBB3,ERP27,ESRP2,EXPH5,FAM171B,FAM84B,FOXA1,FXYD3,GPR160,GRAMD1C,GRHL2,GRHL3,HMGCL,HS3ST1,IKZF2,IRF6,ITGB6,KALRN,KIAA1522,KLK6,KRT15,KRT19,LAD1,LAMC2,LIMA1,LMO7,LNX1,MACC1,MAL2,MAPK13,MARVEL…
FLECHNER_BIOPSY_KIDNEY_TRANSPLANT_REJECTED_VS_OK_DN	531	211	0.0237456	0.0595205	2.50658	8.92681e-30	2.19599e-26	1.5372e-25	ABAT,ABCD3,ACAA1,ACADSB,ACO1,ACOX1,ACPP,ACSM2A,ACSM3,ACVR1B,ACY1,ADH6,AGAP1,AGL,AHCY,AHCYL1,AIFM1,AK4,ALDH4A1,ALDH6A1,ALDOB,ANK2,ANK3,ANPEP,AP3D1,AQP3,ARMCX2,ASAP2,ASPA,ASS1,AZGP1,BBOX1,BCKDHB,BHMT,BPHL,BTBD3,C21orf33,CA12,CALB1,CAP2,CD2AP,CDC42BPA,CDH1,CDS1,CLDN10,CLDN8,CLINT1,COBLL1,COL4A4,COMT,CREB3L2,CRYAA,CRYAB,CRYM,CRYZ,CTNNA1,CYB5A,CYP4A11,CYP4F2,DDC,DEFB1,DIO1,DSP,DST,DSTN,DZIP1,ECHS1,EFH…
SMID_BREAST_CANCER_BASAL_DN	659	241	0.0294696	0.0679831	2.30689	2.44951e-28	5.27257e-25	4.21806e-24	ABAT,ABCA12,ABCC6,ACACA,ACACB,ACADSB,ACOX2,ADCY1,AGL,AGR2,ALCAM,ALDH3B2,ALDH4A1,ALOX15B,ANO1,ANXA9,AOX1,APPBP2,AR,ARHGAP32,ARHGAP35,ASPA,ASTN2,ATP7B,AZGP1,BBS4,BCAS1,BIK,BMPR1B,C14orf79,C2CD2L,C9orf116,CA12,CACNA1H,CACNG4,CAMK2N1,CANT1,CASC1,CCND1,CCNO,CDK12,CDS1,CEACAM5,CELSR1,CITED1,COG7,COL4A5,COQ4,CRAT,CRISP3,CROT,CRY2,CSAD,CYB5A,CYP4B1,DCXR,DEPTOR,DHCR24,DHRS2,DIO1,DLG3,DLG5,DNAAF1,DNALI1,DN…
MASSARWEH_TAMOXIFEN_RESISTANCE_UP	529	205	0.0236562	0.0578279	2.44451	1.28792e-27	2.46422e-24	2.2178e-23	AAK1,ABCA1,ABCC6,ACACA,ACSL1,AGMAT,ALAD,ALCAM,ALDH1A3,ANK3,ANKMY2,ANKS6,AQP3,AR,ARHGAP35,ARHGEF37,ATG2B,ATXN1L,B4GALT1,BAIAP2,BBS4,BCAS1,BCL6,C12orf49,CADPS2,CALML5,CAMK2G,CANT1,CARD14,CASP7,CCDC149,CDS1,CGN,COBLL1,CREB3L2,CRISP3,CRYBG3,CRYM,CSNK1E,CTNND1,CYP2J2,DAG1,DDR1,DIDO1,DNAJA4,DOCK5,EDN1,EIF2B5,ELF5,ENAH,ENC1,EPB41L4A,EPB41L4B,EPN3,EPS8L1,ERBB2,ERBB4,EYA2,EZR,FAM114A1,FAM13A,FAM149A,FAM17…
CHARAFE_BREAST_CANCER_LUMINAL_VS_BASAL_UP	348	154	0.0155621	0.0434415	2.79149	3.39748e-27	5.39371e-24	5.85047e-23	ABHD11,ABHD12,ACVR1B,ADCY6,AGR2,ANKRD13D,ANKRD30A,ANXA9,AR,ARHGEF26,ASH1L,ASTN2,ATP6V0E2,ATP8B1,AVL9,BAZ2A,BCAS1,BCOR,BPTF,C4orf19,C9orf152,CA12,CACNB3,CACNG4,CADM1,CAMSAP3,CANT1,CCND1,CEP350,CREB3L4,CSNK1D,CSRNP2,CTXN1,CXXC5,DDX42,DEPTOR,DIP2C,DLG3,DNAJA4,DNALI1,EIF3B,EMP2,EPN3,EPS8L1,ERBB3,ESR1,ESRP2,ETNK2,FBRSL1,FGFR4,FKBP4,FOXA1,FRMD4A,FRS2,FZD4,GARNL3,GATA3,GGA3,GOLT1A,GPD1L,GPR160,GPRC5C,GT…
CHEMNITZ_RESPONSE_TO_PROSTAGLANDIN_E2_DN	355	156	0.0158751	0.0440056	2.77198	3.44546e-27	5.39371e-24	5.93308e-23	ABHD11,ACSS2,AHR,AIF1L,AKAP12,ANXA11,AOX1,AR,ARHGEF16,ASTN2,ATXN1L,AXIN2,BBS4,BCAR1,BICC1,BPHL,C11orf52,C14orf105,C15orf59,C1orf210,C6orf132,CACNB2,CAPN1,CCDC148,CCDC57,CDC42BPG,CDS1,CLDN12,CLDN4,CLDN7,CLIC6,CNKSR3,COBL,CRYZ,CST6,CXADR,DBT,DIRAS3,DLG1,DNAJA4,DYNC2LI1,ELF3,EPB41L5,EPN2,EPS8L1,EVC,EZR,FAAH,FAT1,FMO5,FOXC1,FOXP4,FREM2,FUT3,GALNT11,GATAD1,GATM,GK5,GLB1L,GMDS,GORASP1,GPRC5C,ID4,IFT140…
PEREZ_TP53_TARGETS	1064	337	0.0475807	0.0950635	1.99794	3.93923e-27	5.6528e-24	6.78336e-23	ABCA1,ABCA12,ABCA13,ABCD1,ABR,ABTB2,ADCY1,ADCY6,AFF1,AGAP1,AGAP3,AGPAT3,AIFM2,AIM1L,AKAP9,ALDH1L1,ALDH4A1,ALDH7A1,AMOTL1,ANK3,ANXA9,AQP3,ARFGEF2,ARHGAP23,ARHGAP27,ARHGAP44,ARHGEF17,ARHGEF4,ARHGEF40,ARID1B,ARNT2,ASH1L,ASPA,ATP6V0E2,ATP6V1H,ATP8B1,BACE1,BAIAP2,BBS1,BCOR,BIK,BMP7,BRD1,BRPF1,BVES,C15orf41,C15orf59,C1orf106,C1orf168,C22orf29,C6orf132,C9orf66,CA10,CACNB2,CACNB3,CADM1,CAMK2G,CANT1,CAPN3…
LIM_MAMMARY_STEM_CELL_DN	409	171	0.01829	0.048237	2.63735	4.51991e-27	5.98714e-24	7.78328e-23	ABHD11,ACAD10,ACOT4,ACY1,ADAT1,ALAD,ALDH1A3,ALDH3B2,AP1G2,AP1M2,ARHGEF16,ARRDC1,ATG2A,ATP1B1,ATP6V0E2,BAIAP2L1,BARX2,BDH1,BIK,BNIPL,BTC,C11orf52,C1orf210,CAMSAP3,CAPG,CASZ1,CBLC,CCDC125,CD24,CDH1,CGN,CGNL1,CLDN3,CLDN4,CLDN7,CLDN8,COASY,COBL,CORO2A,CPT2,CRB3,CREB3L4,CXCL17,DECR2,DEFB1,DHCR24,DHX32,DLG3,EHHADH,ELF3,ELMO3,EPCAM,ERBB2,ERBB3,ESR1,ESRP1,EVPL,FAAH,FOXA1,FRK,GABRP,GALE,GATA3,GCC2,GIPC1,G…
GO_EPITHELIUM_DEVELOPMENT	928	304	0.041499	0.0857546	2.06643	5.14231e-27	6.32504e-24	8.85506e-23	ABCA12,ACADVL,ACVR1B,ACVR2B,ADAMTS16,AGR2,AHI1,AKR1C1,AKR1C2,ALDH1A3,AMBRA1,ARHGAP12,ARHGAP35,ARHGEF26,ARID1A,AXIN2,B4GALT1,BBS4,BBS5,BMP7,BMPR1A,BTRC,C2CD3,CALB1,CALML5,CAPN5,CC2D2A,CCDC40,CCND1,CCNO,CD24,CECR2,CELSR1,CEP290,CHD7,CITED1,CITED2,CLDN3,CNFN,COBL,CRABP2,CRCT1,CST6,CYR61,DACT2,DAG1,DDR1,DHRS9,DLG1,DLG3,DLG5,DNAAF1,DSP,DVL1,DVL2,DVL3,EDA2R,EDN1,EGFR,EHF,ELF3,ELF5,EMX1,EP300,EPB41L5,EP…
DUTERTRE_ESTRADIOL_RESPONSE_24HR_DN	488	191	0.0218227	0.0538787	2.46893	2.01783e-26	2.31647e-23	3.47471e-22	ABCA1,ACOX3,AHR,ALCAM,ALDH1A3,ANK3,ANKRD50,AQP3,ARHGAP12,ARHGAP5,ARID5B,ATP1B1,ATP6V0A4,B4GALT4,BAZ2B,BCAS1,BCKDHB,BMP7,BOK,C1orf106,CAMK2N1,CAPN13,CD24,CDC42BPA,CDKL5,CDKN2B,CDS1,CGN,CITED2,CLDN4,CLN8,CMYA5,COBLL1,CORO2A,CPEB2,CPEB4,CRABP2,CREB3L2,CRIM1,CSRNP1,DIO2,DMRTA1,DNAJC22,DUSP4,EDN1,EFHD1,EFNA1,ELF3,ENC1,ENTPD3,EPB41L5,ERBB2,ERRFI1,FAM171B,FAM83B,FAM84A,FBLIM1,FBN2,FBXO32,FNBP1L,FRAS1,FZ…
JAEGER_METASTASIS_DN	254	124	0.0113586	0.0349788	3.07952	3.9014e-26	4.19888e-23	6.71821e-22	ABCA12,AIM1,AIM1L,AKR1C1,AKR1C2,ALDH3B2,ANK3,AP1G2,AQP3,ARHGAP32,ARHGEF4,ASPA,ASS1,BBOX1,BICD2,BMP7,C1orf106,C1orf116,CA12,CALML3,CALML5,CD24,CDH1,CDS1,COBL,CST6,CTNND1,CWH43,CXADR,DEFB1,DIO2,DSC2,DSG1,DSP,DST,DUOX1,ECHDC2,EFS,EGFR,EHF,ELMO3,EPHB6,EPPK1,ESRP2,EVPL,EXPH5,FAT2,FCGBP,FERMT1,FGFR2,FGFR3,FHOD3,FLG,FXYD3,GATA3,GPX2,GRHL2,IRF6,ITGB4,IVL,JAG1,JUP,KLF5,KLK10,KLK11,KRT15,KRT16,KRT17,KRT19,…
GO_TISSUE_DEVELOPMENT	1480	429	0.0661837	0.121016	1.82848	4.74225e-26	4.80362e-23	8.16615e-22	AACS,ABCA12,ACADVL,ACVR1B,ACVR2B,ADAMTS16,AGR2,AHI1,AKR1C1,AKR1C2,ALDH1A3,AMBRA1,ARHGAP12,ARHGAP35,ARHGEF26,ARID1A,ARID5B,AXIN2,B4GALT1,BARX2,BBS4,BBS5,BCL9,BCL9L,BDH1,BMP3,BMP7,BMPR1A,BMPR1B,BPTF,BTRC,BVES,C16orf89,C2CD3,CALB1,CALML5,CAMK2D,CAPN5,CC2D2A,CCDC40,CCND1,CCNO,CD24,CECR2,CELSR1,CEP290,CHD7,CITED1,CITED2,CLDN3,CNFN,CNNM4,COBL,COL12A1,COL27A1,CRABP2,CRCT1,CREB3L2,CST6,CTC1,CUL7,CXADR,CY…
WAMUNYOKOLI_OVARIAN_CANCER_LMP_UP	250	120	0.0111797	0.0338505	3.02786	1.05874e-24	1.01286e-21	1.82315e-20	AACS,ABCD3,ABHD11,ACAA1,ACBD5,ACY1,AGR2,AGR3,ALAS1,ARHGAP27,ARRDC1,ARSD,ATP1B1,ATP8B1,BAIAP2L1,BDP1,BPHL,BSPRY,BTBD3,C1orf116,C4orf19,C8orf82,C9orf152,CAMK2N1,CANT1,CC2D1A,CCND1,CD24,CDC42EP5,CHMP4C,CISD3,CRB3,CXXC5,DDAH1,DNAJA4,DOK4,DYRK2,EHF,EIF2B5,EIF4G1,EIF5B,ELF3,EPCAM,EPS8L2,ERBB3,ESRP1,ESRP2,FA2H,FAM174B,FAM83H,FDFT1,FLNB,FMO5,FOXQ1,FXYD3,GALE,GALNT7,GFPT1,GIPC1,GMDS,GNA11,GOLGA2,GPR160,GS…
KOINUMA_TARGETS_OF_SMAD2_OR_SMAD3	791	260	0.0353725	0.0733427	2.07344	9.6106e-24	8.71024e-21	1.65495e-19	ABL1,ABR,ACAD9,ACADVL,ACOX1,AGAP3,AHR,AIFM1,AKR1C2,ALCAM,AMOTL1,AMOTL2,ANKS6,ANO1,ARHGAP32,ARHGEF37,ARHGEF5,ARID1A,ARL14,ARRDC1,BAIAP2L1,BAZ1B,BCAR3,BCL9L,BCR,BRD2,BTBD7,C15orf39,C1orf116,CASZ1,CEP350,CGN,CHD3,CLDN4,CLDN7,CLIP1,CLIP2,CLTC,COBLL1,COL12A1,COQ4,CRABP2,CSRNP1,CXXC5,CYR61,DAB2IP,DHX32,DIEXF,DOCK5,DSC2,DSG2,DSP,DST,DSTN,EDN1,EFNA1,EGFR,EHF,ENAH,ENC1,EPHA2,EPN2,F3,FAM129B,FAM83A,FAR1,FA…
LIN_SILENCED_BY_TUMOR_MICROENVIRONMENT	102	69	0.00456131	0.019464	4.2672	2.55548e-23	2.20027e-20	4.40054e-19	A2ML1,ADAMTS9,AIF1L,ALDH1A3,AZGP1,B4GALT4,C15orf48,CAMK2N1,CLDN7,CRCT1,CRIM1,CST6,CXCL17,CYP4B1,DAPK1,DSC2,ELF3,ENC1,EPB41L1,EPS8L1,ERBB3,FAM171B,GABRP,GCNT3,GDPD3,GGT6,GPRC5A,GRHL3,IGFL1,IKZF2,IL1RN,INPP4B,IVL,KLK10,KLK6,KRT13,KRT23,KRT4,KRT7,KRT78,MUC15,MYH14,MYO5B,MYO6,NEBL,PLEKHA7,PSCA,PTGS2,RAB11FIP1,RHBDL2,S100P,SCEL,SH3TC2,SIK1,SLC12A6,SLC20A1,SLC4A11,SLC6A14,SOX9,SPRR1A,SPRR3,STS,SYTL2,TA…
CREIGHTON_ENDOCRINE_THERAPY_RESISTANCE_5	435	167	0.0194526	0.0471086	2.42171	1.57119e-22	1.28837e-19	2.70558e-18	AACS,ACADSB,ACSL1,AGR2,AHR,ALAD,ALCAM,ALDH1A3,ALDH3B2,ANK3,AOX1,AQP3,ARHGEF37,ARID5B,ATP6V0D2,ATP8B1,BCAS1,BIK,BMP7,C12orf49,CAB39L,CALML5,CARD14,CCDC160,CDS1,CEACAM5,CEACAM7,CLDN4,CLTC,COBLL1,CORO2A,CPEB2,CRISP3,CTNND1,DAG1,DHCR24,DIDO1,DYRK2,EEA1,EML1,EPB41L4A,EPB41L4B,EPN3,ERBB2,ERBB4,EZR,FAM110C,FAM114A1,FAM20C,FAM84B,FBP1,FUT9,FZD4,FZD5,GABBR2,GALNT7,GATA2,GDF15,GLTP,GOLGA3,GORASP1,GPR157,GP…
MODULE_342	206	102	0.00921206	0.0287729	3.1234	2.62427e-22	2.05409e-19	4.51899e-18	AGR2,AIFM2,AKR1C1,ANK3,ANXA9,ARHGEF5,AZGP1,B3GNT3,C4orf19,CALML3,CCL15,CD24,CDH1,CLDN4,CLDN7,CNKSR1,CRABP2,CUX2,CYB5A,DNAJA4,DSP,DZANK1,ELF3,EPCAM,EPHA2,EPS8L2,FAT1,FBLIM1,FBP1,FOLR1,FOXA1,FXYD3,FZD3,GATA3,GDA,GPC1,GPR160,GPRC5A,GPX2,GPX3,GRB7,GSTM1,HOOK1,HPGD,HSPB8,IL1RN,KLF8,KRT17,KRT18,KRT19,KRT6A,KRT6B,KRT7,KRT8,LAD1,LAMC2,LGALS3BP,LGALS4,LIPG,LMTK3,MAL2,MAP7,MLPH,MMP7,MUC1,MYO10,MYO6,NEBL,OC…
GOZGIT_ESR1_TARGETS_DN	705	234	0.0315267	0.0660085	2.09373	3.73366e-22	2.79537e-19	6.42935e-18	ABAT,ABCA12,ADAMTS19,ADCY1,AGR2,AGR3,AHI1,AHR,AIM1,AK4,AKR1C1,AKR1C2,ALCAM,ANK3,ANKRD35,ANKRD50,AOX1,AR,ARID5B,ARMCX2,ATP1B1,BAG3,BCAS1,BCL6,BMPR1B,C11orf52,C1orf53,C9orf152,CA12,CAB39L,CACNG4,CALCR,CAP2,CASK,CCDC169,CDKN2B,CEACAM5,CELSR2,CLDN3,CMBL,COBLL1,COL4A5,CPEB2,CRABP2,CREB3L2,CRISP3,CTSF,CUEDC1,DCDC2,DEPTOR,DIP2A,DIRAS2,DNAJA4,EDN1,EEF1A2,ELF5,ENAH,EPB41L1,EPB41L5,EPS15L1,ERBB4,ESR1,FAM10…
GO_MORPHOGENESIS_OF_AN_EPITHELIUM	394	150	0.0176192	0.0423131	2.40154	4.07351e-20	2.92274e-17	7.01458e-16	ADAMTS16,AHI1,ALDH1A3,ARHGAP12,ARHGAP35,ARID1A,B4GALT1,BBS4,BBS5,BMP7,BTRC,C2CD3,CC2D2A,CCDC40,CELSR1,CEP290,CITED1,COBL,CYR61,DAG1,DDR1,DLG1,DLG3,DLG5,DNAAF1,DVL1,DVL2,DVL3,EDN1,EGFR,EPB41L5,EPHA2,ESR1,EZR,FEM1B,FGF1,FGFR2,FLRT3,FOLR1,FOXA1,FOXQ1,FRAS1,FREM2,FRS2,FZD3,FZD5,FZD6,GATA3,GDF7,GRHL2,GRHL3,GRSF1,GZF1,HES1,HNF1B,HOXA11,HOXB13,HOXB2,HOXB4,HOXD11,ID4,IFT172,IRX1,IRX2,JAG1,KDM5B,KDM6A,KLH…
RODRIGUES_THYROID_CARCINOMA_POORLY_DIFFERENTIATED_DN	725	232	0.0324211	0.0654443	2.01857	4.28302e-20	2.95014e-17	7.37536e-16	AAK1,ABAT,ACAA1,ACACB,ACAD8,ACOX1,AFF4,AKAP1,AKAP9,AKR1C1,ALAD,ALMS1,ANKS1A,AR,ARHGAP1,ARHGAP5,ARHGEF7,ARID1B,ARL4D,ARSD,ASAP3,ATP1A1,BBS1,BCR,BHLHE41,BSDC1,CAPN1,CAPN3,CD24,CDC42EP4,CDK13,CDS1,CES2,CHD2,CITED2,CLDN10,CLIP1,CLMN,COL4A3,CPEB4,CRIPAK,CROT,CSRNP1,CTNND1,DDR1,DHRS1,DICER1,DMD,DNAJC5,DOCK5,ECHDC2,EFNA1,EHD4,ENOSF1,ENPP5,EPB41L4B,EPB41L5,EPCAM,ERBB2,ERBB3,ERMP1,EVC,FAM13A,FAM161B,FBLN1…
GO_TISSUE_MORPHOGENESIS	524	183	0.0234326	0.051622	2.203	4.85849e-20	3.21782e-17	8.36632e-16	ADAMTS16,AHI1,ALDH1A3,ARHGAP12,ARHGAP35,ARID1A,B4GALT1,BBS4,BBS5,BMP7,BMPR1A,BTRC,C2CD3,CALB1,CC2D2A,CCDC40,CELSR1,CEP290,CITED1,COBL,CYR61,DAG1,DDR1,DLG1,DLG3,DLG5,DNAAF1,DSP,DVL1,DVL2,DVL3,EDN1,EGFR,EPB41L5,EPHA2,ESR1,EYA2,EZR,FEM1B,FGF1,FGFR2,FLRT3,FOLR1,FOXA1,FOXC1,FOXQ1,FRAS1,FREM2,FRS2,FZD3,FZD5,FZD6,GATA3,GCNT3,GCNT4,GDF7,GRHL2,GRHL3,GRSF1,GZF1,HES1,HEYL,HNF1B,HOXA11,HOXB13,HOXB2,HOXB4,HOX…
SENGUPTA_NASOPHARYNGEAL_CARCINOMA_DN	302	125	0.0135051	0.0352609	2.61094	5.38152e-20	3.43221e-17	9.26697e-16	ABCA13,ADH1C,AGR2,ALDH1L1,ALDH3B2,ANKRD35,ANKRD37,ANXA11,AQP3,ARSD,ASS1,ATP10B,ATP12A,BNIPL,C11orf52,C11orf70,C1orf106,C1orf116,C9orf116,C9orf135,C9orf24,CAPN5,CAPS,CASC1,CC2D2A,CCDC113,CCNO,CDH26,CGN,CHST9,CKB,CLDN10,CLDN23,CLDN7,CLIC6,COBL,CSTB,CXCL1,CXXC5,CYP4B1,DHCR24,DNAAF1,DNAH5,DNAH7,DNAJA4,DNALI1,DUOX1,ELF3,EML6,EPB41L4B,EPPK1,EZR,FAM149A,FAM174B,FAM3B,FAM3D,FMO5,HYDIN,IFT172,IL20RA,IQCA1…
BOSCO_EPITHELIAL_DIFFERENTIATION_MODULE	68	51	0.00304087	0.0143865	4.73103	1.20989e-19	7.4408e-17	2.08342e-15	A2ML1,ANXA9,CEACAM5,CEACAM7,CLDN7,DUOX2,ECM1,ELF3,EMP2,F3,FAM3D,GABRP,GPRC5A,HSPB8,KRT13,KRT16,KRT17,KRT18,KRT4,KRT78,LMO7,MAL,MUC1,MUC21,MUC4,NCCRP1,NDRG2,PARD6B,PPL,PSCA,PTPN3,RDH10,RHCG,SCEL,SLC6A14,SPINK5,SPNS2,SPRR1A,SPRR1B,SPRR2A,SPRR3,TACSTD2,TGM3,TMPRSS11B,TMPRSS11D,TMPRSS11E,TMPRSS2,TMPRSS4,TRIM16,TRIM16L,TSPAN6
GO_ORGAN_MORPHOGENESIS	831	252	0.0371613	0.071086	1.91291	9.25147e-19	5.49346e-16	1.5931e-14	ABR,ACVR2B,ADAMTS16,AHI1,ALDH1A3,AQP3,AQP6,ARID1A,ARID5B,ATP6V1B1,AXIN2,BARX2,BAZ1B,BBS4,BBS5,BCAR3,BCOR,BCR,BHLHE41,BMP7,BMPR1A,BMPR1B,BTRC,C2CD3,CALB1,CAPN1,CCDC40,CELSR1,CEP290,CHD7,CITED1,CITED2,CNNM4,COL27A1,COL4A3BP,CSRNP1,CTNNA1,CUL1,CYR61,DAG1,DDR1,DLG1,DLG5,DNAAF1,DSCAML1,DSP,DUOX2,DVL1,DVL2,DVL3,EDN1,EFNA1,EGFR,ELF3,EMX1,EP300,EPHA2,EPHB2,ERRFI1,ESR1,EZR,FAM20C,FBN2,FEM1B,FGF1,FGF9,FGFR…
GINESTIER_BREAST_CANCER_ZNF217_AMPLIFIED_DN	310	124	0.0138628	0.0349788	2.52322	1.21202e-18	6.95702e-16	2.08711e-14	ABCC10,ABCF3,ACAD10,ACIN1,AGRN,ANKRD13D,APBA1,ARHGEF11,ARMC6,ATN1,ATXN2L,B4GALT1,BAZ1B,BBS1,BRD1,CC2D1B,CCDC93,CDC42EP1,CIC,CLASRP,CSNK1E,CTNND1,CUL7,CUL9,DHX33,DOT1L,DUOXA2,EHMT2,EIF3B,ENGASE,EPN1,EVI5L,FBRSL1,FBXL18,FBXL19,FBXO46,FNBP4,FXR2,GIGYF1,GLTSCR1,GRIPAP1,HCFC1,HEYL,HIP1R,ILF3,INTS1,KDM4A,KHSRP,L3MBTL2,LARP1,LEMD2,LENG8,LIMK2,LLGL1,LMNA,MAPK8IP3,MARK2,MBD3,MEF2D,MESP1,MICALL1,MINK1,MTOR…
HALLMARK_ESTROGEN_RESPONSE_EARLY	198	92	0.00885431	0.025952	2.93101	2.12702e-18	1.18153e-15	3.66273e-14	ABAT,ADCY1,AFF1,AKAP1,ANXA9,AQP3,AR,ASB13,B4GALT1,CA12,CALCR,CANT1,CCND1,CELSR1,CELSR2,CLDN7,DEPTOR,DHRS2,ELF3,ESRP2,FAM102A,FARP1,FASN,FDFT1,FKBP4,FLNB,FOXC1,FRK,GAB2,GREB1,HES1,HR,HSPB8,IGF1R,IL17RB,INPP5F,KAZN,KCNK5,KDM4B,KLK10,KRT13,KRT15,KRT18,KRT19,KRT8,LAD1,MAPT,MAST4,MLPH,MPPED2,MREG,MSMB,MUC1,MYBBP1A,MYOF,NADSYN1,NAV2,NCOR2,OVOL2,P2RY2,PDZK1,PEX11A,PTGES,RAB17,RAPGEFL1,RBBP8,RHOD,RRP12,S…
MEISSNER_BRAIN_HCP_WITH_H3K4ME3_AND_H3K27ME3	1025	293	0.0458367	0.0826516	1.80318	4.81724e-18	2.59228e-15	8.29528e-14	A4GALT,ABAT,ABTB2,ACER2,ACSF2,ADAMTS15,ADAMTS19,ADAMTSL5,ADRA2C,AIF1L,ALS2CL,ANO1,AP1M2,ARHGAP27,ARHGAP28,ARHGEF17,ARHGEF26,ASAP3,ASS1,ATP12A,ATP1B1,ATP6V1C2,ATP7B,ATP8B1,B3GAT2,BAG3,BAIAP2L1,BARX2,BCAR3,BIK,BMP3,BMP7,BVES,C12orf56,C1orf106,C1QTNF4,C4orf19,CA10,CACNG4,CASZ1,CBS,CCDC125,CCDC88C,CCND1,CCNO,CD24,CDC42EP1,CDH1,CDK18,CDKN2B,CGNL1,CLDN23,CLIC6,CNIH3,CNKSR3,COL12A1,COL27A1,CWH43,CXADR,C…
MODULE_180	114	65	0.00509793	0.0183357	3.59669	6.18427e-18	3.22706e-15	1.06493e-13	AGR2,AIF1L,AKR1C1,ANK3,ANKRD50,ANXA9,AQP3,ARHGEF16,ARHGEF5,B3GNT3,BDH1,BMP7,CCL15,CDH1,CDS1,CLDN4,CLDN7,CRABP2,CYB5A,DSP,ELF3,EPCAM,ERBB3,ESRP2,FBP1,FOXA1,GATA3,GDA,GPR160,GRB7,HOOK1,IL17RB,IRX5,JUP,KIAA1107,KRT18,KRT19,KRT8,LLGL2,MAL2,MAP7,MLPH,MMP7,MSI2,MSX2,MUC1,MYO6,NEBL,NSUN7,OCLN,PPL,PRR15L,RASL10A,RHOB,S100P,SCNN1A,SSH3,ST3GAL5,SULT2B1,SYT17,SYTL2,TFAP2C,TJP3,TRPS1,TSPAN8
SCHAEFFER_PROSTATE_DEVELOPMENT_48HR_UP	462	161	0.02066	0.0454161	2.19826	8.49459e-18	4.30226e-15	1.46277e-13	ABHD12,ACSL4,ACSM3,ACSS1,ADAMTS16,ADH1C,AFF1,AGR2,AIF1L,AIM1,ALDH1A3,ALDH6A1,ANO1,ANXA9,AQP3,ARHGEF16,ARHGEF26,ASB13,ATP1A1,B4GALT1,B4GALT4,BDH1,BSPRY,C14orf105,C1orf116,C6orf132,CALB1,CAPN5,CD24,CDH1,CDH16,CITED2,CKMT1B,CLDN23,CLDN4,CLDN8,CLIC6,COBLL1,COL4A5,CORO2A,CROT,CYS1,DCDC2,DCXR,DDIT4L,DLG3,ECM1,EDARADD,EDN1,ELF3,EMP2,ENPP5,EPCAM,EPHX2,ERMP1,ERRFI1,EZR,FAM110C,FAM149A,FAM189A1,FAM83H,FGFR…
GO_TUBE_DEVELOPMENT	545	181	0.0243717	0.0510578	2.09496	1.10502e-17	5.43668e-15	1.90284e-13	ABCA12,ACVR2B,ADAMTS16,AGR2,AHI1,AMBRA1,AQP2,ARHGAP35,ARID1A,ASS1,ATXN1L,B4GALT1,BBS4,BBS5,BMP7,BMPR1A,BTRC,C2CD3,CALB1,CC2D2A,CCDC40,CEBPA,CECR2,CELSR1,CHD7,CHD8,CIC,CITED1,CITED2,COBL,DAB1,DAB2IP,DACT2,DAG1,DDR1,DLG1,DLG5,DNAAF1,DVL1,DVL2,DVL3,EDN1,EGFR,EP300,EPB41L5,EPCAM,EPHA2,EPHB3,ERRFI1,ESR1,FGF1,FGF9,FGFR2,FOLR1,FOXA1,FOXC1,FZD3,FZD6,GATA2,GATA3,GDF7,GRHL2,GRHL3,GZF1,HES1,HEYL,HMGCS2,HNF1…
GO_ORGANIC_ACID_METABOLIC_PROCESS	921	268	0.0411859	0.0755994	1.83556	1.28938e-17	6.16753e-15	2.22031e-13	AACS,AARS2,ABAT,ABCD1,ABCD3,ABHD12,ACAA1,ACACA,ACACB,ACAD10,ACAD8,ACAD9,ACADL,ACADS,ACADSB,ACADVL,ACLY,ACMSD,ACO1,ACOT11,ACOT2,ACOT4,ACOX1,ACOX2,ACOX3,ACOXL,ACSF2,ACSL1,ACSL4,ACSM2A,ACSM2B,ACSM3,ACSS1,ACSS2,ACY1,AGMAT,AGXT,AGXT2,AHCY,AHCYL1,AKR1C1,AKR1C2,ALDH18A1,ALDH1A3,ALDH1L1,ALDH4A1,ALDH6A1,ALDH7A1,ALDH8A1,ALDOB,ALOX15B,ALOX5,AMACR,AMT,ASL,ASPA,ASS1,ATIC,ATP8B1,B3GAT2,B3GNT3,B4GALT1,B4GALT2,B…
TTTNNANAGCYR_UNKNOWN	2172	534	0.0971291	0.150635	1.55087	1.37704e-17	6.40881e-15	2.37126e-13	ABCA1,ABL1,ACOT11,ADAMTS15,ADAMTS3,ADAMTS9,ADAMTSL5,AIFM1,AIM1L,AKAP12,ALAD,ALCAM,ALDH4A1,AMMECR1L,AMOT,AMOTL1,ANKRD17,ANKRD27,ANXA9,AP3D1,ARFGEF1,ARHGAP44,ARHGAP5,ARHGEF17,ARID1A,ASS1,ATP1A1,ATXN2L,AZGP1,BACE1,BAHD1,BAZ2A,BCAR3,BCAT2,BCL2L2,BCL9,BCL9L,BCOR,BHLHE41,BICD1,BMP7,BRD2,C1orf106,C1orf116,C1orf122,C1QTNF4,C2CD2L,C9orf24,CA10,CACNB2,CACNG4,CADM1,CALCR,CALML5,CAMK2G,CAMTA2,CAPG,CASC2,CASK…
CHARAFE_BREAST_CANCER_BASAL_VS_MESENCHYMAL_UP	113	64	0.00505322	0.0180536	3.57269	1.57915e-17	7.15603e-15	2.71929e-13	ACSL1,AIM1,ATP1A1,BSPRY,C1orf116,C6orf132,CBLC,CD24,CDH1,CDS1,DUSP16,EHF,ELF3,ELMO3,EPB41L4A,EPN3,ESRP1,ESRP2,FXYD3,GRHL2,HOOK2,IRF6,ITGB6,KIAA1522,KLK6,KRT15,KRT16,LAD1,LIMK2,MACC1,MAL2,MARVELD2,MUC1,MYO5B,OVOL1,OVOL2,PKP3,PPL,PPP1R14C,PROM2,PRR15L,PRRG4,PRSS8,RAB25,RHOD,RNF144B,RNF39,RNF43,RTKN,S100A14,S100P,SCNN1A,SERPINA3,SERPINB5,SH2D3A,SH3YL1,SPINT1,SSH3,ST14,SYTL1,TACSTD2,TMEM30B,TRIM29,ZN…
GO_CELL_CELL_JUNCTION	367	136	0.0164118	0.0383639	2.33758	1.89751e-17	8.37822e-15	3.2675e-13	ACTN4,AHI1,AKAP6,AMOT,AMOTL1,AMOTL2,ANK2,ANK3,AQP3,ASH1L,ATP1A1,ATP1B1,ATP7B,B4GALT1,BVES,CADM1,CADM4,CAMK2D,CAMSAP3,CASK,CCDC85C,CCND1,CD2AP,CDC42BPA,CDC42BPB,CDH1,CGN,CGNL1,CLDN10,CLDN12,CLDN16,CLDN20,CLDN23,CLDN3,CLDN4,CLDN7,CLDN8,CNKSR1,CRB3,CTNNA1,CTNND1,CXADR,DAG1,DLG1,DLG3,DLG5,DSC2,DSG1,DSG2,DSP,EPB41L3,EPB41L4B,EPCAM,EVPL,FAT1,FAT2,FGFR4,FLCN,FLRT1,FLRT3,FRMD4A,FRS2,FZD4,FZD5,GJA9,GJB6,G…
GO_APICAL_JUNCTION_COMPLEX	121	66	0.00541097	0.0186178	3.44075	3.72361e-17	1.59913e-14	6.41206e-13	AMOT,AMOTL1,AMOTL2,ANK3,ASH1L,ATP7B,BVES,CAMSAP3,CCDC85C,CCND1,CDH1,CGN,CGNL1,CLDN10,CLDN12,CLDN16,CLDN20,CLDN23,CLDN3,CLDN4,CLDN7,CLDN8,CRB3,CTNNA1,CTNND1,CXADR,DLG1,DLG3,EPB41L4B,EPCAM,FRMD4A,FZD5,JUP,KIFC3,MAGI1,MAGI3,MARVELD2,MARVELD3,MICALL2,MPDZ,MPP5,NHS,NPHP1,OCLN,PARD3B,PARD6B,PARD6G,PDZD3,PLEKHA7,POF1B,PRKCI,PRKCZ,RAPGEF2,RPGRIP1L,SHROOM2,SHROOM3,STRN,SYMPK,TJAP1,TJP1,TJP2,TJP3,TRAF4,UBN…
GO_ENZYME_BINDING	1692	432	0.0756641	0.121862	1.61056	3.80746e-17	1.59913e-14	6.55645e-13	ABAT,ABCA1,ABCD1,ABL1,ACIN1,ACVR1B,ADCY6,AKAP1,AKAP12,AKAP6,AKAP8,ALDOB,ALS2,AMBRA1,ANAPC2,ANK2,ANKFY1,ANKRD27,AP1B1,AP2A2,AR,ARHGEF16,ARHGEF7,ATG13,ATP1A1,ATP1B1,ATP6V0A4,ATP6V1G3,AXIN2,B4GALT1,BACE1,BCAR1,BCL2L14,BCOR,BCR,BHLHE41,BICD1,BICD2,CABIN1,CACNB2,CACNB3,CAD,CAMK2D,CAMK2N1,CAMTA2,CBS,CCND1,CCNL2,CCNT2,CD24,CDC42BPB,CDC42EP1,CDC42EP4,CDC42EP5,CDK5RAP3,CDKL5,CDKN2B,CEBPA,CEP152,CEP250,CHM…
MCBRYAN_PUBERTAL_BREAST_4_5WK_UP	261	107	0.0116716	0.0301834	2.58605	4.47325e-17	1.83403e-14	7.70293e-13	ANO1,ATP1A1,ATP6V1B1,BCL6,BSPRY,C1orf210,CAPG,CD24,CDCP1,CDH1,CITED1,CLDN10,CLDN3,CLDN4,CLDN7,CLDN8,DDR1,DSP,DUSP16,EHF,ELF5,ENAH,EPB41L4B,EPCAM,ERBB3,ERRFI1,ESRP1,ESRP2,EZR,F3,FAM208B,FBXO32,FGFR2,FIGN,FOLR1,FOXA1,FXYD2,FXYD3,FZD6,GAS1,GATA3,GRHL2,HEBP2,HSPA1B,ID4,IRAK1,IRF6,IRX1,IRX2,IRX5,KRT18,KRT19,KRT7,KRT8,LAD1,LY6D,MARK1,MFGE8,MUC15,NHSL1,NPR3,OCLN,PAWR,PERP,PFN2,PIAS3,POF1B,PREB,PROM1,PRO…
DACOSTA_UV_RESPONSE_VIA_ERCC3_DN	825	244	0.0368929	0.0688293	1.86565	5.07548e-17	2.03255e-14	8.73997e-13	ACSL4,ADNP,AFF1,AGAP1,AKAP9,ALCAM,ANKMY2,ANKRD17,ANKS1A,APPBP2,ARFGEF1,ARHGAP12,ARHGAP35,ARHGEF7,ARID5B,ARNT2,ASAP2,ATP6V1H,ATP8B1,ATRN,AVL9,BAZ1B,BAZ2B,BCAR3,BICD1,BMPR1A,BPTF,BTAF1,BTRC,C2CD2,C2CD3,CAMSAP2,CAND1,CAP2,CASK,CCDC6,CCDC93,CCND1,CD2AP,CDC42BPA,CDK13,CEP350,CHST3,CKAP5,CLASP1,CLINT1,CLIP1,CLOCK,CREB3L2,CRIM1,CRYBG3,CTIF,CUL1,CYR61,DAPK1,DDX42,DHX15,DICER1,DLG1,DMD,DMXL2,DNAJC13,DNMBP…
GO_EMBRYO_DEVELOPMENT	876	255	0.0391736	0.0719323	1.83624	6.76374e-17	2.64708e-14	1.16472e-12	ABR,ACSL4,ACVR1B,ACVR2B,AHI1,ALDH1A3,ALS2,AMBRA1,AMOT,APBA1,ARHGAP35,ARID1A,ARNT2,ATP6V1B1,AXIN2,BBS4,BBS5,BCR,BMP7,BMPR1A,BPTF,C2CD3,CC2D2A,CCDC40,CEBPA,CECR2,CELF1,CELSR1,CEP290,CFC1,CFC1B,CHD7,CHD8,CITED1,CITED2,COBL,COL12A1,COL4A3BP,CRABP2,CYR61,DISP1,DLG1,DMRT2,DNAAF1,DNMT3A,DSCAML1,DUSP2,DUSP4,DVL1,DVL2,DVL3,DYNC2H1,EDN1,EFNA1,EGFR,ELF3,ELF5,ELL,EMX1,EP300,EPB41L5,EPHA2,EPHB2,EPN1,ERBB4,ERC…
GSE19888_ADENOSINE_A3R_ACT_VS_TCELL_MEMBRANES_ACT_AND_A3R_INH_PRETREAT_IN_MAST_CELL_DN	190	86	0.00849656	0.0242595	2.85522	1.35547e-16	5.18692e-14	2.33411e-12	ANO1,ARHGEF18,ARHGEF4,ARID1B,BAIAP2L1,CAPNS2,CDC42BPG,CDCP1,CDH1,CELSR2,CHD8,CKMT1B,DAG1,DDR1,DSP,DUOX1,DUSP15,EFNA1,EMP2,ERBB3,ESRP1,FAM160B2,FAM168B,FAM83F,FAM83H,FAT1,FGFR2,FGFR3,FREM2,FZD6,GOLGA4,GRB7,GRHL2,HMGB3,HMGXB3,HUWE1,IL17RB,IL17RE,ITGA3,KLF5,LAD1,MAP3K4,MBD6,MEF2D,MFGE8,MICALL1,MKL2,MYO1E,NCS1,NDRG2,NOTCH3,PERP,PKP1,PLCH2,PRRC2B,PTPN14,PTPRF,PTPRU,RAB40C,RALBP1,RAPGEFL1,RGS12,RPAP1,S…
GO_TUBE_MORPHOGENESIS	323	122	0.0144441	0.0344147	2.3826	1.87801e-16	7.03029e-14	3.23393e-12	ACVR2B,ADAMTS16,AGR2,AHI1,ARHGAP35,ARID1A,B4GALT1,BBS4,BBS5,BMP7,BTRC,C2CD3,CC2D2A,CCDC40,CELSR1,CHD7,CITED1,COBL,DAB2IP,DAG1,DDR1,DLG1,DLG5,DNAAF1,DVL1,DVL2,DVL3,EDN1,EGFR,EPB41L5,EPHA2,EPHB3,ESR1,FGF1,FGFR2,FOLR1,FOXA1,FZD3,FZD6,GATA3,GDF7,GRHL2,GRHL3,GZF1,HES1,HNF1B,HOXA11,HOXD11,IFT172,IRX1,IRX2,KDM5B,KDM6A,KLHL3,LGR4,LHX1,LIAS,LRP5,LRP6,LUZP1,MEGF8,MESP1,MIB1,MKS1,MMP14,MSX2,MTHFD1,MTHFD1L,M…
GO_EMBRYO_DEVELOPMENT_ENDING_IN_BIRTH_OR_EGG_HATCHING	545	176	0.0243717	0.0496474	2.03709	3.95939e-16	1.45065e-13	6.81807e-12	ACSL4,ACVR1B,ALS2,AMBRA1,AMOT,APBA1,ARHGAP35,ARID1A,ARNT2,AXIN2,BBS4,BMP7,BMPR1A,BPTF,C2CD3,CC2D2A,CEBPA,CECR2,CELSR1,CHD7,CHD8,CITED1,COBL,COL4A3BP,CYR61,DLG1,DMRT2,DSCAML1,DVL1,DVL2,DVL3,EDN1,EGFR,ELF3,ELL,EMX1,EP300,EPB41L5,EPHA2,EPN1,ERCC2,ESRRB,ETNK2,EVX1,FBXW8,FGF9,FGFR2,FLCN,FOLR1,FOXA1,FOXC1,FZD3,FZD5,FZD6,GATA2,GATA3,GDF7,GRHL2,GRHL3,HES1,HNF1B,HOXA11,HOXA3,HOXA7,HOXA9,HOXB2,HOXB3,HOXB4,…
GO_UROGENITAL_SYSTEM_DEVELOPMENT	296	114	0.0132367	0.032158	2.42945	4.37004e-16	1.56775e-13	7.52521e-12	ACVR2B,ADAMTS16,AHI1,ALOX15B,AQP2,AR,ARID5B,ASS1,BMP7,CALB1,CD24,CEP290,CITED1,COL4A3,COL4A4,DACT2,DLG1,DLG5,EMX2,EPCAM,EPHB2,EPHB3,ESR1,ESR2,FEM1B,FGF1,FGFR2,FKBP4,FOXA1,FOXC1,FRAS1,FRS2,GATA2,GATA3,GCNT3,GCNT4,GZF1,HES1,HEYL,HMGCS2,HNF1A,HNF1B,HOXA11,HOXB13,HOXD11,ID4,IFT140,IRX1,IRX2,ITGA3,ITGB4,JAG1,KLF15,KLHL3,LGR4,LHX1,LZTS2,MME,MYO1E,NF1,NIPBL,NKX3-1,NOTCH3,NPHS2,NPNT,OSR1,OVOL1,PAX2,PAX8,…
GO_REGULATION_OF_GTPASE_ACTIVITY	653	201	0.0292013	0.0566996	1.94168	4.86251e-16	1.70883e-13	8.37325e-12	ABR,AGAP1,AGAP11,AGAP3,AGFG2,AGRN,AKAP9,ALS2,ALS2CL,AMOT,ANKRD27,ARFGEF1,ARFGEF2,ARHGAP1,ARHGAP12,ARHGAP23,ARHGAP27,ARHGAP28,ARHGAP32,ARHGAP35,ARHGAP39,ARHGAP40,ARHGAP44,ARHGAP5,ARHGAP8,ARHGEF10L,ARHGEF11,ARHGEF16,ARHGEF17,ARHGEF18,ARHGEF26,ARHGEF37,ARHGEF38,ARHGEF4,ARHGEF40,ARHGEF5,ARHGEF7,ASAP2,ASAP3,AXIN2,BBS4,BCAR3,BCL6,BCR,BTC,BVES,CAMK2D,CAMK2G,CCL15,CDC42EP1,CDC42EP4,CDC42EP5,CDKL5,CHM,CPE…
GO_GTPASE_BINDING	287	111	0.0128343	0.0313117	2.43969	7.79601e-16	2.68495e-13	1.34247e-11	ABCA1,ALS2,ANKFY1,ANKRD27,ARHGEF16,BICD1,BICD2,CDC42BPB,CDC42EP1,CDC42EP4,CDC42EP5,CDKL5,CHM,CYFIP1,DIAPH1,DMXL2,DOCK7,DVL1,DVL2,DVL3,EPS8,ERC1,ERRFI1,EVI5L,EXOC1,EXPH5,FGD3,GAS8,GGA3,GOLGA4,GOLGA5,HSP90AA1,IARS,INF2,IPO13,IPO4,KIF16B,KIF3B,LLGL1,LLGL2,MARCH5,MICAL3,MICALL1,MICALL2,MLPH,MYO1C,MYO5A,MYO5B,NCKAP1,NDRG1,NOXA1,NSF,OCRL,PEX5,PLCE1,PPP1R9A,RAB11FIP1,RAB11FIP2,RAB11FIP3,RAB11FIP4,RAB11F…
LEE_BMP2_TARGETS_UP	698	210	0.0312137	0.0592384	1.89783	1.12845e-15	3.81018e-13	1.94319e-11	ABCA1,ACACB,ACAD8,ACSL4,ADCY6,ADH1C,AGRN,ALCAM,ALDH6A1,ANK3,ANPEP,AOX1,AR,ARHGEF26,ARNT2,ATP1B1,AXIN2,BMP7,BPHL,BSPRY,C14orf105,C16orf89,C1orf106,CA12,CACNB3,CALB1,CAPN5,CBX6,CDH1,CGNL1,CHD3,CKB,CKMT1B,CLDN10,CLDN23,CLDN3,CLDN7,CNDP2,CNP,COL4A4,CRISPLD1,CRY2,CRYZ,CSAD,CSRNP3,CTSF,CTXN1,CUL7,CXCL17,DAPK1,DCXR,DDIT4L,DDR1,DEPTOR,DIO2,DMPK,DSG2,DSP,DTX4,EFS,EHF,EMP2,EPCAM,EPS8,ESRP1,EXPH5,EXTL3,EZR,…
MODULE_6	404	140	0.0180664	0.0394922	2.18595	1.57191e-15	5.20543e-13	2.70682e-11	AGR2,AKR1C1,ALCAM,ALDH1A3,ALDH3A1,ANK3,AQP3,ARHGEF16,AZGP1,BCL6,CCL15,CCND1,CD24,CDC42EP1,CDH1,CEACAM5,CHPF,CITED2,CLDN10,CLDN3,CLDN4,CLDN7,CNKSR1,CRIM1,CRYAB,CRYM,CXCL1,CYB5A,CYP2B6,CYP4B1,CYR61,DDR1,DEFB1,DHRS1,DNM2,DSP,DTX4,ECHS1,EFNA1,EGFR,ELF3,EPCAM,ERBB3,F3,FBLN1,FBP1,FCGBP,FGFR3,FOSL2,G0S2,GABRP,GAS1,GATM,GDF15,GNE,GPRC5A,GPX2,GPX3,HES1,HMGCS2,HOXB2,HSPA2,HSPG2,IER3,IGFBP3,ITGB4,KCNQ1,KDM5…
GO_PLASMA_MEMBRANE_REGION	902	255	0.0403363	0.0719323	1.78331	1.70007e-15	5.52363e-13	2.92753e-11	ABCC6,ADCY6,AHCYL1,AIF1L,AKAP1,AKAP6,AMOTL1,AMOTL2,ANK2,ANK3,ANO1,AQP2,AQP3,AQP6,ARHGAP32,ARHGEF18,ARHGEF4,ATP12A,ATP1A1,ATP1B1,ATP6V0A4,ATP6V0D2,ATP6V1B1,ATP7B,ATP8B1,B4GALT1,BBS1,BBS4,BBS5,BCR,BMPR1A,BSND,BVES,CACNB3,CADM1,CADPS2,CAMK2N1,CASK,CDH1,CDH16,CDKL5,CEACAM5,CHRM1,CLDN3,CLDN4,CLDN7,CLDN8,CNGA1,CNIH3,CNNM2,CNNM4,COMT,CRB3,CTNNA1,CUBN,CXADR,CYP4A11,CYP4F2,CYS1,DAG1,DDR1,DIAPH1,DLG1,DLG2,…
GO_CYTOSKELETON	1871	458	0.0836687	0.129196	1.54414	2.8793e-15	9.18176e-13	4.95815e-11	ABL1,ABL2,ACACA,ACTN4,ACTR1B,AHI1,AIF1L,AKAP12,AKAP9,ALDOB,ALMS1,ALOX15B,ALS2,AMOT,ANK2,ANK3,ANXA11,APPBP2,ARFGEF2,ARHGAP32,ARHGAP35,ARHGAP39,ARHGEF18,ARHGEF5,AURKC,AXIN2,BAIAP2,BAIAP2L1,BBS1,BBS4,BBS5,BCAR1,BICD1,BICD2,C2CD3,C9orf24,CAMSAP1,CAMSAP2,CAMSAP3,CAPG,CASK,CC2D1A,CC2D2A,CCDC113,CCDC6,CCDC8,CD2AP,CDC42BPA,CDC42BPB,CDC42EP1,CDC42EP4,CDC42EP5,CDH1,CDK16,CDK5RAP3,CDKL2,CEP104,CEP152,CEP164…
LIEN_BREAST_CARCINOMA_METAPLASTIC_VS_DUCTAL_DN	107	58	0.0047849	0.0163611	3.41931	4.08833e-15	1.28002e-12	7.04011e-11	ABAT,ACOT4,ACOX2,AGR2,AGR3,AP1M2,AR,ARSD,AZGP1,BIK,C11orf52,CA12,CCDC125,CDH1,CLDN7,CREB3L4,CST6,DHCR24,DNALI1,EFHD1,EPCAM,EPN3,EPPK1,ERBB2,ESR1,FOXA1,FXYD3,GATA3,GRHL2,GSTM3,HCAR1,IL20RA,INPP5J,KLHDC9,KRT18,KRT18P55,KRT19,MAL2,MYO5C,NME5,OVOL2,P2RY2,PLEKHA6,PRR15L,PTGER3,REEP6,RSPH1,SLC25A4,SPDEF,TBC1D9,TMEM125,TMEM25,TOM1L1,TRPS1,TTC39A,ZFP62,ZG16B,ZNF552
IVANOVA_HEMATOPOIESIS_STEM_CELL_AND_PROGENITOR	642	195	0.0287094	0.0550071	1.91599	4.41743e-15	1.35836e-12	7.60681e-11	ABL1,ACAD8,ACAD9,ACADL,ACOT2,ACP6,AGR2,AKAP6,ANKRD37,ARHGAP32,ARHGAP35,ARHGEF17,ARMCX2,AVPI1,BAZ1B,BCAR1,BCL2L14,BMS1,BPHL,BTC,C10orf99,C2CD2,C9orf24,CADM4,CAMSAP3,CCDC93,CKMT2,CLASRP,CLDN8,CNOT1,COASY,COQ4,CORO2A,CRTC1,CSRNP1,DAG1,DAGLA,DAPK1,DEPTOR,DHX30,DHX33,DICER1,DIP2C,DISP1,DLG3,EARS2,EFNA1,ELOVL6,EML1,ENAH,EPB41L4B,ETV6,FAM189B,FAM84B,FASN,FBXO21,FLNB,FNBP1L,FNBP4,FZD6,GABRB2,GALNT11,GATA…
BUYTAERT_PHOTODYNAMIC_THERAPY_STRESS_UP	780	226	0.0348806	0.0637518	1.82771	5.0111e-15	1.51388e-12	8.62911e-11	ABCA1,ABL2,ABTB2,ACVR1B,ADNP2,AFF4,AHI1,AHR,AKAP9,AKR1C1,APPBP2,ARFGEF2,ARHGAP12,ARHGEF7,ARMCX2,ASS1,BAG3,BAHD1,BAZ2A,BAZ2B,BRD1,BRD2,BSDC1,CAMTA2,CCDC93,CCNT2,CDR2,CDR2L,CELF1,CHAC1,CHKA,CITED2,CLIP2,CNIH3,CNNM4,CSNK2A2,CUL7,DHX34,DIEXF,DOK4,DST,EIF2AK3,EIF3A,EIF5,ELL,EP300,FA2H,FAM102A,FAM13A,FEM1B,FKBP4,FNBP4,FOSL2,FRS2,FZD7,GCC1,GDF15,GFPT1,GMEB2,GNAI1,GOLGA2,GOLGA5,GOLGB1,GOLPH3L,GPATCH8,GPR…
WU_CELL_MIGRATION	182	80	0.00813881	0.022567	2.77276	8.08973e-15	2.40181e-12	1.39305e-10	AGR2,AIM1,AKAP12,AKR1C1,AKR1C2,AQP3,ARID5B,BICC1,CAPG,CD24,CDH1,CLDN4,CLDN7,CST6,CSTB,CXADR,CXCL1,CYR61,DAPK1,DTX4,EEF1A2,EHF,EPCAM,EPS8,ESRP1,FBLN1,FXYD3,GALNT1,GATA3,GRAMD3,GSTM3,IGFBP3,IL1A,ITGB4,JAG1,JUP,KLF5,KRT17,KRT18,KRT19,KRT7,LAD1,LGALS3,LIMA1,LIMCH1,MAOA,MAPK13,MT1E,MT1F,MT1G,MTUS1,NR2F2,PERP,PIR,PKP3,PPL,PTGES,PTGS2,RAB25,RBPMS,RNF128,S100A14,S100A2,S100A6,S100P,SCNN1A,SERPINB5,SFN,SH…
DOANE_BREAST_CANCER_ESR1_UP	107	57	0.0047849	0.016079	3.36036	1.56224e-14	4.48482e-12	2.69018e-10	ABAT,ACADSB,ACOX2,AGR2,ALCAM,ANXA9,AR,AZGP1,BMPR1B,C9orf116,CA12,CACNG4,CELSR1,DHRS2,DNALI1,DUSP4,EEF1A2,EPS8L1,ERBB4,ESR1,FBP1,FOXA1,GALNT7,GATA3,GDF15,GPRC5A,GREB1,INPP4B,KRT18,MAPT,MAST4,MLPH,MUC1,MYO6,PDZK1,PEX11A,PP14571,RHOB,SCCPDH,SCNN1A,SCUBE2,SEMA3C,SERPINA5,SLC27A2,SLC39A6,SLC44A4,SLC7A8,SPDEF,SSH3,STK32B,SYT17,TBC1D9,TJP3,TMC5,TOX3,TSPAN1,TTC39A
GO_MONOCARBOXYLIC_ACID_METABOLIC_PROCESS	487	157	0.021778	0.0442877	2.0336	1.56265e-14	4.48482e-12	2.69089e-10	AACS,ABAT,ABCD1,ABCD3,ACAA1,ACACA,ACACB,ACAD10,ACAD8,ACAD9,ACADL,ACADS,ACADSB,ACADVL,ACLY,ACMSD,ACOT11,ACOT2,ACOT4,ACOX1,ACOX2,ACOX3,ACOXL,ACSF2,ACSL1,ACSL4,ACSM2A,ACSM2B,ACSM3,ACSS1,ACSS2,AGXT,AGXT2,AKR1C1,AKR1C2,ALDH1A3,ALDH4A1,ALDH8A1,ALDOB,ALOX15B,ALOX5,AMACR,AMT,ATP8B1,BBOX1,BCKDHB,CPT1B,CPT2,CRABP2,CRAT,CROT,CYP2A7,CYP2B6,CYP2J2,CYP4A11,CYP4F2,DAGLA,DBT,DCXR,DECR2,DHRS9,ECHDC2,ECHS1,EDN1,EH…
GO_EMBRYONIC_MORPHOGENESIS	530	167	0.0237009	0.0471086	1.98763	1.7039e-14	4.81003e-12	2.93412e-10	ABR,ACVR2B,AHI1,ALDH1A3,AMOT,ARHGAP35,ARID1A,ATP6V1B1,BBS4,BBS5,BCR,BMP7,BMPR1A,C2CD3,CC2D2A,CCDC40,CELSR1,CEP290,CFC1,CFC1B,CHD7,COBL,COL12A1,CRABP2,CYR61,DLG1,DNAAF1,DSCAML1,DUSP2,DUSP4,DVL1,DVL2,DVL3,DYNC2H1,EDN1,EFNA1,ELF5,EPB41L5,EPHA2,EPHB2,EYA2,FBN2,FGF9,FGFR2,FLRT3,FOLR1,FOXC1,FOXI1,FRAS1,FRS2,FZD3,FZD5,FZD6,GATA2,GATA3,GDF7,GJB6,GRHL2,GRHL3,GRSF1,HES1,HMX2,HNF1B,HOXA11,HOXA3,HOXA7,HOXA9,…
YRTCANNRCGC_UNKNOWN	2792	636	0.124855	0.179408	1.43693	2.20307e-14	6.11884e-12	3.79368e-10	ABAT,ABCA1,ABCD1,ABHD11,ABL1,ABR,ACACA,ACADSB,ACAT2,ACBD5,ACLY,ACOT11,ACSS1,ACTN4,ACVR2B,ACY1,ADAMTS13,ADAMTSL3,ADAMTSL5,ADNP2,AFF4,AGAP1,AGFG2,AHCY,AHR,AKAP12,AKAP8,AKT1S1,ALAD,ALCAM,ALDH7A1,ALMS1,ALS2,AMMECR1,AMOT,ANKHD1-EIF4EBP3,ANKMY2,ANKRD27,ANKRD35,ANKS1A,AP1B1,AP1G2,AP3D1,APEH,APPBP2,AR,ARFGEF1,ARHGAP1,ARHGAP12,ARHGAP27,ARHGEF17,ASL,ATP12A,ATP1B1,ATRN,ATXN2L,AXIN2,B4GALT2,BAHD1,BAZ2A,BCL2L…
GO_DETECTION_OF_STIMULUS	656	24	0.0293355	0.0067701	0.230782	2.73724e-14	7.48179e-12	4.71352e-10	ANO1,AZGP1,CADM1,CASR,CDS1,CNGA1,GNA11,HPN,JUP,NR2F6,OR10H1,OR13J1,OR2I1P,OR2M3,PAWR,PIGR,PITPNM1,PKD1,PKD1L1,SOX4,TCAP,TMC1,TRPM3,TRPM8
VANTVEER_BREAST_CANCER_ESR1_UP	162	73	0.00724443	0.0205924	2.84251	3.29918e-14	8.73632e-12	5.68118e-10	ABAT,ACADSB,ACOT4,AFF1,AGR3,BRD8,BTBD9,C9orf116,CA12,CELSR1,CPEB2,CXXC5,DNALI1,EML2,ERBB3,ERBB4,ESR1,FAAH,FAM102A,FAM110C,FAM174B,FAN1,FARP2,FBP1,FGD3,FOXA1,GATA3,GPD1L,GREB1,HEXIM1,HMGCL,HSD17B4,HTT,INPP5J,IRS1,KCTD3,KDM4B,KIAA0232,KIF12,KIF13B,KIF16B,KLHDC9,KRT18,LONRF2,MAST4,MCCC2,MEIS3P1,MREG,MYLIP,MYO5C,NEDD4L,OVOL2,PPP1R26,PRR15,RAB11FIP3,RBM47,RUNDC1,SCCPDH,SCUBE2,SEC14L2,SLC35E2B,SLC39A6,…
FARMER_BREAST_CANCER_APOCRINE_VS_BASAL	319	115	0.0142653	0.0324401	2.27406	3.35032e-14	8.73632e-12	5.76925e-10	ABCA12,ABCC6,ABHD11,ACACA,ACAD8,ACE2,ACOX2,ACSL1,ACSS3,AK4,AKAP9,ALCAM,ALDH3B2,AMACR,ANKRD27,AR,AZGP1,BBS1,BTBD3,CADPS2,CDH1,CLDN8,CRAT,CRISP3,CROT,CYB5A,CYP2J2,DCXR,DHCR24,DHRS2,DIEXF,DMD,DUSP4,ECHDC2,EFHD1,ENOSF1,ERBB4,ESRRG,FAM174B,FAM208B,FASN,FDFT1,FMO5,FOXA1,FOXC1,GABRP,GALE,GALNT7,GNMT,GPD1L,GSPT2,HMGCR,HMGCS2,HOXB2,IDH1,IDH2,INPP4B,KANK1,KDM4B,KLF5,KRT16,KRT18,KRT6B,KRT7,LIMA1,LIMCH1,LONP…
FARMER_BREAST_CANCER_BASAL_VS_LULMINAL	319	115	0.0142653	0.0324401	2.27406	3.35032e-14	8.73632e-12	5.76925e-10	ABAT,ACADSB,AGR2,ALDH6A1,AMACR,ANXA9,APPBP2,AR,ATP7B,BBOX1,BBS1,CA12,CANT1,CD24,CELSR1,DCXR,DHRS2,DMD,DNALI1,DSC2,ERBB4,ESR1,FAM171A1,FAM174B,FASN,FBP1,FMO5,FOXA1,FOXC1,FYCO1,GABBR2,GABRP,GALNT7,GATA3,GDF15,GPD1L,GREB1,GSTM3,GTPBP4,HEBP2,HS3ST1,HSD17B4,HSPB1,INPP4B,IRS1,KDM4B,KIAA0232,KIF16B,KLF5,KRT16,KRT18,KRT6B,KRT8,LIMA1,LONP2,MAPT,MCCC2,MICALL1,MID1,MKL2,MLPH,MPZL2,MYO10,MYO5C,NBEA,NFE2L3,NF…
MODULE_55	818	231	0.0365799	0.0651622	1.78137	3.39915e-14	8.73632e-12	5.85333e-10	AAK1,ABAT,ABCA1,ABCC6,ACOX2,ACSL1,ADH1C,ADRA2C,AGXT,AK4,AKR1C1,ALAS1,ALDH1A3,ALDH1L1,ALDH4A1,ALDH7A1,ALDOB,AMACR,AMT,ANK3,ANPEP,AQP3,AR,AZGP1,BARX2,BBOX1,BDH1,CA12,CADM1,CBS,CCL15,CCND1,CD24,CDC42EP1,CDH1,CDH16,CDK18,CDR2L,CHST3,CITED2,CLCNKA,CLDN10,CLDN3,CLDN7,CLDN8,CNKSR1,CRIM1,CRYAA,CRYAB,CRYM,CRYZ,CYB5A,CYP2A7,CYP2B6,CYP2J2,CYP4A11,CYP4B1,CYR61,DDC,DEFB1,DHRS1,DHRS2,DIO1,DNASE1,DNM2,DSP,DTX4,…
MCBRYAN_PUBERTAL_BREAST_3_4WK_UP	205	85	0.00916734	0.0239774	2.61553	3.61181e-14	9.14638e-12	6.21954e-10	ACACA,ACLY,ACSF2,ANO1,ATP6V1B1,C19orf12,C1orf210,C2CD2L,CABLES1,CDCP1,CDH1,CDKN2B,CITED1,CLDN10,CLDN3,COMT,CRK,CYR61,DSP,EHF,ELF5,ELOVL6,EPCAM,ESRP1,FAM84A,FBXO32,FOXA1,FXYD3,GABRP,GAS1,GATA3,HSPA1B,HSPB8,ID4,IRF6,IRX2,KIAA1522,KRT18,KRT19,KRT7,KRT8,LGALS3,LIMA1,LIPG,LRP5,LY6D,MAPK8IP1,MFGE8,MLPH,MMP14,MUC15,NFE2L3,PERP,PHLDA1,PROM2,PTN,PTPN14,SCD,SDC1,SFRP1,SHROOM3,SLC25A24,SLC25A35,SOCS6,SOX13,…
AAAYWAACM_HFH4_01	1790	434	0.0800465	0.122426	1.52944	4.67361e-14	1.16637e-11	8.04796e-10	AAK1,ABCA12,ABCD1,ABL1,ACBD5,ACMSD,ACOXL,ACSF2,ACSL4,ACSS2,ADAMTS9,ADAMTSL3,ADCY6,ADNP,ALCAM,ALDH6A1,AMMECR1L,AMOTL1,ANGEL1,ANK3,ANKS1A,ANXA11,APBA1,APPBP2,ARFGEF1,ARHGAP44,ARHGEF11,ARHGEF17,ARHGEF7,ARID1A,ARID1B,AXIN2,BCAR3,BCL6,BCL9,BCL9L,BCOR,BCS1L,BPTF,BTBD3,BTC,BTRC,C15orf41,C1orf122,CA10,CA12,CACNA1H,CACNB2,CACNB3,CADM1,CALB1,CAMK2D,CAPS,CASKIN2,CASZ1,CBX8,CDH1,CDK12,CDK18,CDKL5,CDR2L,CDS1,…
MODULE_88	821	231	0.0367141	0.0651622	1.77486	4.86494e-14	1.18734e-11	8.37743e-10	AAK1,ABAT,ABCA1,ABCC6,ACOX2,ACSL1,ADH1C,ADRA2C,AGR2,AGXT,AK4,AKR1C1,ALAS1,ALDH1A3,ALDH1L1,ALDH4A1,ALDH7A1,ALDOB,AMACR,AMT,ANK3,ANPEP,AQP3,AR,AZGP1,BARX2,BBOX1,BDH1,CA12,CADM1,CBS,CCL15,CCND1,CD24,CDC42EP1,CDH1,CDH16,CDK18,CDR2L,CHST3,CITED2,CLCNKA,CLDN10,CLDN3,CLDN4,CLDN7,CLDN8,CNKSR1,CRIM1,CRYAA,CRYAB,CRYM,CRYZ,CYB5A,CYP2A7,CYP2B6,CYP2J2,CYP4A11,CYP4B1,CYR61,DDC,DEFB1,DHRS1,DHRS2,DIO1,DNASE1,DNM…
GO_SMALL_MOLECULE_METABOLIC_PROCESS	1702	416	0.0761113	0.117348	1.5418	4.89552e-14	1.18734e-11	8.43009e-10	AACS,AARS2,ABAT,ABCA1,ABCD1,ABCD3,ABHD12,ACAA1,ACACA,ACACB,ACAD10,ACAD8,ACAD9,ACADL,ACADS,ACADSB,ACADVL,ACER2,ACLY,ACMSD,ACO1,ACOT11,ACOT2,ACOT4,ACOX1,ACOX2,ACOX3,ACOXL,ACPP,ACSF2,ACSL1,ACSL4,ACSM2A,ACSM2B,ACSM3,ACSS1,ACSS2,ACY1,ADCY1,ADCY6,ADH1C,ADH6,AGMAT,AGXT,AGXT2,AHCY,AHCYL1,AK4,AKR1C1,AKR1C2,ALDH18A1,ALDH1A3,ALDH1L1,ALDH3B2,ALDH4A1,ALDH6A1,ALDH7A1,ALDH8A1,ALDOB,ALOX15B,ALOX5,AMACR,AMT,AOX1,…
GO_MEMBRANE_REGION	1102	291	0.04928	0.0820874	1.66573	6.37408e-14	1.52447e-11	1.09762e-09	AAK1,ABCA1,ABCC6,ACE2,ADCY1,ADCY6,AHCYL1,AIF1L,AKAP1,AKAP6,AMOTL1,AMOTL2,ANK2,ANK3,ANO1,AP2A2,AQP2,AQP3,AQP6,ARHGAP32,ARHGEF18,ARHGEF4,ATP12A,ATP1A1,ATP1B1,ATP6V0A4,ATP6V0D2,ATP6V1B1,ATP7B,ATP8B1,B4GALT1,BBS1,BBS4,BBS5,BCR,BMPR1A,BSND,BVES,CACNB3,CADM1,CADPS2,CAMK2N1,CASK,CD24,CDH1,CDH16,CDKL5,CEACAM5,CHRM1,CLDN3,CLDN4,CLDN7,CLDN8,CLTC,CNGA1,CNIH3,CNNM2,CNNM4,COMT,CRB3,CTNNA1,CUBN,CXADR,CYP4A11,C…
GO_CYTOSKELETON_ORGANIZATION	788	223	0.0352384	0.0629055	1.78514	7.31362e-14	1.72521e-11	1.2594e-09	ABL1,ABR,ACTN4,AKAP9,AMOT,ANK3,ARHGEF11,ARHGEF17,ARHGEF18,ARHGEF5,AURKC,BAIAP2,BAIAP2L1,BBS4,BCAR1,BCL6,BCR,BICD1,BICD2,C11orf63,C2CD3,CAMSAP1,CAMSAP2,CAMSAP3,CAP2,CAPN3,CC2D2A,CCDC40,CCDC8,CDC42BPA,CDC42BPB,CDC42BPG,CECR2,CEP152,CEP250,CEP350,CHD3,CHD4,CKAP5,CLASP1,CLIP1,CLN8,CNP,COBL,COBLL1,CORO1B,CORO2A,CRYAB,CSNK1D,CTNNA1,CUL7,CUL9,CXADR,CXCL1,DAG1,DIAPH1,DLG1,DNAAF1,DNAH5,DNAH7,DOCK1,DOCK7,D…
MODULE_139	77	46	0.00344334	0.012976	3.76844	7.56789e-14	1.76107e-11	1.30319e-09	AGR2,AIF1L,ANKRD50,ANXA9,ARHGEF16,ARHGEF5,B3GNT3,BDH1,BMP7,CDH1,CLDN4,CLDN7,CRABP2,CYB5A,ELF3,EPCAM,ERBB3,FBP1,FOXA1,GATA3,GPR160,IRX5,KRT18,KRT19,KRT8,MAL2,MLPH,MSI2,MSX2,MUC1,MYO6,NEBL,NSUN7,OCLN,PKP3,PRR15L,RASL10A,RHOB,SCNN1A,ST3GAL5,SULT2B1,SYT17,SYTL2,TFAP2C,TJP3,TRPS1
GO_OLFACTORY_RECEPTOR_ACTIVITY	413	4	0.0184688	0.00112835	0.0610948	7.7046e-14	1.76898e-11	1.32673e-09	OR10H1,OR13J1,OR2I1P,OR2M3
GO_SENSORY_PERCEPTION_OF_CHEMICAL_STIMULUS	505	12	0.022583	0.00338505	0.149894	1.08541e-13	2.4593e-11	1.86907e-09	AZGP1,BBS4,NAV2,NXNL2,OR10H1,OR13J1,OR2I1P,OR2M3,PIGR,SCNN1A,SCNN1B,SCNN1G
GO_G_PROTEIN_COUPLED_RECEPTOR_ACTIVITY	828	43	0.0370271	0.0121298	0.327591	1.32958e-13	2.97343e-11	2.28954e-09	ADRA2C,AVPR2,CALCR,CASR,CELSR1,CELSR2,CHRM1,FZD3,FZD4,FZD5,FZD6,FZD7,GABBR2,GPR12,GPR157,GPR160,GPRC5A,GPRC5C,HCAR1,HPGD,HRH4,HTR1F,LGR4,LPAR3,NPR3,NPY,NPY6R,OR10H1,OR13J1,OR2I1P,OR2M3,P2RY2,PAX8,PPARG,PTGER1,PTGER3,PTH1R,SCTR,SFRP1,SORCS2,SPHK2,VIPR1,ZNF219
GO_NEUROGENESIS	1354	342	0.0605491	0.0964739	1.59332	1.37803e-13	3.04227e-11	2.37297e-09	ABL1,ABL2,ACSL4,ADCY1,ADCY6,ADNP,ADNP2,ADRA2C,AFG3L2,AGRN,AHI1,AIFM1,ALCAM,ALS2,AMIGO1,ANAPC2,ANK3,ANKRD27,ANKS1A,ARFGEF1,ARHGAP35,ATP8B1,BAIAP2,BBS4,BCL6,BMP7,BMPR1A,BMPR1B,BOK,BTBD3,CAMSAP1,CAMSAP2,CAMSAP3,CDH1,CDK16,CDK5RAP3,CDKL5,CELSR1,CELSR2,CEP290,CHAC1,CHD7,CHST3,CLMN,CLN8,CNP,COBL,CPEB3,CRABP2,CRTC1,CSNK1E,CTF1,CTNNA1,CUL7,CUX2,CYFIP1,DAB1,DAB2IP,DAG1,DAGLA,DCDC2,DCLK2,DFNA5,DICER1,DMD,D…
TTGCWCAAY_CEBPB_02	1861	445	0.0832215	0.125529	1.50837	1.55443e-13	3.38827e-11	2.67674e-09	ABL1,ACACA,ACMSD,ACVR1B,ACVR2B,ACY1,ADAMTS19,ADAMTS9,ADNP,AFF4,AHCYL1,AKAP12,AKAP9,ALPK3,AMOTL1,ANK2,ANK3,ANKMY2,AP1G2,ARFGEF1,ARHGAP12,ARHGEF4,ARHGEF7,ARID1A,ARMCX2,ASAP2,ASTN2,ATN1,ATP1B1,AXIN2,BAHD1,BAZ2A,BBOX1,BCAR3,BCL6,BCL9,BCL9L,BIK,BMPR1B,BOK,BPTF,BRD8,BTBD3,BTBD9,BTRC,C15orf41,C15orf52,C1orf106,C1QTNF4,C9orf24,CAB39L,CALCR,CASK,CASKIN2,CBX8,CCDC149,CCND1,CCNL2,CDAN1,CDC42EP4,CDK12,CDR2L,…
GO_ANATOMICAL_STRUCTURE_FORMATION_INVOLVED_IN_MORPHOGENESIS	924	251	0.0413201	0.0708039	1.71355	1.67986e-13	3.6159e-11	2.89272e-09	ACVR2B,AHI1,ALDH1A3,ANK2,ANPEP,ARHGAP35,ARID1A,ATP8B1,AXIN2,B4GALT1,BBS1,BBS4,BBS5,BCL6,BMP7,BMPR1A,C11orf63,C2CD3,CACNA1H,CALB1,CAPN3,CC2D2A,CCDC113,CCDC40,CCNO,CELSR1,CEP164,CEP250,CEP290,CEP89,CITED2,CNNM4,COBL,COL12A1,CSNK1D,CXCL17,CYR61,DAB2IP,DICER1,DMD,DNAAF1,DNAH5,DNAH7,DUSP2,DUSP4,DVL1,DVL2,DVL3,DYNC2H1,DYNC2LI1,DZIP1,DZIP1L,ECM1,EDN1,EFNA1,EIF2AK3,ELF5,EP300,EPB41L3,EPB41L5,EPHA2,EPHB2,…
TURASHVILI_BREAST_DUCTAL_CARCINOMA_VS_DUCTAL_NORMAL_DN	178	76	0.00795993	0.0214386	2.69332	1.75718e-13	3.73563e-11	3.02586e-09	ALDH1A3,ANPEP,BBOX1,BCOR,BHLHE41,C15orf52,C20orf194,CLDN8,CMYA5,CRYAB,DLG5,DST,EGFR,EHF,ELF3,ELF5,FAM110C,FBXO32,FHOD3,FZD7,GABRP,GATM,GRAMD3,HMGCS2,HOXA3,HOXA9,ID4,IQCA1,ITGB4,ITGB8,KBTBD6,KIAA1217,KRT15,KRT16,KRT17,KRT23,KRT6B,KRT7,LAMB3,LAMC2,MAFF,MGST1,MICAL3,MID1,MMP7,MYBPC1,NCOA7,NDRG2,NFIB,PAPLN,PDZK1,PER1,PIGR,PLEKHH2,PTN,PTPN21,RAPGEF2,RBPMS,RND3,RRAD,SFRP1,SORBS2,SOX9,SPIN3,STEAP3,TFAP2…
GO_MORPHOGENESIS_OF_EMBRYONIC_EPITHELIUM	133	63	0.00594759	0.0177715	2.98802	1.89761e-13	3.98499e-11	3.26769e-09	ALDH1A3,ARHGAP35,ARID1A,BBS4,CC2D2A,CELSR1,COBL,DVL1,DVL2,DVL3,EPB41L5,FGFR2,FOLR1,FZD3,FZD6,GATA3,GDF7,GRHL2,GRHL3,GRSF1,HNF1B,IFT172,IRX1,IRX2,KDM6A,LIAS,LRP6,LUZP1,MIB1,MKS1,MTHFD1,MTHFD1L,OSR1,OVOL2,PAX2,PAX8,PHACTR4,PLXNB2,PTCH1,RARG,RDH10,SALL4,SCRIB,SDC4,SEMA4C,SETD2,SFRP1,SHROOM3,SIX1,SKI,SOX4,SOX9,SPINT1,ST14,SUFU,TFAP2A,TP63,TSC1,TSC2,TULP3,VANGL2,WNT5A,WNT7B
GO_CELL_PROJECTION	1704	412	0.0762007	0.11622	1.52518	2.52077e-13	5.22984e-11	4.34077e-09	AAK1,ABAT,ACAD9,ACPP,ACTN4,ADCY6,ADNP,ADRA2C,AHCY,AHI1,AIF1L,ALCAM,ALMS1,ALOX5,ALS2,AMBRA1,AMIGO1,AMOT,AMOTL1,ANK2,ANK3,ANKMY2,ANKRD27,ANKS1A,ANKS6,AP3D1,APBA1,ARFGEF2,ARHGAP32,ARHGAP44,ARHGEF26,ARHGEF4,ARHGEF5,ARHGEF7,ASAP3,ASS1,ATP1A1,ATP6V0A4,ATP6V1B1,ATP8B1,ATXN1L,B4GALT1,BACE1,BAG3,BAIAP2,BBS1,BBS4,BBS5,BCAR1,BMPR1A,BMPR1B,BPTF,BRD1,BVES,C2CD3,CAD,CALB1,CAMK2D,CAMK2G,CAMK2N1,CAP2,CASK,CC2D2A…
GO_EPITHELIAL_CELL_DIFFERENTIATION	483	152	0.0215991	0.0428773	1.98514	2.58444e-13	5.2981e-11	4.45041e-09	ABCA12,ACADVL,ACVR2B,AGR2,AKR1C1,AKR1C2,ARHGEF26,B4GALT1,BMP7,CAPN5,CCNO,CD24,CITED1,CLDN3,CNFN,CRCT1,DACT2,DHRS9,DLG5,DSP,EHF,ELF3,ELF5,EMX1,EPB41L5,EPHA2,ERBB4,ERCC2,ESR1,ESR2,EVPL,EXPH5,EZR,FA2H,FAM20C,FEM1B,FGFR2,FLG,FLNB,FOSL2,FOXA1,FRS2,FZD7,GATA3,GDF7,GRHL2,GSTA2,GSTM3,HES1,HNF1B,HOXB13,HOXB5,HRNR,HSD17B4,HYDIN,ID1,IRF6,IVL,JAG1,KAZN,KDM5B,KDM6B,KLF15,KLF5,KRT16,KRT17,KRT4,LATS1,LCE3D,LGAL…
BHAT_ESR1_TARGETS_NOT_VIA_AKT1_UP	205	83	0.00916734	0.0234133	2.55399	2.68228e-13	5.43398e-11	4.61888e-09	A4GALT,ACIN1,ACSS1,ADAMTSL5,AP1B1,ARHGEF18,ASB13,ATP6V1C2,B4GALT1,C1QTNF6,CA12,CCND1,CELSR2,CNKSR3,CXXC5,CYP4F11,CYP4F22,DEPTOR,DHRS2,FAM102A,FARP1,FKBP4,FLNB,FOXC1,FRK,GAB2,GREB1,HK2,HR,KAZN,KDM4B,KLK10,KRT15,LETM1,LONRF2,MAT2A,MLPH,MORC4,MPPED2,MREG,MSMB,MYBBP1A,NCOR2,NCS1,NOL6,NT5DC3,NXNL2,OVOL2,P2RY2,PADI3,PDZK1,PHLDA2,PITX1,PLEKHH1,POLR1B,PPARGC1B,PPRC1,PTGES,PTH1R,RAPGEFL1,RRP12,SCNN1A,SCNN…
GO_CELL_JUNCTION	1113	290	0.0497719	0.0818054	1.6436	2.94907e-13	5.905e-11	5.0783e-09	ACTN4,AGRN,AHI1,AIF1L,AKAP12,AKAP6,ALCAM,AMOT,AMOTL1,AMOTL2,ANK2,ANK3,ANO7,AQP3,ARFGEF2,ARHGAP28,ARHGAP32,ARHGAP44,ARHGEF18,ARHGEF5,ARHGEF7,ASAP3,ASH1L,ATN1,ATP1A1,ATP1B1,ATP7B,B4GALT1,BCAR1,BCR,BVES,C4orf19,CADM1,CADM4,CADPS2,CAMK2D,CAMK2N1,CAMSAP3,CAPN1,CAPN5,CASK,CCDC85C,CCND1,CD2AP,CDC42BPA,CDC42BPB,CDC42EP1,CDH1,CDK16,CGN,CGNL1,CHRM1,CLASP1,CLDN10,CLDN12,CLDN16,CLDN20,CLDN23,CLDN3,CLDN4,CLDN…
GRAESSMANN_APOPTOSIS_BY_DOXORUBICIN_UP	1085	284	0.0485198	0.0801128	1.65114	3.09457e-13	6.11926e-11	5.32885e-09	ACAD8,ACAD9,ACADSB,ACADVL,ACER2,ACOX2,ACOX3,ACSL1,ACTR1B,ADAMTS15,AHR,AK4,ALAD,ALAS1,ALDH1L1,ALDH4A1,ANGEL1,ANKRD17,AOX1,ARHGAP27,ARHGAP39,ARL16,ARRDC1,ASS1,ATP6V0E2,BAIAP2,BCAR1,BCL2L2,C14orf79,C19orf12,C1orf106,C6orf132,CAPG,CAPN1,CCDC137,CCNL2,CD24,CDK18,CDR2,CDR2L,CELSR2,CEP104,CHAC1,CITED2,CLASRP,CLDN23,COL4A4,CORO2A,CPEB4,CPT2,CRABP2,CRAT,CRB3,CROT,CSTB,CXCL1,CXXC5,DAPK1,DBT,DCXR,DDIT4L,DDR…
WTGAAAT_UNKNOWN	874	239	0.0390842	0.0674189	1.72497	3.12715e-13	6.11926e-11	5.38495e-09	AARS2,ABR,ADCY6,ADRA2C,ALPK2,AMMECR1,ANK2,ANKRD17,ANKRD42,ARFGEF1,ARHGAP8,ATP1B1,AXIN2,BAHD1,BARX2,BAZ2A,BCL7A,BPTF,C2CD2L,CACNB2,CACNB3,CASK,CASKIN2,CCDC148,CD2AP,CITED2,CLDN3,CLDN7,CLIP1,CLVS1,CNFN,COBL,COL12A1,COL4A3,COL4A4,CRCT1,CSNK2A2,CTAGE4,CUEDC1,DAB2IP,DCLK2,DDIT4L,DEPTOR,DLG2,DMD,DMPK,DNMT3A,DST,DUSP4,DVL3,EDC4,EFNA1,EML5,EMX1,ENOX1,ENPP5,EP300,EPB41L4A,EPHB2,ERBB3,ERP27,ERRFI1,FA2H,FAB…
GO_EMBRYONIC_ORGAN_DEVELOPMENT	404	133	0.0180664	0.0375176	2.07666	3.24732e-13	6.28302e-11	5.59189e-09	ABR,AHI1,ALDH1A3,ARID1A,ATP6V1B1,BBS4,BBS5,BCR,BMP7,BMPR1A,BPTF,C2CD3,CC2D2A,CCDC40,CEBPA,CELSR1,CEP290,CHD7,CITED1,CITED2,COBL,CYR61,DLG1,DNAAF1,DSCAML1,DVL1,DVL2,DVL3,EDN1,EFNA1,EGFR,EPHA2,EPHB2,EPN1,ESRRB,FBN2,FBXW8,FGF9,FGFR2,FOLR1,FOXC1,FOXI1,FRS2,FZD3,FZD5,FZD6,GATA2,GATA3,GJB6,GRHL2,GRHL3,HES1,HMX2,HNF1B,HOXA11,HOXA3,HOXA7,HOXB2,HOXB3,HOXB4,HOXB5,HOXB6,HOXB7,HOXB8,HOXC9,HOXD10,HOXD3,HOXD4,…
SMID_BREAST_CANCER_RELAPSE_IN_BRAIN_DN	80	46	0.0035775	0.012976	3.62712	3.28447e-13	6.28428e-11	5.65586e-09	AGR2,ALCAM,AR,ASTN2,BIK,CA12,CCNO,CDS1,CELSR1,COL4A5,CYP4B1,DEPTOR,DNALI1,ERBB3,ERBB4,ESR1,FOXA1,GATA3,GREB1,GSTM3,INPP5J,JMJD7,KDM4B,MAP9,MAPKBP1,MAPT,MAST4,MCCC2,MLPH,PP14571,PSD3,RBM47,SERPINA5,SLC19A2,SLC27A2,SLC44A4,SLC7A8,SLC9A1,SPDEF,STK32B,TBC1D9,TJP3,TOX3,TTC9,ZNF446,ZNF91
MODULE_38	451	144	0.0201681	0.0406206	2.0141	3.63945e-13	6.88696e-11	6.26713e-09	AAK1,ABCA1,ACOT2,AGXT,ALAS1,ALDH3B2,ALDH4A1,AMOT,ANK3,ANPEP,ARHGEF16,CAD,CCND1,CDC42EP1,CDH1,CHPF,CITED2,CKMT1B,CLDN4,CLDN7,CLIP2,CNKSR1,COBLL1,CRIM1,CRYAA,CRYAB,CXCL1,CYP4B1,CYR61,DAPK1,DHRS1,DNM2,DSP,DTX4,DUSP4,ECHS1,ECM1,EDC4,EFNA1,EFS,EGFR,EMP2,EPHB2,ERBB2,ERBB3,FBLN1,FBN2,FCGBP,FDXR,FOSL2,GAS1,GATA2,GATA3,GDF15,GNE,GPX3,GRB7,HES1,HOXB3,HPGD,HSD11B2,HSPA2,HSPG2,IER3,IGFBP3,IGSF3,IL1R1,INPPL1,…
GO_APICAL_PART_OF_CELL	348	119	0.0155621	0.0335684	2.15706	4.53314e-13	8.48485e-11	7.80606e-09	ABCC6,ACPP,AHCYL1,AMOTL1,AMOTL2,ANK2,ANO1,AQP2,AQP6,ARHGEF18,ATP12A,ATP1A1,ATP1B1,ATP6V0A4,ATP6V0D2,ATP6V1B1,ATP8B1,CACNB3,CLCN5,CLDN4,CRB3,CUBN,CYP4A11,CYP4F2,DAB1,DSG1,DSG2,DUOX1,DUOX2,DVL2,DYNC2H1,DYNC2LI1,EMP2,EPB41L4B,EPCAM,ERBB2,ERBB3,EXOC1,EZR,FABP1,FOLR1,FZD3,FZD6,GJB6,HOMER1,HPN,HSP90AA1,HSP90AB1,JAG1,KL,LDLR,LRP2,MAL,MAL2,MARVELD2,MGST1,MPDZ,MREG,MUC1,MUC20,MYO5B,MYO6,NF2,NHS,NOX4,NUMA1…
GO_ORGANIC_ACID_CATABOLIC_PROCESS	200	81	0.00894374	0.0228491	2.55476	5.09282e-13	9.42993e-11	8.76983e-09	ABAT,ABCD1,ABCD3,ABHD12,ACAA1,ACAD10,ACAD8,ACAD9,ACADL,ACADS,ACADSB,ACADVL,ACMSD,ACOT4,ACOX1,ACOX2,ACOX3,ACOXL,AGXT,AGXT2,AHCY,ALDH1L1,ALDH4A1,ALDH6A1,ALDH7A1,AMACR,AMT,ASL,ASPA,BCAT2,BCKDHB,CBS,CPT1B,CPT2,CRAT,CROT,CRYM,CYP4A11,CYP4F2,DBT,DCXR,DDAH1,ECHS1,EHHADH,ENOSF1,ETFDH,FAAH,GAD1,GCAT,GLDC,GLUD2,GOT1,GOT2,GPT,GPT2,HADH,HMGCL,HOGA1,HPD,HSD17B4,IDUA,LPIN3,MCCC1,MCCC2,MUT,NOS2,OGDH,PCBD1,PEX13…
TGGAAA_NFAT_Q4_01	1949	458	0.0871568	0.129196	1.48234	7.61473e-13	1.39495e-10	1.31126e-08	AAK1,ACACA,ACIN1,ACSL4,ACVR1B,AGL,AGR2,AKAP1,AKT1S1,ALDH8A1,AMOT,ANK3,ANKS1A,AP1G2,APBA1,APPBP2,AQP2,ARFGEF1,ARHGEF38,ARID1B,ASPA,AXIN2,BBS4,BCL2L2,BCL6,BCL7A,BCL9,BCOR,BDH1,BICD1,BIK,BPTF,BRD3,BRD8,BRPF1,BTBD3,C11orf63,C19orf48,C2CD2,C9orf24,CAB39L,CADM1,CALB1,CASC2,CBX6,CD24,CDKL2,CDKL5,CEP350,CEP95,CEP97,CHD2,CITED1,CITED2,CKB,CLCN5,CLDN7,CLINT1,CLIP2,CLVS1,CNOT1,COL4A5,CPEB3,CPEB4,CRIM1,CRY2,…
GO_CYTOSKELETAL_PROTEIN_BINDING	789	218	0.0352831	0.0614951	1.74291	1.20966e-12	2.17269e-10	2.08304e-08	ABL1,ABL2,ACTN4,ADNP,AIF1L,AKAP1,ALDOB,ANK2,ANK3,ARFGEF1,ARFGEF2,ATP1A1,B4GALT1,BAIAP2,BAIAP2L1,BBS4,BICD1,C9orf24,CACNB2,CAMK2D,CAMSAP1,CAMSAP2,CAMSAP3,CAP2,CAPG,CAPN1,CAPN3,CDH1,CEP290,CEP350,CGN,CHD4,CLASP1,CLIP1,CLIP2,CLMN,COBL,COBLL1,CORO1B,CORO2A,CRYAB,CTNNA1,CYFIP1,DAG1,DIAPH1,DLG1,DLG5,DMD,DNASE1,DNM2,DST,DSTN,EGFR,EML1,EML2,ENAH,ENC1,EPB41L1,EPB41L3,EPB41L4A,EPB41L4B,EPB41L5,EPS8,EPS8L1,…
GO_CIRCULATORY_SYSTEM_DEVELOPMENT	766	213	0.0342545	0.0600846	1.75406	1.21126e-12	2.17269e-10	2.08578e-08	ACVR2B,AHI1,AHR,ALPK3,AMOT,ANK2,ANKRD17,ANPEP,AP1B1,ARID1A,AXIN2,B4GALT1,BAZ1B,BBS4,BBS5,BCOR,BICC1,BMPR1A,BVES,C2CD3,CAD,CAMK2D,CC2D2A,CCDC40,CHD7,CITED1,CITED2,COL4A3BP,CUL7,CXADR,CXCL17,CYR61,DAB2IP,DNAAF1,DNAH5,DNM2,DSG2,DSP,DVL1,DVL2,DVL3,DYNC2H1,ECM1,EDN1,EFNA1,EIF2AK3,EP300,EPHA2,EPHB2,EPHB3,ERBB2,ERBB3,ERBB4,ERRFI1,FBXW8,FGF1,FGF9,FGFR2,FHOD3,FLRT3,FOLR1,FOXC1,FREM2,FRS2,FZD4,FZD5,GALNT11…
BLALOCK_ALZHEIMERS_DISEASE_UP	1642	395	0.0734281	0.111425	1.51746	1.30147e-12	2.31045e-10	2.24114e-08	ABCA1,ABCC10,ABL1,ACAA1,ACADS,ACOX3,ACSL1,ACVR1B,ADAMTS9,AFF1,AGFG2,AGMAT,AGRN,AIM1,AKAP1,AKAP9,AKR1C1,ALMS1,AMOTL2,ANAPC2,AP1B1,AQP6,ARHGAP1,ARHGEF16,ARHGEF18,ARID1A,ASAP3,ATP8B1,AZGP1,B4GALT2,BAZ2A,BAZ2B,BCAT2,BCL6,BHMT2,BMPR1A,BRD1,BRD2,BRD3,BRPF1,BTRC,C15orf39,CANT1,CAPN3,CASK,CASKIN2,CDC42EP4,CDK12,CDK13,CDR2L,CEBPA,CEP350,CHD2,CHST3,CLASRP,CLIP2,CNP,COASY,COG2,COG4,COL4A3,COL4A5,COMT,CPT2,C…
GO_RAB_GTPASE_BINDING	115	56	0.00514265	0.0157969	3.07174	1.326e-12	2.32997e-10	2.28337e-08	ALS2,ANKFY1,ANKRD27,BICD1,BICD2,CHM,DMXL2,ERC1,EVI5L,EXPH5,GAS8,GOLGA5,KIF16B,LLGL1,LLGL2,MICAL3,MICALL1,MICALL2,MLPH,MYO5A,MYO5B,NDRG1,NSF,RAB11FIP1,RAB11FIP2,RAB11FIP3,RAB11FIP4,RAB11FIP5,RAB3GAP1,RAB3GAP2,RABGAP1,RGP1,RIMS2,RPH3AL,RUNDC1,SGSM1,SGSM2,SGSM3,STXBP5L,SYTL1,SYTL2,SYTL5,TBC1D10A,TBC1D10B,TBC1D12,TBC1D16,TBC1D2,TBC1D2B,TBC1D30,TBC1D3C,TBC1D4,TBC1D8,TBC1D8B,TBC1D9,TBC1D9B,UNC13D
PEREZ_TP63_TARGETS	326	112	0.0145783	0.0315938	2.16718	1.59862e-12	2.78064e-10	2.75283e-08	ACSL1,ADCY1,AQP3,ARHGEF17,ARID1B,ASS1,BCOR,BIK,CADM4,CAPN3,CASZ1,CDC42EP4,CGNL1,CITED1,CKB,CNKSR3,CNNM4,COL27A1,CRYAB,CSRNP1,DNAJA4,DOK4,EFHD1,EPB41L3,EPB41L4B,EPB41L5,EPHB3,EPPK1,EVPL,FOXP4,FRY,GABBR2,GLIS2,GNA11,GPT2,GRHL3,HIC2,HR,HS6ST1,HS6ST3,HSD11B2,HSPB1,HSPH1,HUNK,ID4,IGF1R,IGFBP3,IL17RB,IL1RN,INSR,IRX5,ITSN2,JAG1,LUZP1,LY6D,METRNL,MICALL2,MXRA5,MYLIP,NBPF1,NDRG1,NOTCH3,OVOL1,PAK6,PCYT2,PD…
GSE27670_CTRL_VS_BLIMP1_TRANSDUCED_GC_BCELL_DN	190	77	0.00849656	0.0217207	2.55642	1.84107e-12	3.17033e-10	3.17033e-08	ALCAM,AMOT,AMOTL2,ANK3,ARMCX2,BAIAP2L1,BMPR1A,BOK,BSDC1,CBX6,CDC42EP4,CDKL2,CHGB,CHPF,CTF1,CYR61,DSG2,EHHADH,ELOVL6,EPB41L4B,EPCAM,EPS8,ERRFI1,FAM171A1,FAM83H,FZD4,GNA11,GNAI1,HDLBP,HOXB4,HSP90AA1,HSP90AB1,IL1R1,IRS2,ITGA3,LAMB1,LIMA1,LIMCH1,LMO7,LPP,LY75,MAP7,MT1E,MYO1B,MYO1D,MYO6,NAV2,NCKAP1,NFKBIZ,NPNT,PACS1,PAWR,PEG3,PKHD1,PLEKHA5,PLEKHA7,RCN1,SCIN,SDC1,SERPINB4,SERPINB5,SIX1,SLC4A4,SPTBN1,SQ…
GO_LIPID_BINDING	638	184	0.0285305	0.0519041	1.81925	1.96265e-12	3.34622e-10	3.37968e-08	ABCA1,ACBD5,ACOT11,ACOX2,AGAP1,AKR1C1,AKR1C2,ALDOB,ALOX15B,ANKFY1,ANXA11,ANXA9,AP2A2,APBA1,AR,ARHGAP32,ARHGAP44,ARHGEF5,ATP1A1,ATP8B1,BBS5,BDH1,CADPS2,CALB1,CEACAM5,CLINT1,CLVS1,COL4A3BP,COQ9,CRABP2,DAB2IP,DROSHA,EEA1,EPN1,EPN2,EPN3,ESR1,ESR2,ESRRA,ESRRB,ESRRG,EXOC1,F3,FABP1,FABP3,FNBP1L,FRMPD4,GAB2,GBF1,GLTP,GOLPH3L,GOT2,GPR12,GRB7,HDLBP,HIP1R,HNF4A,HSD11B2,HSPA2,HSPD1,INSR,IRX5,KCNJ1,KCNQ1,KIF1…
DEBIASI_APOPTOSIS_BY_REOVIRUS_INFECTION_DN	279	100	0.0124765	0.0282087	2.26095	2.0899e-12	3.52825e-10	3.59881e-08	ABCC10,ABR,AGRN,AMOT,AP1G2,ARHGAP35,ARHGEF17,ATG2A,ATP7B,BDH1,CAD,CAPN1,CBX6,CELSR2,CHD4,DAG1,DHCR24,DICER1,EP300,EP400,EPHB2,ERBB2,ERCC5,FAM114A1,FBN2,FDXR,FGFR3,GGCX,GLDC,GPC1,GTF2I,GYS1,HEXIM1,HOXB5,HYOU1,IDH1,IFT27,IGSF3,INTS1,IPO13,KANK1,KDM5C,KIAA0100,LAMC1,LDLR,LRP5,LRRC42,LSS,MAGED1,MAP4,MAT2A,MBTPS1,MLEC,MYO10,NCDN,NISCH,NOTCH3,NPTXR,NSDHL,OBSL1,OGDH,PARP4,PCYT2,PDE8A,PI4KB,PITPNA,PLXNB2…
ACCAAAG_MIR9	475	147	0.0212414	0.0414669	1.95217	2.12154e-12	3.54688e-10	3.65328e-08	ACACA,ACVR1B,ADAMTS13,ALCAM,AMBRA1,AMMECR1,AMMECR1L,ANK2,ANO1,ARHGAP39,ARHGEF17,ARHGEF5,ARID1A,ARID1B,ARMCX2,ATP1B1,BACE1,BAHD1,BCL6,BCLAF1,BRPF3,C2CD2,CBX6,CC2D1B,CCDC6,CEP104,CEP350,CLOCK,CNNM2,CNNM4,CNTN3,COL12A1,CPEB2,CPEB4,CRIM1,DIAPH1,DIO2,DNAJA4,DNAJC14,DOCK9,EHD4,EIF5,ENTPD5,EPHB2,EVI5L,FAF2,FAM155B,FARP1,FBN2,FBRS,FBXL19,FLRT3,FNBP1L,FNDC3B,FOXP4,FRY,GAB2,GABBR2,GAD1,GMEB2,GNPNAT1,GOPC,G…
POOLA_INVASIVE_BREAST_CANCER_DN	130	60	0.00581343	0.0169252	2.9114	2.26102e-12	3.74373e-10	3.89348e-08	ACADSB,ALDH4A1,ANPEP,ARHGEF5,AZGP1,CA12,CAPN3,CELSR1,CELSR2,CITED1,CLMN,COL4A5,CYP4B1,DST,ERBB4,ESR1,EXOC7,FGFR3,FLNB,FRMD4A,GATA3,HMGCS2,IFT140,IGF1R,IL17RB,INPP4B,ITGA3,KCTD2,KDM4B,KLK10,KRT17,KRT6B,LAMB3,LGALS4,MAPT,MPPED2,MSX2,NEDD4L,NQO1,PDZK1,PEX6,PKP1,PPIP5K1,PPP1R3C,PTN,RABGAP1,SCUBE2,SDC4,SERPINA3,SERPINA5,SERPINB5,SLC39A6,SORBS2,SSH3,STC1,SYMPK,SYT17,VTCN1,WFDC2,WNT5A
GO_REGULATION_OF_TRANSCRIPTION_FROM_RNA_POLYMERASE_II_PROMOTER	1730	411	0.0773634	0.115938	1.49862	2.36047e-12	3.87117e-10	4.06473e-08	ABL1,ACVR1B,ACVR2B,AGRN,AHI1,AHR,AR,ARHGAP35,ARID1A,ARID5B,ARNT2,ASH1L,ATN1,ATXN1L,BARX2,BCL6,BCL9,BCL9L,BCOR,BEND3,BHLHE41,BMP3,BMP7,BMPR1A,BMPR1B,BPTF,BRD2,BRD3,BRD8,CAMK2D,CAMTA2,CAND1,CASK,CBX6,CBX8,CC2D1A,CC2D1B,CCND1,CCNL2,CCNT2,CDK12,CDK13,CDK5RAP3,CDKN2B,CEBPA,CHD2,CHD3,CHD4,CHD8,CIC,CITED1,CITED2,CLOCK,CNOT1,CPEB3,CREB3L2,CREB3L4,CRK,CRTC1,CRY2,CRYM,CSRNP1,CSRNP2,CSRNP3,CTDP1,CUX2,CXXC5,…
GO_REGULATION_OF_HYDROLASE_ACTIVITY	1292	322	0.0577766	0.0908322	1.57213	2.70499e-12	4.39434e-10	4.658e-08	A2ML1,ABL1,ABL2,ABR,ACER2,AGAP1,AGAP11,AGAP3,AGFG2,AGRN,AIFM1,AKAP6,AKAP9,ALDOB,ALS2,ALS2CL,AMOT,ANKRD27,ARFGEF1,ARFGEF2,ARHGAP1,ARHGAP12,ARHGAP23,ARHGAP27,ARHGAP28,ARHGAP32,ARHGAP35,ARHGAP39,ARHGAP40,ARHGAP44,ARHGAP5,ARHGAP8,ARHGEF10L,ARHGEF11,ARHGEF16,ARHGEF17,ARHGEF18,ARHGEF26,ARHGEF37,ARHGEF38,ARHGEF4,ARHGEF40,ARHGEF5,ARHGEF7,ASAP2,ASAP3,ATP1B1,AXIN2,BBS4,BCAR3,BCL6,BCR,BICD1,BOK,BTC,BVES,CAL…
GO_REGULATION_OF_SMALL_GTPASE_MEDIATED_SIGNAL_TRANSDUCTION	273	98	0.0122082	0.0276446	2.26442	3.15805e-12	5.08239e-10	5.43816e-08	ABCA1,ABR,ALS2,ALS2CL,AMOT,ARFGEF1,ARFGEF2,ARHGAP1,ARHGAP12,ARHGAP23,ARHGAP28,ARHGAP32,ARHGAP35,ARHGAP39,ARHGAP40,ARHGAP44,ARHGAP5,ARHGAP8,ARHGEF10L,ARHGEF11,ARHGEF16,ARHGEF17,ARHGEF18,ARHGEF26,ARHGEF37,ARHGEF38,ARHGEF4,ARHGEF40,ARHGEF5,ARHGEF7,BCL6,BCR,CAMK2D,CRK,DAB2IP,DNM2,DNMBP,EPS8L1,EPS8L2,FAM13A,FARP1,FARP2,FBP1,FGD3,FLCN,FRMD7,GARNL3,GBF1,IQSEC2,ITGA3,ITSN2,KALRN,KANK1,MADD,MCF2L,MFN2,MYO…
GO_HEART_DEVELOPMENT	452	141	0.0202129	0.0397743	1.96777	3.32578e-12	5.30278e-10	5.727e-08	ACVR2B,AHI1,ALPK3,ANK2,AP1B1,ARID1A,AXIN2,BAZ1B,BBS4,BBS5,BCOR,BICC1,BMPR1A,BVES,C2CD3,CAD,CAMK2D,CC2D2A,CCDC40,CHD7,CITED2,COL4A3BP,CXADR,CYR61,DNAAF1,DNAH5,DNM2,DSG2,DSP,DVL1,DVL2,DVL3,DYNC2H1,EDN1,EFNA1,EP300,ERBB2,ERBB3,ERBB4,FGFR2,FHOD3,FLRT3,FOLR1,FOXC1,FREM2,FRS2,GALNT11,GATA2,GATA3,GNA11,GRHL2,GYS1,HES1,HEXIM1,HEYL,ID1,IFT140,IFT172,INSR,ISL1,ITGA3,JAG1,KDM6A,KDM6B,LEMD2,LMNA,LRP2,LRP6,LU…
ERB2_UP.V1_UP	185	75	0.00827296	0.0211566	2.55731	3.50545e-12	5.53797e-10	6.03639e-08	AKR1C2,ALDH4A1,ANKMY2,AQP3,ARNT2,ATP6V0A4,BCL6,BMPR1B,CADPS2,CAMK2N1,CAPN5,CEACAM5,CLMN,CREB3L2,CXADR,DUSP4,EDN1,EPB41L4A,FAM174B,FGFR4,FMO5,GABBR2,GALNT12,GBF1,GDF15,GDPD3,GRAMD3,HOXB7,HSPA2,IL1R1,ITGB4,ITGB6,KRT7,LIMCH1,LMO3,LRP5,MAOA,MPZL2,MSX2,MUC1,MYO1D,NDRG1,NME4,NOTCH3,P4HA2,PACS1,PACSIN3,PARM1,PCDH1,PCSK1N,PGPEP1,PPP1R3C,PTOV1,PTPRU,RRAGD,S100A6,S100P,SCCPDH,SEPT10,SERHL,SH3GLB2,SOX9,SPTB…
MEK_UP.V1_UP	189	76	0.00845184	0.0214386	2.53657	3.78839e-12	5.93055e-10	6.52361e-08	ACSL1,AGAP1,AKR1C2,ALDH1A3,ALDH3A1,ALDH4A1,AQP3,B3GNT3,BMP7,C1orf106,CADPS2,CAMK2N1,CAPN5,CDC42BPB,CEACAM5,CHKA,CLDN4,CLMN,CRAT,CUEDC1,CXADR,DUSP4,EDN1,EPHA2,FGFR3,GABBR2,GALNT12,GDF15,GNE,GPX2,GPX3,GRAMD3,ITGB4,KRT7,LAMC1,LIMCH1,LRP5,MAOA,MAP3K9,MPZL2,MYO1D,MYO5A,NME4,PACS1,PACSIN3,PARM1,PCDH1,PLAU,POR,PPARG,PPP1R13B,PTOV1,PTPRU,RAI14,S100A6,S100P,SCCPDH,SEPT10,SH3GLB2,SLC2A6,SORL1,SPAG1,SPTBN2,…
TCCCRNNRTGC_UNKNOWN	1079	277	0.0482515	0.0781382	1.61939	4.12332e-12	6.39671e-10	7.10035e-08	ABCD1,ABCF3,ACADVL,ACPP,ACSL4,ACTN4,ADRA2C,AGR2,AHI1,AIF1L,AKAP1,AKT1S1,ALS2,ANK3,AP2A2,ARHGAP32,ARHGAP8,ASS1,ATG13,ATP1B1,ATP6V0D2,ATP6V1H,AXIN2,BAZ2A,BCL9L,BRD2,C15orf39,C1orf210,C2CD2L,CASK,CHRM1,CHST9,CLCN5,CLDN16,CLDN4,CLVS1,COBL,COL27A1,CRB3,CSRNP1,CST6,CTTNBP2NL,CYFIP1,DDR1,DFNA5,DIAPH1,DMD,DMPK,DSC2,DSTN,DUSP13,DYNC1H1,ECM1,EEF1A2,EFNA1,EHF,EIF4G1,ELL,EPB41L1,EPHA2,EPHB2,EPN3,ESR1,ESRRG,F…
GO_POSITIVE_REGULATION_OF_HYDROLASE_ACTIVITY	881	235	0.0393972	0.0662906	1.68262	4.86461e-12	7.47933e-10	8.37685e-08	ABL2,ABR,ACER2,AGAP1,AGAP11,AGAP3,AGFG2,AGRN,AIFM1,AKAP6,AKAP9,ALDOB,ALS2,ALS2CL,ANKRD27,ARFGEF1,ARFGEF2,ARHGAP1,ARHGAP12,ARHGAP23,ARHGAP27,ARHGAP28,ARHGAP32,ARHGAP35,ARHGAP39,ARHGAP40,ARHGAP44,ARHGAP5,ARHGAP8,ARHGEF10L,ARHGEF11,ARHGEF16,ARHGEF17,ARHGEF18,ARHGEF26,ARHGEF37,ARHGEF38,ARHGEF4,ARHGEF40,ARHGEF5,ARHGEF7,ASAP2,ASAP3,ATP1B1,AXIN2,BCAR3,BCR,BOK,BTC,CALCR,CAMK2D,CAMK2G,CASP7,CCL15,CDC42EP1…
GOBERT_OLIGODENDROCYTE_DIFFERENTIATION_DN	1014	263	0.0453448	0.074189	1.63611	4.9913e-12	7.60621e-10	8.59502e-08	ABCC10,ABHD12,ACBD5,ACOX1,AHR,ALCAM,ALMS1,AMOTL2,ANK3,APBA1,ARHGAP23,ARHGAP28,ARHGAP5,ARMC6,ASPA,ATG13,ATRN,BACE1,BAZ2B,BCAR1,BCAS1,BTRC,C11orf70,C1orf106,C20orf194,CABIN1,CACNB3,CADM1,CAMK2D,CAMSAP2,CCNT2,CDC42EP5,CEP95,CERCAM,CHD3,CHD4,CLMN,CLN8,CNKSR3,CNP,COL27A1,COL4A3BP,COL4A5,CORO1B,CPEB2,CRYAB,CTSF,CUBN,CYB5A,CYP2J2,DDR1,DEPTOR,DHRS1,DNMT3A,DOCK7,DOCK9,DSCAML1,DST,DUSP15,DZIP1,EBF4,EFHD1,E…
GO_ADENYL_NUCLEOTIDE_BINDING	1472	357	0.065826	0.100705	1.52987	5.12759e-12	7.74535e-10	8.8297e-08	AACS,AAK1,AARS2,ABCA1,ABCA12,ABCA13,ABCC10,ABCC6,ABCD1,ABCD3,ABCF3,ABL1,ABL2,ACACA,ACACB,ACLY,ACSF2,ACSL1,ACSL4,ACSM2A,ACSM2B,ACSM3,ACSS1,ACSS2,ACSS3,ACTR1B,ACVR1B,ACVR2B,ADCY1,ADCY6,AFG3L2,AHCY,AK4,ALDH18A1,ALPK1,ALPK2,ALPK3,ASS1,ATAD3A,ATP10B,ATP12A,ATP1A1,ATP1B1,ATP6V1B1,ATP7B,ATP8B1,AURKC,BAG3,BAZ1B,BCR,BCS1L,BMPR1A,BMPR1B,BMS1,BTAF1,BVES,CAD,CAMK2D,CAMK2G,CASK,CDC42BPA,CDC42BPB,CDC42BPG,CDK1…
SMID_BREAST_CANCER_ERBB2_UP	143	63	0.00639478	0.0177715	2.77907	5.21453e-12	7.8082e-10	8.97943e-08	ABCA12,ABCC6,ACE2,ACSL1,AIM1,ALCAM,ALDH3B2,ALDH4A1,AQP3,AR,ASS1,BIK,C2orf54,C2orf72,CD24,CDK12,CORO1B,CRISP3,DDC,ERBB2,FA2H,FASN,FUT3,GCAT,GOT1,GRB7,HMGCS2,ITGB6,KIAA0100,LDLR,MMP15,MUC1,NCOA3,NQO1,P4HB,PADI3,PEX11A,PLEKHA6,PPP1R10,PRODH,QPRT,S100A7,SCD,SCNN1A,SEC24D,SEPT8,SLC12A1,SLC37A1,SLC44A4,SQSTM1,SUPT6H,TFAP2B,TM7SF2,TMC5,TMPRSS2,TRAF4,TRPM4,TRPV6,TSKU,TSPAN1,TSPAN8,WIPF2,WWC2
GO_RIBONUCLEOTIDE_BINDING	1807	423	0.0808067	0.119323	1.47665	7.43605e-12	1.10387e-09	1.28049e-07	AACS,AAK1,AARS2,ABCA1,ABCA12,ABCA13,ABCC10,ABCC6,ABCD1,ABCD3,ABCF3,ABL1,ABL2,ACACA,ACACB,ACLY,ACSF2,ACSL1,ACSL4,ACSM2A,ACSM2B,ACSM3,ACSS1,ACSS2,ACSS3,ACTR1B,ACVR1B,ACVR2B,ADCY1,ADCY6,AFG3L2,AGAP1,AGAP3,AK4,ALDH18A1,ALPK1,ALPK2,ALPK3,ARHGAP35,ARHGAP5,ARHGEF5,ARL14,ARL16,ARL4D,ASS1,ATAD3A,ATP10B,ATP12A,ATP1A1,ATP1B1,ATP6V1B1,ATP7B,ATP8B1,AURKC,BAZ1B,BCR,BCS1L,BMPR1A,BMPR1B,BMS1,BTAF1,BVES,CAD,CAMK2…
RICKMAN_HEAD_AND_NECK_CANCER_E	84	45	0.00375637	0.0126939	3.37931	8.00416e-12	1.17805e-09	1.37832e-07	A2ML1,ADH1C,AKR1C1,ALDH3A1,ALOX15B,C10orf99,CDH26,CEACAM5,CEACAM7,CRNN,CXCL17,DUOX2,FAM3B,FAM83C,FBN2,FOXA1,GBP6,GDA,IL1RN,KLK13,KRT4,KRT78,LYNX1,MAL,MUC20,MUC4,NPR3,PADI3,PAX9,POF1B,PRSS27,PSCA,RPTN,SCEL,SPINK7,SUSD4,SYTL5,TGM3,TMEM45B,TMPRSS11B,TMPRSS11D,TMPRSS11E,TMPRSS2,UPK1B,VTCN1
PEREZ_TP53_AND_TP63_TARGETS	192	76	0.00858599	0.0214386	2.49693	8.28395e-12	1.2089e-09	1.4265e-07	ADCY1,AQP3,ARHGEF17,ARID1B,BCOR,BIK,CAPN3,CASZ1,CGNL1,CITED1,CKB,CNKSR3,CNNM4,COL27A1,CRYAB,DOK4,EPB41L3,EPB41L4B,EPHB3,EPPK1,EVPL,FOXP4,FRY,GLIS2,GNA11,GPT2,GRHL3,HIC2,HR,HS6ST1,HSD11B2,HUNK,ID4,IGF1R,IGFBP3,INSR,IRX5,ITSN2,LY6D,METRNL,MICALL2,MXRA5,MYLIP,NBPF1,NOTCH3,PAK6,PKD1P1,PLCD1,PLIN4,PPP1R13B,RAB11FIP1,RAB11FIP3,RAB11FIP4,RASEF,RHOB,SASH1,SIPA1L2,SLC4A11,SMAD7,SMAD9,STOX2,SUSD2,TACC1,TM7…
GO_PROTEIN_LOCALIZATION	1737	408	0.0776764	0.115092	1.48168	1.08026e-11	1.5632e-09	1.86021e-07	ABCA1,ABCA12,ABL1,ACTN4,ACVR2B,ADAMTS9,AFG3L2,AGAP1,AGAP3,AGRN,AHCYL1,AHI1,AKAP12,AKAP6,AKAP8,ALS2,AMOT,ANK2,ANK3,ANKRD27,ANKRD50,AP1B1,AP1G2,AP1M2,AP2A2,AP3D1,APBA1,APPBP2,ARFGEF1,ARFGEF2,ARL14,ARL4D,ATP1B1,ATP6V0A4,ATP6V0D2,ATP6V0E2,ATP6V1B1,ATP6V1C2,ATP6V1E2,ATP6V1G3,ATP6V1H,AXIN2,AZGP1,BBS1,BBS4,BBS5,BCL6,BICD1,BMP7,C2CD3,CACNB2,CACNB3,CADPS2,CALCR,CAMK2G,CAPN3,CCDC93,CD24,CDAN1,CDH1,CELSR1,C…
GO_EMBRYONIC_ORGAN_MORPHOGENESIS	279	98	0.0124765	0.0276446	2.21573	1.09692e-11	1.57407e-09	1.88889e-07	ABR,AHI1,ALDH1A3,ARID1A,ATP6V1B1,BBS4,BBS5,BCR,BMP7,C2CD3,CCDC40,CELSR1,CEP290,CHD7,DLG1,DNAAF1,DSCAML1,DVL1,DVL2,DVL3,EDN1,EFNA1,EPHA2,EPHB2,FBN2,FGF9,FGFR2,FOLR1,FOXI1,FRS2,FZD3,FZD5,FZD6,GATA2,GATA3,GJB6,GRHL2,GRHL3,HES1,HMX2,HNF1B,HOXA11,HOXA3,HOXA7,HOXB2,HOXB3,HOXB4,HOXB5,HOXB6,HOXB7,HOXB8,HOXC9,HOXD10,HOXD3,HOXD4,HOXD9,HPN,IFT172,IRX5,KDM6A,LHX1,LRIG3,MEGF8,MESP1,MIB1,MMP14,MTHFD1,MTHFD1L,M…
REACTOME_OLFACTORY_SIGNALING_PATHWAY	322	2	0.0143994	0.000564175	0.0391804	1.44378e-11	2.0547e-09	2.48619e-07	OR10H1,OR2M3
LIM_MAMMARY_LUMINAL_MATURE_UP	105	51	0.00469547	0.0143865	3.0639	1.50717e-11	2.12734e-09	2.59535e-07	ACOT11,ALCAM,ALDH3B2,ANKMY2,ATP6V0E2,BTRC,C1orf210,CACNB3,CACNG4,CASZ1,CITED1,EEF1A2,EPS8L1,ESR1,FAAH,FOXA1,FYCO1,GALE,GPRC5C,HMGCS2,HOXB2,HSD11B2,LNX2,MLPH,PAK4,PHKA1,PLEKHG3,PROM2,RASEF,REEP6,SLC16A5,SLC25A23,SLC44A4,SLC7A2,SORT1,SPDEF,SPINK1,SPRR1A,SULT2B1,TBX3,TMEM8A,TOX3,TP53INP2,TRIM6,TSPAN1,VPS33B,WNK4,WNT5A,WNT7B,ZFHX2,ZSCAN18
HNF4_01_B	233	86	0.0104195	0.0242595	2.32829	1.56271e-11	2.1878e-09	2.69099e-07	ADAMTS19,AIM1L,AP1B1,ARFGEF2,BAZ2A,BCL2L14,C1orf210,CA12,CDK16,CLCNKA,CNOT1,CRABP2,CRY2,DAB2IP,DNAJC22,EIF4G1,ERBB2,ESRP2,ESRRA,ETV6,EVX1,FBLN1,GBF1,GCC2,GLTP,GMPPB,GOLGA4,GTF2I,HNF1A,HNF1B,HOXA9,HOXD3,HR,IGF1R,INSR,IYD,JMJD1C,LEAP2,LGALS4,LHX1,LMO3,LRRC19,MARK2,MLEC,MPP5,MPRIP,MREG,MTMR4,MYH10,NR2F2,NR2F6,PAK4,PDE8A,PDZD3,PDZK1,PEPD,PHF21B,PIPOX,PLLP,PNPLA2,PPARA,PPARGC1A,PRDM16,PRODH2,PRRX2,RAB…
DACOSTA_UV_RESPONSE_VIA_ERCC3_COMMON_DN	471	143	0.0210625	0.0403385	1.91518	1.57987e-11	2.19056e-09	2.72053e-07	AFF1,AGAP1,AKAP9,ANKMY2,ANKRD17,ANKS1A,APPBP2,ARFGEF1,ARHGAP12,ARHGEF7,ARID5B,ASAP2,BAZ2B,BCAR3,BPTF,C2CD2,C2CD3,CAMSAP2,CAP2,CASK,CCDC93,CD2AP,CDC42BPA,CDK13,CEP350,CKAP5,CLASP1,CLIP1,CLOCK,CREB3L2,CRIM1,CUL1,CYR61,DAPK1,DHX15,DNAJC13,DNMBP,DST,EGFR,ENC1,EPS8,F3,FAM171A1,FAT1,FLNB,FNBP1L,FOXK2,GAPVD1,GIGYF2,GOLGA4,HIVEP1,HIVEP2,HMGXB4,HOMER1,ID1,INPP5F,IRS1,ITSN2,KAT6B,KAZN,KIAA1109,KIF5C,KLF6,L…
GO_TUBE_FORMATION	129	58	0.00576871	0.0163611	2.83617	1.59013e-11	2.19056e-09	2.7382e-07	ARHGAP35,ARID1A,BBS4,CC2D2A,CELSR1,COBL,DAB2IP,DVL1,DVL2,DVL3,FOLR1,FZD3,FZD6,GATA3,GDF7,GRHL2,GRHL3,HNF1B,IFT172,IRX1,IRX2,KDM6A,LIAS,LRP6,LUZP1,MIB1,MKS1,MTHFD1,MTHFD1L,NFIB,OSR1,OVOL2,PAX2,PAX8,PHACTR4,PLXNB2,PTCH1,RARG,SALL4,SCRIB,SDC4,SEMA4C,SETD2,SFRP1,SHROOM3,SIX1,SKI,SOX4,SOX9,SPINT1,ST14,SUFU,TSC1,TSC2,TULP3,VANGL2,VEGFA,WNT5A
GO_CELL_PROJECTION_PART	908	238	0.0406046	0.0671368	1.65343	1.77534e-11	2.4263e-09	3.05713e-07	AAK1,ADCY6,ADRA2C,AHI1,AIF1L,ALS2,AMBRA1,ANK3,AP3D1,ARFGEF2,ARHGAP32,ARHGAP44,ARHGEF4,ATP1A1,ATP6V0A4,ATP8B1,B4GALT1,BAIAP2,BBS1,BBS4,BBS5,BVES,C2CD3,CAD,CALB1,CAMK2D,CAMK2G,CAP2,CASK,CC2D2A,CCDC120,CCDC40,CDKL5,CEP164,CEP290,CEP89,CHRM1,CLIP2,CNGA1,CNIH3,COBL,COMT,CTNND1,CTTNBP2,CUBN,CXADR,CYS1,DAB2IP,DAG1,DAGLA,DCDC2,DIAPH1,DICER1,DLG1,DLG2,DLG3,DMD,DNAAF1,DNAH5,DNAH6,DNAH7,DNAJC5,DNALI1,DNM2,D…
GO_FATTY_ACID_METABOLIC_PROCESS	286	99	0.0127896	0.0279267	2.18355	1.98119e-11	2.68232e-09	3.41162e-07	AACS,ABCD1,ABCD3,ACAA1,ACACA,ACACB,ACAD10,ACAD8,ACAD9,ACADL,ACADS,ACADSB,ACADVL,ACLY,ACOT11,ACOT2,ACOT4,ACOX1,ACOX2,ACOX3,ACOXL,ACSF2,ACSL1,ACSL4,ACSM2A,ACSM2B,ACSM3,ACSS1,ACSS2,AKR1C2,ALOX15B,ALOX5,AMACR,CPT1B,CPT2,CRAT,CROT,CYP2A7,CYP2B6,CYP2J2,CYP4A11,CYP4F2,DAGLA,DECR2,ECHDC2,ECHS1,EDN1,EHHADH,ELOVL6,EPHX2,ETFDH,FA2H,FAAH,FAAH2,FABP3,FASN,GGT6,GPAM,HADH,HAO2,HPGD,HPGDS,HSD17B4,LIAS,LPIN3,LYPL…
SCHUETZ_BREAST_CANCER_DUCTAL_INVASIVE_DN	83	44	0.00371165	0.0124118	3.34402	1.99383e-11	2.68232e-09	3.43337e-07	ABAT,ABCD3,ABHD11,ACADSB,ALDH3B2,ANXA9,ATP6V0A4,CADPS2,CD24,CELSR1,CELSR2,CLDN3,DEFB1,DST,EPN3,ERBB3,ERBB4,FAM174B,GALNT7,GDF15,GRAMD1C,HOOK1,IL20RA,LETM1,MAST4,MLPH,MYO6,PERP,PEX7,PROM1,PTPRF,RAB11FIP1,SCNN1A,SHANK2,SLC19A2,SLC27A2,SORT1,TBC1D8,TBX3,TJP3,TP63,TTC39A,WFS1,ZNF750
GO_GLAND_DEVELOPMENT	391	124	0.017485	0.0349788	2.0005	2.23031e-11	2.9772e-09	3.84059e-07	AACS,ABL1,AK4,ALDOB,ALOX15B,AR,ARHGAP5,ARID5B,ASS1,ATP7B,B4GALT1,BDH1,BMP7,BMPR1A,BTRC,CAD,CAPN1,CCDC40,CCND1,CDH1,CEBPA,CITED2,CLCN2,COBL,CTC1,DAG1,DDR1,DNAAF1,DUOX2,EGFR,ELF3,ELF5,EP300,EPHA2,EPHB3,ERBB4,ESR1,ESR2,EZR,FA2H,FASN,FEM1B,FGFR2,FKBP4,FOXA1,FOXC1,FRS2,GATA2,GATA3,GDF7,GNPNAT1,HES1,HK2,HMGCL,HMGCS1,HMGCS2,HNF1B,HOXA3,HOXA9,HOXB13,HOXB3,HOXB9,HOXD3,HOXD9,ID4,IGSF3,INSR,IRF6,IRS2,ISL1,K…
GCACTTT_MIR175P_MIR20A_MIR106A_MIR106B_MIR20B_MIR519D	572	165	0.0255791	0.0465444	1.81963	2.44334e-11	3.23649e-09	4.20743e-07	ABCA1,ACSL4,AFF4,AGFG2,ANK2,ANKFY1,ANKRD50,ARHGAP1,ARHGAP12,ARHGAP35,ARHGEF11,ARHGEF18,ATG2A,BAHD1,BCL2L2,BHLHE41,BICD2,BTBD7,C2CD2,CA10,CAMK2N1,CAMTA2,CC2D1A,CCND1,CCNT2,CELSR2,CEP97,CIC,CLOCK,COL4A3,CRIM1,CRK,CRY2,CSRNP3,DCUN1D3,DIP2A,DNM2,DUSP2,ENPP5,F3,FAM102A,FASTK,FAT2,FBXO21,FNBP1L,FNDC3B,FOXA1,FRMD4A,GABBR2,GAN,GBF1,GIGYF1,GRHL2,HMGB3,IKZF4,INO80,ITGB8,KCNJ10,KDM2A,KIAA1522,KIF3B,LDLR,LIM…
ZWANG_TRANSIENTLY_UP_BY_1ST_EGF_PULSE_ONLY	1675	393	0.0749039	0.11086	1.48004	2.70504e-11	3.55578e-09	4.65808e-07	ACADSB,ACSF2,AGFG2,AGR2,AKAP9,ALDH3A1,ALDH8A1,ALOX5,ALPK1,AMMECR1L,AMOT,ANK3,ANKMY2,ANKRD42,ANPEP,AR,ARHGEF37,ARL4D,ASPA,ASS1,ATG2B,ATP8B1,AVL9,B4GALT1,BAIAP2,BBOX1,BCL6,BRD8,BVES,C10orf67,C11orf70,C12orf49,C1orf116,C2CD2,C3orf62,C6orf132,C9orf84,CACNG4,CAMK2G,CAMSAP2,CASZ1,CCDC148,CCND1,CCNT2,CD24,CDC42BPG,CDC42EP4,CDK13,CDK18,CDKL5,CDKN2B,CDR2L,CDRT1,CEACAM19,CELSR1,CELSR2,CEP104,CEP89,CERCAM,C…
GO_REGULATION_OF_INTRACELLULAR_SIGNAL_TRANSDUCTION	1611	380	0.0720419	0.107193	1.48793	2.98339e-11	3.89197e-09	5.1374e-07	ABCA1,ABL1,ABR,ACTN4,ADRA2C,AKAP1,AKAP12,AKAP6,AKR1C2,AKT1S1,ALS2,ALS2CL,AMOT,ANKRD17,ANKRD6,ARFGEF1,ARFGEF2,ARHGAP1,ARHGAP12,ARHGAP23,ARHGAP28,ARHGAP32,ARHGAP35,ARHGAP39,ARHGAP40,ARHGAP44,ARHGAP5,ARHGAP8,ARHGEF10L,ARHGEF11,ARHGEF16,ARHGEF17,ARHGEF18,ARHGEF26,ARHGEF37,ARHGEF38,ARHGEF4,ARHGEF40,ARHGEF5,ARHGEF7,ASH1L,AVPI1,BCL2L2,BCL6,BCLAF1,BCR,BMP3,BMP7,BRPF1,BTC,BTRC,CAMK2D,CANT1,CAPN3,CARD14,CB…
KEGG_OLFACTORY_TRANSDUCTION	386	8	0.0172614	0.0022567	0.130737	3.09836e-11	4.01156e-09	5.33537e-07	CALML3,CALML5,CAMK2D,CAMK2G,OR10H1,OR13J1,OR2M3,PDE1C
GO_NEURAL_TUBE_FORMATION	94	47	0.00420356	0.0132581	3.15402	3.44032e-11	4.42107e-09	5.92424e-07	ARHGAP35,ARID1A,BBS4,CC2D2A,CELSR1,COBL,DVL1,DVL2,DVL3,FOLR1,FZD3,FZD6,GDF7,GRHL2,GRHL3,IFT172,KDM6A,LIAS,LRP6,LUZP1,MIB1,MKS1,MTHFD1,MTHFD1L,OVOL2,PAX2,PHACTR4,PLXNB2,PTCH1,RARG,SALL4,SCRIB,SDC4,SEMA4C,SETD2,SFRP1,SHROOM3,SKI,SOX4,SPINT1,ST14,SUFU,TSC1,TSC2,TULP3,VANGL2,WNT5A
NAKAMURA_TUMOR_ZONE_PERIPHERAL_VS_CENTRAL_DN	584	167	0.0261157	0.0471086	1.80384	3.56391e-11	4.54597e-09	6.13706e-07	ACOX1,AGRN,AHR,ANK3,ANKRD37,AQP3,ARHGEF7,ARID1B,ARID5B,ARNT2,ASS1,ATG2A,ATP8B1,BCL6,BCR,BPTF,BTBD3,CALB1,CAPN1,CCNL2,CCNT2,CDH1,CITED2,CLDN10,COL27A1,COL4A5,CREB3L2,CRIPAK,CROT,CSNK1D,CXADR,CYP24A1,D2HGDH,DMD,DNAJC5,EBF4,EHF,ELF3,ENOSF1,EP300,ERMP1,FA2H,FAM110C,FAM118A,FAM13A,FAM83A,FAM84A,FAT2,FGFR3,FNDC3B,FOSL2,FOXC1,GAS1,GATAD1,GCNT3,GLYR1,GMDS,GRAMD1C,GYS1,HAS3,HK2,HSPD1,IGFBP3,IGSF3,IL1R1,IN…
FEVR_CTNNB1_TARGETS_UP	648	181	0.0289777	0.0510578	1.76197	3.62062e-11	4.58435e-09	6.23471e-07	ABCD1,ABR,ACACB,ACE2,ACOX1,AGPAT3,AGR2,AIM1L,ANK3,AP2A2,ASPA,B3GALT5,B3GNT3,BCL6,BCR,CAMTA2,CBS,CDC42BPB,CDC42EP5,CDK18,CDKL2,CDKN2B,CDR2,CDS1,CEBPA,CGN,CHD2,CKB,CLCN2,CLDN3,CLMN,CLN8,CORO2A,CPEB3,CRAT,CRY2,CSRNP1,CST6,CXADR,CYP4A11,CYP4F2,DDAH1,DHRS1,DHX34,DLG3,DOCK5,DSG2,EEF2K,EFNA1,EIF2AK3,ELOVL6,ENTPD5,EPB41L3,EPS8,EPS8L2,ERMP1,ERP27,EVPL,FAAH,FABP1,FAM114A1,FAM3B,FAM3D,FAM83G,FDFT1,FMO5,FOSL…
GO_PERINUCLEAR_REGION_OF_CYTOPLASM	621	175	0.0277703	0.0493653	1.77763	3.83614e-11	4.8138e-09	6.60584e-07	ABCA1,ABCD1,ABL1,ACTN4,AIFM1,AKAP6,ALDOB,AMBRA1,ANGEL1,APBA1,ARFGEF1,ARFGEF2,ARHGAP1,ATN1,ATP7B,BICD1,BPTF,BSPRY,C9orf24,CAMK2D,CCNT2,CD2AP,CDH1,CEP250,CHERP,CLINT1,CMYA5,CNP,COBL,COL4A3BP,CORO1B,CSNK1D,CTIF,CUL7,CYFIP1,DAB1,DCUN1D3,DLG1,DNM2,DOCK6,EGFR,EHD4,EIF2AK3,EML1,EPN3,ERBB2,ESR1,ESR2,EZR,FAM168B,FAT1,FBXW8,FKBP4,FLRT1,FZD5,GALNT1,GBP3,GOLGA1,GTPBP4,HECTD3,HIF1AN,HIP1R,HRNR,HSP90AA1,HSPA1B…
GO_COFACTOR_BINDING	253	90	0.0113138	0.0253879	2.24397	3.85775e-11	4.8138e-09	6.64305e-07	ABAT,ACAD10,ACAD8,ACAD9,ACADL,ACADS,ACADSB,ACADVL,ACBD5,ACLY,ACOX1,ACOX2,ACOX3,ACOXL,AGXT,AGXT2,AHCY,AIFM1,AIFM2,ALAS1,ALDH1A3,ALDH6A1,AOX1,ASPDH,CBS,CRY2,CRYM,CRYZ,CSAD,D2HGDH,DDC,DHCR24,DUOX1,DUS1L,ETFDH,FASN,FMO1,FMO4,FMO5,GAD1,GCAT,GLYR1,GMDS,GOT1,GOT2,GPD1L,GPT,GPT2,H6PD,HADH,HAO2,HIF1AN,HMGCL,HMGCR,HNF4A,HPGD,HSD11B2,IDH1,IDH2,ILVBL,INSR,LDHD,MAOA,ME3,MICAL3,MOCOS,MTHFR,NDOR1,NOS2,NOX4,OGDH…
GO_PATTERN_SPECIFICATION_PROCESS	412	128	0.0184241	0.0361072	1.95978	4.07914e-11	5.05343e-09	7.02427e-07	ACVR2B,AHI1,AP1B1,AXIN2,BBS4,BBS5,BCOR,BICC1,BMP7,BMPR1A,BMPR1B,BPTF,C2CD3,CC2D2A,CCDC40,CELSR1,CELSR2,CFC1,CITED1,CITED2,COBL,DISP1,DNAAF1,DNAH5,DSCAML1,DVL2,DYNC2H1,DYNC2LI1,EDN1,EMX1,EMX2,EP300,EPB41L5,ERBB4,EVX1,FGFR2,FOLR1,FOXA1,FOXC1,FRS2,FZD5,GALNT11,GRHL3,GRSF1,HES1,HNF1B,HOXA11,HOXA3,HOXA7,HOXA9,HOXB2,HOXB3,HOXB4,HOXB5,HOXB6,HOXB7,HOXB8,HOXB9,HOXC10,HOXC6,HOXC9,HOXD10,HOXD11,HOXD3,HOXD4,…
GO_SEQUENCE_SPECIFIC_DNA_BINDING	1006	256	0.044987	0.0722144	1.60523	5.36696e-11	6.56223e-09	9.2419e-07	ACTN4,AR,ARHGAP35,ARID5B,ARNT2,BAHCC1,BAHD1,BARX2,BAZ2A,BCL6,BEND3,BHLHE41,BPTF,CAMTA2,CC2D1A,CC2D1B,CEBPA,CHD2,CHD4,CHD7,CLOCK,CREB3L2,CREB3L4,CRY2,CSRNP1,CSRNP2,CSRNP3,CTC1,CUX2,CXXC5,DHX33,DMRT2,DMRTA1,DNMT3A,EHF,ELF3,ELF5,EMX1,EMX2,EP300,ESR1,ESR2,ESRRA,ESRRB,ESRRG,ETV6,EVX1,FOSL2,FOXA1,FOXC1,FOXD4,FOXI1,FOXK1,FOXK2,FOXO6,FOXP4,FOXQ1,FUBP3,GATA2,GATA3,GATAD1,GMEB2,GOLGB1,GRHL2,GRHL3,GZF1,H2AF…
RICKMAN_TUMOR_DIFFERENTIATED_WELL_VS_POORLY_DN	358	115	0.0160093	0.0324401	2.02633	5.37326e-11	6.56223e-09	9.25275e-07	ABCA12,ADAMTS15,AIM1L,ALAS1,ALS2CL,AP1M2,ARHGEF37,ARL4D,BICD2,C1orf116,C1QTNF6,C6orf132,CA12,CC2D1B,CCDC85C,CDCP1,CLIP1,CPEB4,CSNK1E,CWH43,DCUN1D3,DOCK6,DSP,DUOXA1,EHD4,EPPK1,EVI5L,EZR,FAM160A1,FAM83A,FAT2,FBLIM1,GIPC1,GJB6,GNAI1,GOLGA5,GPR157,GRHL3,IFFO2,IGFL1,IL1A,IL36RN,ILVBL,INPP4B,IPPK,IVL,JUP,KCTD11,KLF6,KLHL18,KLK10,KLK11,KRT16,KRT17,KRT6A,KRT6B,KRT80,LCE3D,LIMA1,LRRC59,LRRC8E,LUZP1,MAP4,M…
GO_APICAL_PLASMA_MEMBRANE	283	97	0.0126554	0.0273625	2.16212	5.41366e-11	6.56502e-09	9.32232e-07	ABCC6,AHCYL1,AMOTL1,AMOTL2,ANK2,ANO1,AQP2,AQP6,ARHGEF18,ATP12A,ATP1A1,ATP1B1,ATP6V0A4,ATP6V0D2,ATP6V1B1,ATP8B1,CACNB3,CLDN4,CRB3,CUBN,CYP4A11,CYP4F2,DSG1,DSG2,DUOX1,DUOX2,EMP2,EPCAM,ERBB2,ERBB3,EXOC1,EZR,FOLR1,FZD3,FZD6,GJB6,HPN,HSP90AA1,HSP90AB1,JAG1,KL,LRP2,MAL,MAL2,MARVELD2,MPDZ,MREG,MUC1,MUC20,NHS,NOX4,OCLN,OTOG,P2RY2,PDZK1,PKHD1,PRKCI,PRKCZ,PROM1,PROM2,PTH1R,RAB17,RAPGEF2,RHCG,SCNN1A,SCNN1B,…
ENK_UV_RESPONSE_EPIDERMIS_DN	493	146	0.0220463	0.0411848	1.8681	5.49568e-11	6.61788e-09	9.46356e-07	ABCD3,ABR,ACSL1,ADH6,AFF4,ALAD,ALDH3A1,ANXA9,AQP3,ARID1A,ASS1,AZGP1,BBOX1,BRD3,CADM1,CCND1,CKB,CSNK1D,CSNK2A2,CTSF,CYP27B1,CYP2J2,CYP4B1,DCXR,DDAH1,DHCR24,DHX8,DLG1,DUSP2,EEF1A2,EFS,EHF,EIF2AK3,EML1,EML2,EMP2,EPHA2,EPHB6,EPHX2,EZR,F3,FCGBP,FEM1B,FGFR2,FRY,FZD7,GAB2,GAN,GATA3,GATM,GNAI1,GPT,GTPBP4,HERC2,HIVEP2,HK2,HOMER1,HOOK1,HPGD,HS3ST1,HSD17B4,HSPB1,HSPB8,HSPH1,ID4,IGFBP3,IL20RA,INSR,IRF6,IRS2,…
GO_G_PROTEIN_COUPLED_RECEPTOR_SIGNALING_PATHWAY	1135	87	0.0507557	0.0245416	0.483524	6.06928e-11	7.25785e-09	1.04513e-06	ABCA1,ADCY1,ADCY6,ADRA2C,AGRN,AHCYL1,AKAP12,AKR1C2,ANO1,ARHGEF11,AVPR2,BCAR1,CALCR,CASR,CCL15,CELSR1,CELSR2,CHRM1,CNGA1,CORT,CXCL1,DAGLA,DEFB1,DGKQ,EDN1,ESR1,EZR,FRS2,FZD3,FZD4,FZD5,FZD6,FZD7,GABBR2,GABRB2,GIPC1,GNA11,GNA14,GNAI1,GNG12,GNG4,GPR12,GPR157,GPR160,GPRC5A,GPRC5C,HCAR1,HOMER1,HPGD,HRH4,HTR1F,INSR,LGR4,LPAR3,NPR3,NPY,NPY6R,NXPH3,OR10H1,OR13J1,OR2I1P,OR2M3,P2RY2,PAX8,PCSK1N,PICK1,PLCB3,P…
GO_BASOLATERAL_PLASMA_MEMBRANE	208	78	0.00930149	0.0220028	2.36551	6.39588e-11	7.59565e-09	1.10137e-06	ABCC6,ANK2,ANK3,AQP2,AQP3,ATP12A,ATP1A1,ATP1B1,ATP6V1B1,ATP7B,B4GALT1,BSND,CADM1,CASK,CDH16,CEACAM5,CLDN4,CLDN7,CLDN8,CNNM2,CNNM4,CXADR,DAG1,DDR1,DLG1,DLG2,DLG3,DSP,DST,EGFR,EPCAM,ERBB2,ERBB3,ERBB4,EZR,FOLR1,FXYD2,HPGD,HSP90AA1,HSP90AB1,ITGA3,KCNJ10,KCNJ16,KCNQ1,LDLR,MAP7,MARVELD2,MUC20,MYO1C,MYO1D,NKD2,OSCP1,P2RY2,PKD1,PROM2,PTH1R,RAB17,RAPGEF3,RHCG,SCRIB,SLC12A6,SLC1A3,SLC22A2,SLC23A1,SLC26A7,S…
GO_REGULATION_OF_ANATOMICAL_STRUCTURE_MORPHOGENESIS	989	252	0.0442268	0.071086	1.60731	6.62265e-11	7.8111e-09	1.14042e-06	ABL1,ABR,ACTN4,ADAMTS16,ADNP,AHI1,AMIGO1,AMOT,ANAPC2,ANKRD27,ANKRD6,AP2A2,ARHGAP35,ARHGEF18,ARHGEF7,AXIN2,B4GALT1,BAIAP2,BBS4,BCL6,BCL9L,BCOR,BCR,BMP7,BMPR1A,BTBD7,BVES,CAMSAP1,CDC42EP1,CDC42EP4,CDC42EP5,CDKL5,CELSR1,CELSR2,CITED1,CITED2,CLASP1,CLTC,COL4A3,CORO1B,CRABP2,CSNK1D,CSNK1E,CUL7,CUX2,CYFIP1,DAB1,DAB2IP,DAG1,DCDC2,DDAH1,DIAPH1,DLG1,DMRT2,DNM2,DVL1,DVL2,DVL3,ECM1,EDN1,EEF2K,EFNA1,EFNA5,EM…
SMID_BREAST_CANCER_LUMINAL_B_UP	163	66	0.00728915	0.0186178	2.55418	7.36358e-11	8.6259e-09	1.26801e-06	ABAT,ACADSB,ACOX2,AGL,AGR2,ANXA9,ARNT2,BMPR1B,C9orf116,CA12,CACNG4,CASC1,CCND1,CEACAM5,CELSR1,CRABP2,CYP2A7,DIO1,DNALI1,EEF1A2,ERBB4,ESR1,FBP1,FGFR2,FLRT3,FOXA1,GATA3,GDF15,GP2,GREB1,GSTM3,HEXIM1,HPN,KCNJ3,KCTD3,KDM4B,KIF5C,KRT18,MAPT,MCCC2,MLPH,MSMB,PCLO,PPP1R3C,PTGES,RAB11FIP1,SCCPDH,SCUBE2,SERPINA3,SERPINA5,SLC19A2,SLC27A2,SLC39A6,SORD,SPAG16,SREBF1,STC1,STK32B,SYT17,TBC1D30,TBC1D9,TJP3,TOX3,T…
GO_SMALL_MOLECULE_CATABOLIC_PROCESS	318	105	0.0142206	0.0296192	2.08284	7.74526e-11	9.01171e-09	1.33373e-06	ABAT,ABCD1,ABCD3,ABHD12,ACAA1,ACAD10,ACAD8,ACAD9,ACADL,ACADS,ACADSB,ACADVL,ACMSD,ACOT4,ACOX1,ACOX2,ACOX3,ACOXL,AGXT,AGXT2,AHCY,ALDH1L1,ALDH3B2,ALDH4A1,ALDH6A1,ALDH7A1,ALDOB,AMACR,AMT,ASL,ASPA,BCAT2,BCKDHB,BDH1,BHMT,CBS,CPT1B,CPT2,CRAT,CROT,CRYM,CYP24A1,CYP27B1,CYP4A11,CYP4F11,CYP4F2,DBT,DCXR,DDAH1,DHDH,DMGDH,ECHS1,EHHADH,ENOSF1,ETFDH,FAAH,FUT9,GAD1,GALE,GCAT,GK5,GLDC,GLUD2,GLYCTK,GOT1,GOT2,GPD2,G…
GSE19888_CTRL_VS_T_CELL_MEMBRANES_ACT_MAST_CELL_DN	190	73	0.00849656	0.0205924	2.42362	8.63564e-11	9.98026e-09	1.48706e-06	ABCD3,ARHGEF26,ARHGEF37,ATP10B,BTBD3,BTBD7,C1orf210,C2orf54,CBLC,CCDC24,CKMT1B,CSRNP2,CTDP1,DSG1,DSTN,EDC3,ELOVL6,ERBB3,ESRP2,FAM83G,FAM83H,FBXO32,FGFR2,GPRIN2,GRB7,GRHL2,GRHL3,HEBP2,ID4,IGSF9,IL1A,KDM5B,KLF5,KLK11,MARVELD2,MICALL1,MINK1,MPZL2,MUS81,MYH14,NDFIP2,NDRG2,NDUFS1,NLRX1,PEBP1,PKP1,PLA2G4F,PPL,PROM2,PTK6,PTPN3,RAI14,RALBP1,S100A14,SCEL,SDC1,SEC14L2,SERPINB11,SERPINB5,SFN,SH3YL1,SKIL,SMA…
GO_MOLECULAR_FUNCTION_REGULATOR	1312	317	0.058671	0.0894217	1.52412	9.46012e-11	1.08602e-08	1.62903e-06	A2ML1,ABR,AGAP1,AGAP11,AGAP3,AGFG2,AKAP9,ALS2,ALS2CL,AMIGO1,ANKRD27,ARFGEF1,ARFGEF2,ARHGAP1,ARHGAP12,ARHGAP23,ARHGAP27,ARHGAP28,ARHGAP32,ARHGAP35,ARHGAP39,ARHGAP40,ARHGAP44,ARHGAP5,ARHGAP8,ARHGEF10L,ARHGEF11,ARHGEF16,ARHGEF17,ARHGEF18,ARHGEF26,ARHGEF37,ARHGEF38,ARHGEF4,ARHGEF40,ARHGEF5,ARHGEF7,ASAP2,ASAP3,ATP1B1,ATP6V1H,AXIN2,BAG3,BAZ1B,BCAR3,BCR,BSND,BTC,CABIN1,CACNB2,CACNG4,CAMK2D,CAMK2G,CAMK2N…
WAMUNYOKOLI_OVARIAN_CANCER_GRADES_1_2_UP	135	58	0.00603703	0.0163611	2.71012	1.02643e-10	1.17054e-08	1.76751e-06	ABCD3,ACBD5,AGR3,ARHGAP12,ARSD,ATP1B1,ATP8B1,CASK,CD24,CHMP4C,CISD3,CLDN23,CXXC5,DDAH1,DOK4,DSC2,ELOVL6,EPCAM,ERBB3,ESRP1,FDFT1,FOXQ1,FZD5,GALNT7,GDA,GFPT1,GMDS,GNPNAT1,GPR160,KLF5,LLGL2,MAL2,MAP7,MECOM,MUC1,MYO10,MYO6,NQO1,PERP,PHLDA2,PIK3R2,PLS1,RASEF,RASSF6,RNF128,S100A14,SEC24A,SFN,SGSM3,SH2D4A,SH3RF1,SYT13,SYTL2,TMEM30B,TNPO1,TOX3,TSPAN8,VSIG10
GO_LIPID_METABOLIC_PROCESS	1118	277	0.0499955	0.0781382	1.5629	1.24858e-10	1.41451e-08	2.15006e-06	A4GALT,AACS,ABCA1,ABCD1,ABCD3,ABHD12,ACAA1,ACACA,ACACB,ACAD10,ACAD8,ACAD9,ACADL,ACADS,ACADSB,ACADVL,ACAT2,ACER2,ACLY,ACOT11,ACOT2,ACOT4,ACOX1,ACOX2,ACOX3,ACOXL,ACP6,ACSF2,ACSL1,ACSL4,ACSM2A,ACSM2B,ACSM3,ACSS1,ACSS2,AGPAT3,AGRN,AKR1C1,AKR1C2,ALDH1A3,ALDH3B2,ALDH8A1,ALOX15B,ALOX5,AMACR,ARSA,ARSD,ARSE,ATP8B1,B4GALNT2,B4GALT4,BTC,C14orf1,CACNA1H,CDS1,CEBPA,CHKA,CLN8,COL4A3BP,COMT,CPT1B,CPT2,CRABP2,CR…
GO_NEURAL_TUBE_DEVELOPMENT	147	61	0.00657365	0.0172073	2.61762	1.42914e-10	1.60849e-08	2.46098e-06	AMBRA1,ARHGAP35,ARID1A,BBS4,C2CD3,CC2D2A,CECR2,CELSR1,COBL,DVL1,DVL2,DVL3,EPHA2,FOLR1,FOXA1,FZD3,FZD6,GDF7,GRHL2,GRHL3,HES1,IFT140,IFT172,KDM6A,LIAS,LRP6,LUZP1,MIB1,MKS1,MTHFD1,MTHFD1L,NF1,OVOL2,PAX2,PHACTR4,PHGDH,PKD1,PLXNB2,PTCH1,RARG,RPGRIP1L,SALL4,SCRIB,SDC4,SEMA3C,SEMA4C,SETD2,SFRP1,SHROOM3,SKI,SOX4,SPINT1,ST14,SUFU,TRAF3IP1,TSC1,TSC2,TULP3,VANGL2,WDR19,WNT5A
DAZARD_RESPONSE_TO_UV_NHEK_DN	302	100	0.0135051	0.0282087	2.08875	1.85476e-10	2.06167e-08	3.1939e-06	ABAT,ABL1,ADNP,AFF1,AHR,AKAP9,APPBP2,ARHGEF7,ARID5B,BAZ1B,BAZ2B,BCAR3,BCL7A,BPTF,BRD8,BTBD3,CCDC93,CEP350,CLASP1,CPEB3,CREB3L2,CUL1,DIDO1,DOCK9,DOPEY1,DST,DYRK2,ENOSF1,ERBB3,EXPH5,FAT1,FAT2,FEM1B,FGFR2,FLG,FNBP1L,GAPVD1,GNE,HIVEP2,HMGXB4,ID1,IRS1,KANK1,KAT6B,KEAP1,KIAA0232,KLHL9,LDLR,LPP,LRRC42,MAML1,MAST4,MNT,MPHOSPH10,MTUS1,N4BP1,NCOA2,NCOA3,NIPBL,NPAS2,NR2F2,PER2,PHLPP1,PIK3R4,POGZ,PPP1R3C,PPR…
LIAO_METASTASIS	502	146	0.0224488	0.0411848	1.83461	1.85574e-10	2.06167e-08	3.19558e-06	ACTN4,AGRN,ALDH18A1,ALPK3,AMMECR1,ANKRD52,ATIC,ATXN2L,BCORL1,C12orf49,C20orf194,CA12,CAPG,CBX6,CCDC93,CD24,CDK13,CEP164,CHD2,CHD7,CSNK1E,DLG5,DNAJA4,DPP3,DUSP9,EEF1A2,ENAH,FAM129B,FAM171B,FARP1,FBLIM1,FBLN1,FERMT1,FHOD3,FIGN,FLCN,FNDC3B,FOXO6,FOXQ1,FXYD3,GCNT3,GNG4,HIC2,HIF1AN,HMGB3,HOXD8,HUNK,HYOU1,IGSF3,IKZF4,IPPK,IRAK1,JMY,JRK,KCNQ1,KCTD2,KIAA1522,KRT23,LAMB1,LIMK2,LLGL1,LRP11,LUZP1,MAP3K4,MAP…
BHAT_ESR1_TARGETS_VIA_AKT1_UP	269	92	0.0120293	0.025952	2.1574	1.88307e-10	2.07863e-08	3.24266e-06	A4GALT,ACIN1,ADAMTSL5,AP1B1,ARHGEF18,ARMC6,ASB13,ATP6V1C2,B4GALT1,C1QTNF6,CA12,CCND1,CDC42EP1,CELSR2,CNKSR3,CXXC5,CYP4F11,CYP4F22,DHRS2,DUSP2,EIF3B,FAM102A,FARP1,FKBP4,FLNB,GAB2,GDF15,GREB1,HK2,HR,HSD11B2,HSPB8,IER3,KAZN,KDM4B,KLK10,KRT13,KRT15,LETM1,LONRF2,MAPT,MAT2A,MLPH,MPPED2,MSMB,MYBBP1A,NADSYN1,NCOR2,NCS1,NOL6,NOP14,NT5DC3,OVOL2,PADI3,PAK4,PCYT2,PDZK1,PITX1,PLEKHH1,POLR1B,PPARGC1B,PPRC1,PTG…
GRAESSMANN_RESPONSE_TO_MC_AND_DOXORUBICIN_UP	585	164	0.0261605	0.0462623	1.76841	2.17389e-10	2.38436e-08	3.74344e-06	ACAD8,ACER2,ACOX2,AK4,ALAS1,ALDH1L1,ALDH4A1,ALS2,ANGEL1,ANKRD17,AOX1,ARHGAP27,ARL16,ASS1,ATP6V0E2,BAIAP2,BCAR1,C14orf79,C6orf132,CAPG,CDK18,CDR2L,CHAC1,CORO2A,CPT2,CRAT,CROT,CSTB,DAPK1,DBT,DCXR,DDIT4L,DDR1,DGKQ,DMPK,DNM2,DUSP9,EFNA1,EHD4,EI24,ERCC5,ETFDH,FA2H,FAM102A,FAM83H,FDXR,FLCN,FZD5,FZD7,GAL3ST1,GALM,GATA3,GDF15,GSS,GSTA2,HPN,HS6ST1,HSD11B2,HSD17B4,HSPA1B,IDH1,IDUA,IFT27,IRAK1BP1,IRF6,ITGB4…
GO_ZINC_ION_BINDING	1106	273	0.0494589	0.0770099	1.55705	2.34683e-10	2.55775e-08	4.04125e-06	ACE2,ACMSD,ADAMTS13,ADAMTS15,ADAMTS16,ADAMTS19,ADAMTS3,ADAMTS9,ADAMTSL3,ADAMTSL5,ADH1C,ADH6,AFG3L2,AKAP8,ALAD,ANPEP,AR,ASH1L,ATP7B,BAZ1B,BAZ2A,BAZ2B,BBOX1,BHMT,BHMT2,BPTF,BRD1,BRF1,BRPF1,BRPF3,BSPRY,CA12,CAD,CALB1,CBLC,CHD3,CHD4,CLIP1,CRYZ,CUL9,CXXC5,DIDO1,DMD,DNPEP,DPP3,DTX4,EEA1,EHMT2,EP300,ERI2,ESR1,ESR2,ESRRA,ESRRB,ESRRG,FBLIM1,FBXL19,GATA2,GATA3,GATAD1,GDA,HERC2,HIF1AN,HNF4A,HNF4G,IDE,IGHMBP…
PARENT_MTOR_SIGNALING_UP	545	155	0.0243717	0.0437236	1.79403	2.49399e-10	2.70103e-08	4.29464e-06	ACOX1,ACOX3,AGFG2,AHCYL1,AIFM1,ALAD,ALAS1,ALDH4A1,ALDH7A1,AMBRA1,AP2A2,ASB13,BBS4,CABIN1,CAPG,CASKIN2,CDK12,CDK18,CDK5RAP3,CEBPA,CEP250,CEP350,CHD4,CITED2,CNNM2,CPT2,CTDP1,CTNND1,CUL9,CYP4F11,CYP4F2,DBT,DHRS12,DHX30,DIP2A,DNAAF1,DNAJA4,DOCK6,DOCK9,DUS1L,ECHDC2,ECHDC3,EFNA1,EHMT2,EIF2B5,EIF5B,EPB41L4A,ESRRG,F11,FAM13A,FAM174B,FARP1,FDPS,FLRT1,G0S2,GBF1,GLUD2,GPHN,GTF3C1,GYG2,HEATR6,HECTD3,HMGCL,HM…
SENGUPTA_NASOPHARYNGEAL_CARCINOMA_WITH_LMP1_DN	164	65	0.00733387	0.0183357	2.50014	2.56314e-10	2.75858e-08	4.41374e-06	ABCA12,ACACB,ACSM3,ACSS3,ALPK2,ANPEP,ARSD,ASS1,BICD1,C15orf52,C9orf24,CAPNS2,CCDC113,CLIC6,COL27A1,CRABP2,CUL9,CXCL17,DEFB1,DOCK5,ELF5,FAM83C,FREM2,GABRP,GDA,GREB1,HAS3,KRT23,KRT4,KRT6B,KRT7,LAMA1,MAGEA11,MAGEA4,MMP7,NQO1,PIGR,PLP1,PROM1,RAB40B,RDH10,RNF128,RRAD,S100A7,S100P,SCEL,SERPINA3,SERPINB3,SERPINB4,SLC4A4,SLC6A13,SLC6A14,SPRR1A,SPRR1B,SPRR3,SUSD2,TFCP2L1,TMPRSS3,TRPM8,UPK1B,ZBTB43,ZG16B,Z…
REACTOME_GPCR_DOWNSTREAM_SIGNALING	785	51	0.0351042	0.0143865	0.409822	3.51547e-10	3.76002e-08	6.05363e-06	ABR,ADCY1,ADCY6,ARHGEF11,ARHGEF16,ARHGEF17,ARHGEF18,ARHGEF4,AVPR2,CASR,CHRM1,CXCL1,DAGLA,DGKQ,EDN1,FGD3,GABBR2,GNA11,GNA14,GNAI1,GNG12,GNG4,HRH4,HTR1F,KALRN,KNG1,LPAR3,NPY,OR10H1,OR2M3,P2RY2,PDE10A,PDE11A,PDE1A,PDE8A,PDPK1,PIK3R2,PLCB3,PLXNB1,PTGER1,PTGER3,PTH1R,RGS12,RGS17,RHOB,SCTR,SOS1,TAC3,TIAM1,TRIO,VIPR1
LTE2_UP.V1_UP	181	69	0.00809409	0.019464	2.40472	4.00255e-10	4.25457e-08	6.8924e-06	ACOX1,ACOX2,AKAP12,ALDH3B2,ALDH4A1,ANKMY2,AOX1,AQP3,ATP6V0A4,ATP6V1H,BMP7,C4orf19,CALML5,CLMN,CREB3L2,DSC2,DUSP4,EDN1,EHF,ELF5,ENOSF1,EPB41L1,EPN3,EPS8L1,FA2H,FBXL18,FGFR4,GALNT12,GLTP,GNA14,GPX3,HMGCS1,HMGCS2,HSD17B14,IL1R1,KIF13B,LONP2,MAOA,MARCKS,MICAL3,MYO5A,P4HA2,PCP4,PDE8A,PHACTR2,PPFIA3,PPP1R3C,PTOV1,QPRT,RAB40B,RHOQ,RIN2,RRAGD,SASH1,SECISBP2L,SEPT10,SERHL,SORD,SORL1,SYT17,TBC1D8,TIMM13,TM…
TGACATY_UNKNOWN	745	197	0.0333154	0.0555712	1.66803	4.22769e-10	4.46631e-08	7.28009e-06	ADAMTS15,ADAMTS19,AGR2,ALDH4A1,ALS2,ANKMY2,ARHGAP44,ATP6V0A4,AVPI1,AVPR2,AXIN2,BCL6,BCL9L,BMP7,BRPF1,C14orf1,C1orf116,C8orf82,CACNB2,CAPN1,CASK,CDH16,CDKL5,CERCAM,CHPF,CHRM1,CHST9,CIC,CLCN5,CMTM4,CRTC1,CSAD,CSRNP3,CTF1,DCTN1,DIAPH1,DICER1,DIO2,DLG2,DMD,DNAJC22,DOCK9,DUSP13,EDC4,EIF4G1,EIF5,ELL,EMX2,ENOX1,EPB41L1,EPHB2,EPS8L1,ERRFI1,ESR2,ESRP2,ESRRG,EVC2,EVX1,FAM83H,FBRS,FDPS,FGF9,FNBP1L,FOXA1,FRY…
GO_REGULATION_OF_TRANSPORT	1744	398	0.0779894	0.112271	1.43956	4.53196e-10	4.75856e-08	7.80403e-06	AACS,AAK1,ABAT,ABCA1,ABCA12,ABL1,ABL2,ABR,ACSL4,ACTN4,ADRA2C,AHCYL1,AHI1,AKAP1,AKAP6,AKAP9,ALOX15B,AMIGO1,ANK2,ANK3,ANKFY1,ANKRD27,ANO1,ANPEP,ARHGEF5,ARHGEF7,ATG13,ATP1A1,ATP1B1,AVPR2,AXIN2,B4GALT1,BCR,BICD1,BMP7,BMPR1A,BSND,BTBD9,BVES,C2CD2L,CACNA1H,CACNB2,CACNB3,CACNG4,CADM1,CADPS2,CAMK2D,CAMK2G,CAPN3,CASK,CD276,CD2AP,CDH1,CDK16,CDKL2,CEP290,CHD7,CHERP,CHRM1,CLASP1,CLCN2,CLCN5,CLCNKA,CLCNKB,CLD…
TGCGCANK_UNKNOWN	982	246	0.0439138	0.0693935	1.58022	4.70756e-10	4.87629e-08	8.10642e-06	ABCF3,ABL1,ABR,ABTB2,ACE2,ADAMTSL3,ADAMTSL5,ADCY1,AFG3L2,AGAP3,AHCYL1,AIFM1,AKAP1,ANK3,ANPEP,ANXA9,AP1B1,AP1G2,ARHGEF38,ASTN2,ATP1B1,ATP6V1B1,BCAR3,BCL6,BCL9,BMPR1B,BTBD3,C15orf41,C15orf52,C1orf116,C9orf24,CACNB2,CAMK2G,CASC1,CBX6,CDC42BPA,CDC42EP1,CDH16,CDK13,CDK16,CDKL5,CEP97,CGN,CHD2,CKB,CLCN2,CLDN4,CLIP1,CLTC,CRABP2,CS,CSRNP1,CSRNP2,CSRNP3,CXXC5,DCTN1,DDIT4L,DIAPH1,DLG2,DMD,DMPK,DMRT2,DNAJB13…
GABRIELY_MIR21_TARGETS	278	93	0.0124318	0.0262341	2.11024	4.71779e-10	4.87629e-08	8.12404e-06	ACBD5,ADNP,AIM1,ALS2,ARFGEF1,BTBD3,BTBD7,CEP97,CLCN5,CLOCK,COBLL1,CPEB3,DDAH1,DLG1,DMD,EIF2AK3,ENAH,FIGN,GAPVD1,GNE,GOLGA4,GPAM,GPD2,GTF2I,HECTD1,HOXA9,IPP,IREB2,ITGB8,ITSN2,JPH1,KBTBD6,KLF5,KLHL3,LATS1,LIMCH1,LONRF2,MGA,MPDZ,MPP5,MYO9A,NBEA,NFIB,NIPBL,OSBPL3,OSR1,PAG1,PER3,PHACTR2,POLR3B,PPARA,PPP1R3B,PRICKLE2,PRKAB2,PRRC1,PTPN3,RAB11FIP2,RAB3GAP2,RABGAP1,RAI14,RAPH1,RASEF,REV3L,RUFY3,SASH1,SCRN…
ZWANG_CLASS_3_TRANSIENTLY_INDUCED_BY_EGF	213	77	0.00952509	0.0217207	2.28037	4.72904e-10	4.87629e-08	8.14341e-06	ADAMTS9,AFF1,ASAP2,BTBD3,CAMSAP1,CLDN4,COBL,CPEB2,CSNK1D,CSNK1E,CSRNP1,CXCL1,DCUN1D3,DNMBP,EDN1,EIF2AK3,ELF3,EPHA2,EZR,FAM83B,FAM84B,FOSL2,FOXA1,GALNT7,HES1,HIVEP2,IER3,IGF1R,IL1A,IL1RN,IPPK,IRF2BPL,JAG1,KDM6B,KLK6,LMO7,MACC1,MAFF,METRNL,NCOA7,NDRG1,NFKBIZ,OCLN,PER1,PER2,PFKFB3,PHLDA1,PHLDB2,PPP1R14C,PPP1R3B,PSD3,PTGS2,RAPGEF2,RIPK4,RND3,SBNO2,SEMA3C,SH3BP4,SIK1,SLC20A1,SMAD7,TACSTD2,TGIF1,TIPARP…
GO_NUCLEIC_ACID_BINDING_TRANSCRIPTION_FACTOR_ACTIVITY	1160	282	0.0518737	0.0795487	1.53351	5.0534e-10	5.17974e-08	8.70196e-06	AFF1,AFF4,AHR,ANKRD30A,AR,ARHGAP35,ARID5B,ARNT2,BARX2,BCL6,BHLHE41,BMPR1A,BRD8,BTAF1,CAMTA2,CC2D1A,CC2D1B,CEBPA,CITED1,CITED2,CLOCK,CREB3L2,CREB3L4,CSRNP1,CSRNP2,CSRNP3,CUX2,DMRT2,DMRTA1,EBF4,EHF,ELF3,ELF5,EP300,ESR1,ESR2,ESRRA,ESRRB,ESRRG,ETV6,EVX1,FOSL2,FOXA1,FOXC1,FOXD4,FOXI1,FOXK1,FOXK2,FOXO6,FOXP4,FOXQ1,FUBP3,GATA2,GATA3,GATAD1,GLIS2,GOLGB1,GRHL2,GRHL3,GTF2I,GTF2IRD1,GZF1,HCFC1,HES1,HEYL,HIV…
GNF2_SPRR1B	24	21	0.00107325	0.00592384	5.51953	5.48836e-10	5.59229e-08	9.45096e-06	CRCT1,CRNN,CSTB,EVPL,IL1RN,KRT13,KRT16,KRT4,LY6D,PITX1,PKP1,PPL,RHCG,S100A7,SPINK5,SPRR1A,SPRR1B,SPRR2A,SPRR3,TGM1,TGM3
HALLMARK_ESTROGEN_RESPONSE_LATE	198	73	0.00885431	0.0205924	2.32569	5.62024e-10	5.69297e-08	9.67806e-06	ACOX2,AFF1,AGR2,ANXA9,ASS1,CA12,CALCR,CCND1,CDH1,CELSR2,CKB,CYP4F11,DCXR,DHRS2,DLG5,DUSP2,EMP2,FAM102A,FARP1,FDFT1,FGFR3,FKBP4,FLNB,FOXC1,FRK,GALE,HMGCS2,HR,HSPA4L,HSPB8,IDH2,IL17RB,KCNK5,KLK10,KLK11,KRT13,KRT19,LAMC2,LLGL2,MAPK13,MAPT,MYOF,NCOR2,OVOL2,PCP4,PDZK1,PERP,PKP3,PLXNB1,PTGER3,PTGES,RAPGEFL1,RBBP8,SCNN1A,SCUBE2,SERPINA3,SERPINA5,SFN,SLC22A5,SLC27A2,SORD,ST14,SULT2B1,TFAP2C,TIAM1,TJP3,TM…
GO_MONOCARBOXYLIC_ACID_CATABOLIC_PROCESS	95	45	0.00424828	0.0126939	2.98802	5.79115e-10	5.83179e-08	9.97236e-06	ABAT,ABCD1,ABCD3,ACAA1,ACAD10,ACAD8,ACAD9,ACADL,ACADS,ACADSB,ACADVL,ACOX1,ACOX2,ACOX3,ACOXL,AGXT,AGXT2,ALDH4A1,AMACR,CPT1B,CPT2,CRAT,CROT,CYP4A11,CYP4F2,DCXR,ECHS1,EHHADH,ETFDH,FAAH,GOT2,HADH,HOGA1,HSD17B4,IDUA,LPIN3,MUT,PEX13,PEX7,PPARD,PRODH,SESN2,SLC27A2,SORD,XYLB
GO_REGULATION_OF_MULTICELLULAR_ORGANISMAL_DEVELOPMENT	1610	371	0.0719971	0.104654	1.45359	5.82596e-10	5.83274e-08	1.00323e-05	ABL1,ABL2,ACACB,ACIN1,ACVR1B,ACVR2B,ADAMTS9,ADCY6,ADNP,ADRA2C,AGRN,AHI1,AKAP6,ALOX15B,AMIGO1,AMOT,ANAPC2,ANKRD27,ANKRD6,AP2A2,AP3D1,AQP3,ARHGAP35,ATXN1L,AXIN2,B4GALT1,BAIAP2,BCL6,BCL9L,BCOR,BMP7,BMPR1A,BMPR1B,BTBD7,CAPN3,CCND1,CD24,CD276,CDK5RAP3,CDKL5,CELSR1,CELSR2,CHD7,CITED1,CITED2,CLASP1,CLOCK,CLTC,COBL,COL4A3,CPEB3,CRABP2,CRTC1,CTDP1,CTNNA1,CUL7,CUX2,CYP27B1,CYR61,DAB1,DAB2IP,DAG1,DDAH1,DICE…
REACTOME_SIGNALING_BY_GPCR	885	63	0.0395761	0.0177715	0.449047	5.91938e-10	5.892e-08	1.01932e-05	ABR,ADCY1,ADCY6,ARHGEF11,ARHGEF16,ARHGEF17,ARHGEF18,ARHGEF4,AVPR2,CASR,CHRM1,CXCL1,DAGLA,DGKQ,EDN1,EGFR,FGD3,FZD3,FZD4,FZD5,FZD6,FZD7,GABBR2,GNA11,GNA14,GNAI1,GNG12,GNG4,HRH4,HTR1F,KALRN,KNG1,LPAR3,NPY,OR10H1,OR2M3,P2RY2,PDE10A,PDE11A,PDE1A,PDE8A,PDPK1,PIK3R2,PLCB3,PLXNB1,PPP1R1B,PPP2R1A,PRKAR2A,PTCH1,PTGER1,PTGER3,PTH1R,RGS12,RGS17,RHOB,SCTR,SOS1,TAC3,TIAM1,TRIO,VIPR1,WNT5A,WNT7B
GO_CELLULAR_LIPID_METABOLIC_PROCESS	883	225	0.0394866	0.0634697	1.60737	6.16355e-10	6.09979e-08	1.06136e-05	A4GALT,AACS,ABCD1,ABCD3,ABHD12,ACAA1,ACACA,ACACB,ACAD10,ACAD8,ACAD9,ACADL,ACADS,ACADSB,ACADVL,ACER2,ACLY,ACOT11,ACOT2,ACOT4,ACOX1,ACOX2,ACOX3,ACOXL,ACP6,ACSF2,ACSL1,ACSL4,ACSM2A,ACSM2B,ACSM3,ACSS1,ACSS2,AGPAT3,AGRN,AKR1C1,AKR1C2,ALDH1A3,ALDH3B2,ALDH8A1,ALOX15B,ALOX5,AMACR,ARSA,ARSD,ARSE,B4GALNT2,B4GALT4,BTC,CDS1,CHKA,CLN8,COL4A3BP,CPT1B,CPT2,CRABP2,CRAT,CROT,CWH43,CYP2A7,CYP2B6,CYP2J2,CYP4A11,CYP…
GO_OXIDATION_REDUCTION_PROCESS	860	220	0.0384581	0.0620592	1.61368	6.85623e-10	6.74653e-08	1.18064e-05	ABCD1,ABCD3,ACAA1,ACAD10,ACAD8,ACAD9,ACADL,ACADS,ACADSB,ACADVL,ACO1,ACOX1,ACOX2,ACOX3,ACOXL,ACSS1,ACSS2,ADH1C,ADH6,AGL,AIFM1,AIFM2,AKR1C1,AKR1C2,ALDH18A1,ALDH1A3,ALDH1L1,ALDH3A1,ALDH3B2,ALDH4A1,ALDH6A1,ALDH7A1,ALDH8A1,ALDOB,ALOX15B,ALOX5,AMACR,AOX1,ASPDH,BBOX1,BCKDHB,BDH1,CBS,CHM,COQ9,CPT1B,CPT2,CRAT,CROT,CRYM,CRYZ,CS,CYB5A,CYP24A1,CYP27B1,CYP2A7,CYP2B6,CYP2J2,CYP4A11,CYP4A22,CYP4B1,CYP4F11,CYP4F…
GO_HEAD_DEVELOPMENT	699	186	0.0312584	0.0524683	1.67853	7.89723e-10	7.72672e-08	1.3599e-05	ABAT,ABL1,ABR,AHI1,AK4,ALDH1A3,ARHGAP35,ARID1A,ARID5B,ARNT2,ATIC,ATRN,AVPR2,BAG3,BBS4,BCR,BDH1,BMPR1A,BOK,BPTF,BTBD3,C11orf63,C2CD3,CA10,CCDC85C,CDH1,CDK5RAP3,CEP290,CHD7,CHD8,CITED1,CKB,CNP,CRISPLD1,CSRNP1,CTNND1,CTTNBP2,DAB1,DAB2IP,DCLK2,DLG5,DNAH5,DOCK7,DSCAML1,DUOX2,DYNC2H1,EGFR,EML1,EMX1,EMX2,EPHB2,EPHB3,ERBB4,ESR2,FGF9,FGFR2,FLRT3,FOXC1,FRS2,FZD3,FZD4,FZD6,GATA2,GDF7,GNG12,GRHL2,H2AFY2,HES1…
FARMER_BREAST_CANCER_APOCRINE_VS_LUMINAL	311	100	0.0139075	0.0282087	2.02831	8.8954e-10	8.65417e-08	1.53179e-05	ABCA12,ABCC6,ACAD8,ACE2,ACSL1,AIM1,AK4,ALCAM,ALDH1A3,ALDH3B2,ANKRD27,ANXA9,AR,ARNT2,ASB13,ASS1,AZGP1,CCDC6,CLDN8,COMT,CRABP2,CROT,CSTB,CYB5A,CYP2J2,DDC,DHCR24,DIP2C,DNALI1,EFHD1,EGFR,ESR1,FAM208B,FASN,FDFT1,FGFR2,GALE,GATA3,GNMT,GREB1,HEBP2,HMGCS1,HSD17B4,IDH1,IDH2,IGF1R,INPP5F,KRT7,LDOC1,LIMCH1,MAOA,MCCC1,MCF2L,MED13,MEIS3P1,MORC4,MSX2,MTUS1,MYH10,MYO10,NBR1,NDNF,NDRG1,OAZ3,PAM,PDZD2,PER3,PKP2,P…
HNF4ALPHA_Q6	253	86	0.0113138	0.0242595	2.14423	9.84684e-10	9.52599e-08	1.69563e-05	ABCC6,ABR,ANPEP,ARFGEF2,BSDC1,BTBD3,C1orf210,CDK16,CDKL5,CITED2,CLCN5,CLCNKA,CSNK2A2,CSRNP1,DNAJC22,DOCK3,DOCK7,EIF4G1,ERBB3,ESRP2,FZD7,G6PC,GBF1,GCC2,GOLGA4,GTF3C2,HCAR1,HNF1A,HNF1B,HOXB6,HOXB9,HOXC6,HOXD3,HPGD,KDM5C,KIAA1468,LEAP2,LHX1,LLGL1,LMO3,LRFN3,MAPK10,MARK2,MLEC,MLF2,MPP5,MREG,N4BP1,NCDN,NR2F2,OCRL,OTUD7B,PAK4,PAPLN,PCK1,PDZD3,PDZK1,PHLDB3,PIPOX,PLLP,PNPLA2,PPARA,PPARGC1A,PRPF4B,PRRX2,P…
PHONG_TNF_RESPONSE_VIA_P38_COMPLETE	221	78	0.00988284	0.0220028	2.22637	1.1018e-09	1.05994e-07	1.8973e-05	ACACA,ACOX1,AFF1,AGRN,AP1G2,ARHGAP12,B4GALT1,CDC42EP1,CDC42EP4,CRK,CSNK1E,CYR61,DIO2,DLG5,DYRK2,ELOVL6,EMP2,ENAH,FBRS,FOSL2,FOXC1,GFPT1,GOLPH3L,GTPBP4,HMGCR,HOXA9,IDH1,ITSN2,JAG1,JRK,KAT6B,KDM2A,KDM6B,LARP1,LIMCH1,LINC00094,MAP7D1,MECOM,MID1,MLXIP,MNS1,MYO10,MYO1B,MYO1C,NCOA2,NEO1,NKTR,OBSL1,PCLO,PITPNA,PRKD1,PSD3,PTGS2,PTPRK,RHOQ,RPRD2,SEC24A,SEC24D,SEMA4C,SLC5A3,SMURF1,SOS1,SPAG9,SVIL,TCF20,TGI…
GGGAGGRR_MAZ_Q6	726	191	0.0324658	0.0538787	1.65955	1.1083e-09	1.06028e-07	1.9085e-05	ACSL4,ACY1,ADAMTS13,ADAMTS15,ADAMTS3,ADAMTS9,AGAP1,AGL,AKAP12,ANKHD1-EIF4EBP3,ANKRD13D,ANKRD17,APBA1,AQP2,ARHGAP1,ARHGEF17,ARMCX2,ATG2B,ATP6V1B1,ATXN2L,B4GALT1,B4GALT2,BAHD1,BCL9,BCOR,BMP3,BTBD3,CACNB3,CASKIN2,CCDC148,CCND1,CDKL5,CELSR2,CHRM1,CITED2,CKB,COBL,COL4A3BP,CREB3L2,CSRNP3,DAB1,DCTN1,DIAPH1,DLG2,DLG3,DMD,DMPK,DNMT3A,DVL2,EFEMP2,EFNA5,EMX1,EMX2,EP300,EPB41L3,EPHB3,EPHB6,EVX1,FABP3,FBXL18,…
WWTAAGGC_UNKNOWN	1801	406	0.0805384	0.114528	1.42202	1.17959e-09	1.12224e-07	2.03125e-05	ABCD1,ABL1,ABR,ACACA,ACE2,ACLY,ACMSD,ACO1,ACSS1,ADAMTSL3,AIFM1,ALPK2,AMOTL1,ANKHD1-EIF4EBP3,ANKMY2,ANKRD35,ANKRD42,ANKS6,AP3D1,APBA1,AQP2,ARHGAP44,ARHGAP8,ARID1B,ASPA,ATG2B,ATP1B1,BBS4,BCAR3,BCL2L14,BCL6,BCL9,BCL9L,BCOR,BOK,BTBD3,BTBD9,C15orf41,C1orf116,C1orf122,C22orf29,C2CD2L,C3orf62,C8orf82,C9orf24,CAB39L,CABLES1,CACNB2,CACNB3,CAD,CADM1,CALB1,CALCR,CAMK2G,CASK,CASKIN2,CCDC148,CCDC6,CCNT2,CDH16…
TTTGCAC_MIR19A_MIR19B	494	141	0.022091	0.0397743	1.80047	1.22847e-09	1.16232e-07	2.11542e-05	ABCA1,ABR,ACBD5,ACSL4,ADCY1,ADNP,AFF1,AKAP1,ANO1,ARFGEF1,ARHGAP1,ARHGAP12,ARHGAP5,ASAP2,BACE1,BPTF,BTAF1,BTBD7,CADM4,CAMSAP1,CC2D1A,CCNT2,CDK13,CEP350,CGN,CLIP1,CLOCK,CLTC,CPEB4,CS,CSMD1,DAG1,DICER1,DOCK3,EDARADD,EMX2,ENPP5,EPC2,EPHB3,EPN2,ERBB4,ESR1,ESRP2,EVI5L,F3,FAM114A1,FAM46B,FASTK,GDA,GRSF1,ID4,IGFBP3,IGSF3,INO80,KDM2A,KIAA1217,KIAA1468,KIF3A,KPNA4,LPP,LRP2,MACF1,MB21D2,MBD6,MEF2D,MIB1,MIER…
SMID_BREAST_CANCER_RELAPSE_IN_BONE_UP	94	44	0.00420356	0.0124118	2.9527	1.33916e-09	1.25376e-07	2.30603e-05	ABAT,ACADSB,AGR2,ANXA9,BCAS1,C9orf116,CA12,CCNO,CEACAM5,CELSR1,CITED1,DNALI1,DUSP4,ESR1,FBP1,FGFR3,GALNT7,GATA3,GP2,HMGCS2,INPP4B,INPP5J,JMJD7,KIF5C,MAST4,MLPH,MSMB,MUC1,PDE4DIP,PP14571,PSCA,PSD3,RAPGEF3,SCCPDH,SCUBE2,SEPT8,SERPINA5,SLC19A2,SLC39A6,SLC44A4,SPDEF,TOM1L1,TOX3,TSPAN1
GO_NUCLEOSIDE_TRIPHOSPHATASE_REGULATOR_ACTIVITY	322	102	0.0143994	0.0287729	1.9982	1.33967e-09	1.25376e-07	2.30692e-05	ABR,AGAP1,AGAP11,AGAP3,AGFG2,ALS2CL,ANKRD27,ARFGEF1,ARHGAP1,ARHGAP12,ARHGAP23,ARHGAP27,ARHGAP28,ARHGAP32,ARHGAP35,ARHGAP39,ARHGAP40,ARHGAP44,ARHGAP5,ARHGAP8,ARHGEF11,ASAP2,ASAP3,ATP1B1,AXIN2,BAG3,BCR,CDC42EP1,CDC42EP4,CDC42EP5,CHM,CPEB2,DAB2IP,DOCK1,ERRFI1,EVI5L,FAM13A,GAPVD1,GARNL3,HSPH1,KALRN,LLGL1,LLGL2,MYO9A,NF1,OCRL,PFN2,PIK3R2,PLEKHG6,PLXNB1,RAB3GAP1,RAB3GAP2,RABEP2,RABGAP1,RALBP1,RALGAPA2,…
GO_CELL_PROJECTION_ORGANIZATION	853	217	0.0381451	0.061213	1.60474	1.36715e-09	1.26712e-07	2.35424e-05	ABL1,ACSL4,ADCY1,AFG3L2,AHI1,ALCAM,ALS2,AMIGO1,ANK3,ANKRD27,ARFGEF1,ARHGEF26,ARHGEF4,ARHGEF7,BAIAP2,BBS1,BBS4,BBS5,BMP7,BMPR1B,BTBD3,C11orf63,C21orf59,C2CD3,CAMSAP1,CAMSAP2,CAMSAP3,CC2D2A,CCDC113,CCDC40,CCNO,CD2AP,CDH1,CDK16,CELSR2,CEP152,CEP164,CEP250,CEP290,CEP89,CEP97,CHST3,CLMN,CNP,COBL,CORO1B,CSNK1D,CTNNA1,CYFIP1,DAB1,DAB2IP,DAG1,DCDC2,DICER1,DMD,DNAAF1,DNAH5,DNAH7,DNM2,DOCK7,DSCAML1,DVL1,DY…
JOHNSTONE_PARVB_TARGETS_3_UP	405	121	0.0181111	0.0341326	1.88462	1.36866e-09	1.26712e-07	2.35683e-05	ABCA1,ABHD12,ACADVL,ACLY,ACSL1,ACY1,AGRN,AKR1C1,AKR1C2,AQP3,ARHGAP5,ARNT2,ATG2A,ATP1A1,BCL9L,C15orf39,CA12,CAPN1,CCND1,CD276,CDC42EP4,CDCP1,CELSR1,CITED2,CLDN4,CSTB,CTNND1,DAG1,DIDO1,DNMBP,DSP,DVL2,DYNC1H1,EIF4G1,ELOVL6,EPCAM,ERRFI1,FAHD1,FHOD3,FLNB,FRAS1,GATAD1,GOLGA2,GOLGA5,HSD17B4,HUWE1,ITGA3,ITGB4,JAG1,JUP,KCTD2,KIAA0100,KIF3B,KLF6,KRT19,KRT80,LDLR,LGALS3BP,LGR4,LIPG,LMTK2,MAP4,MARCKS,MGST1,M…
GO_COENZYME_BINDING	175	66	0.00782578	0.0186178	2.37903	1.50906e-09	1.38963e-07	2.5986e-05	ACAD10,ACAD8,ACAD9,ACADL,ACADS,ACADSB,ACADVL,ACBD5,ACOX1,ACOX2,ACOX3,ACOXL,AHCY,AIFM1,AIFM2,ALDH1A3,ALDH6A1,AOX1,ASPDH,CRY2,CRYM,CRYZ,D2HGDH,DHCR24,DUOX1,DUS1L,ETFDH,FASN,FMO1,FMO4,FMO5,GLYR1,GMDS,GPD1L,H6PD,HADH,HMGCL,HMGCR,HNF4A,HPGD,HSD11B2,IDH1,IDH2,ILVBL,INSR,LDHD,MAOA,ME3,MICAL3,MTHFR,NDOR1,NOS2,NOX4,OGDH,OGDHL,PHGDH,POR,PRODH,SORD,SPR,SQLE,SUOX,TP53I3,TXNRD2,TXNRD3,UGDH
GO_GUANYL_NUCLEOTIDE_EXCHANGE_FACTOR_ACTIVITY	294	95	0.0131473	0.0267983	2.03831	1.81957e-09	1.66009e-07	3.1333e-05	ABR,AKAP9,ALS2,ALS2CL,ANKRD27,ARFGEF1,ARFGEF2,ARHGEF10L,ARHGEF11,ARHGEF16,ARHGEF17,ARHGEF18,ARHGEF26,ARHGEF37,ARHGEF38,ARHGEF4,ARHGEF40,ARHGEF5,ARHGEF7,BCAR3,BCR,BTC,CAMK2D,CAMK2G,DENND2A,DNMBP,DOCK1,DOCK3,DOCK5,DOCK6,DOCK7,DOCK9,EGFR,EIF2B5,EPS8L1,EPS8L2,ERBB2,ERBB3,ERBB4,FARP1,FARP2,FGD3,FGF1,FGF9,FGFR2,FGFR3,FGFR4,FLCN,FNBP1L,FRS2,GAPVD1,GBF1,HERC2,IQSEC2,IRS1,IRS2,ITSN2,KALRN,KL,MADD,MCF2L,NR…
BILD_HRAS_ONCOGENIC_SIGNATURE	248	84	0.0110902	0.0236953	2.13659	1.82205e-09	1.66009e-07	3.13758e-05	ABCA1,ADAMTS15,AKAP12,ARHGAP27,B4GALT1,BCL6,CDCP1,COL12A1,COL27A1,CSNK1D,CSNK1E,CXCL1,CYP27B1,DUSP4,EPHA2,FAM110C,FAM46B,FAM83A,FERMT1,FGFR2,FLNB,FLRT3,FOXQ1,G0S2,GAS1,GDF15,GLTP,GRHL2,HK2,HOXC6,IER3,IL1A,IRX2,KDM6B,KLF5,KLF6,LATS1,LDLR,LRIG3,MAP7D1,MAST4,MID1,MMP14,MTUS1,NDRG1,NFIB,NFKBIZ,NIPAL1,PHACTR4,PHLDA1,PHLDA2,PTGS2,RAPH1,RNF152,S100A6,SDC1,SDC4,SEMA4B,SEMA4C,SERPINB3,SERPINB5,SESN2,SFN,S…
DOANE_RESPONSE_TO_ANDROGEN_UP	176	66	0.00787049	0.0186178	2.36551	1.9075e-09	1.7288e-07	3.28471e-05	ACAA1,ACACA,ACSM3,AFF1,AHCY,AKAP6,ALCAM,ALDH4A1,AQP3,AZGP1,BMP7,C1orf116,CACNG4,CLDN8,COBL,CROT,DDC,DDX31,DZIP1,ECHDC2,EPN2,FAM174B,FARP1,FASN,FLNB,FMO5,FUT3,FXR2,GMDS,GPRC5A,GSTM3,GUSBP11,H6PD,HSD11B2,HSPA4,HSPH1,KDM4B,LGALS3,MAPT,MCCC2,MICALL2,MTMR9,MVK,MYBPC1,NDRG1,NEDD4L,PIP5K1A,PREP,RASAL1,RRBP1,S100P,SCD,SEC14L2,SIGLEC15,SLC19A2,SOCS7,SORD,TMC5,TMPRSS2,TRIB1,TSKU,UBE4B,WWC1,ZC3H3,ZNF550,ZNF…
BHAT_ESR1_TARGETS_NOT_VIA_AKT1_DN	85	41	0.00380109	0.0115656	3.0427	2.00871e-09	1.81099e-07	3.45899e-05	ALAD,ANK3,ARID5B,ATP1B1,CAMK2G,CGN,CPEB4,CREB3L2,EFNA1,ESR1,FAM84B,GATA3,GTF2IRD1,IGSF3,LAMB1,MEF2D,PLEKHF1,PPARG,PSD3,PTPN21,PTPRK,RERE,RNF144B,RNF43,RXRA,SASH1,SHROOM3,SLC16A5,SLC29A3,SLITRK6,SMAD3,SNTB2,SPTSSB,SYTL2,TCF7L2,TLE1,TNS3,TUFT1,UGT1A6,ZFYVE1,ZKSCAN1
REACTOME_FATTY_ACID_TRIACYLGLYCEROL_AND_KETONE_BODY_METABOLISM	165	63	0.00737859	0.0177715	2.40852	2.19951e-09	1.97268e-07	3.78755e-05	ABCA1,ACACA,ACACB,ACADL,ACADS,ACADVL,ACLY,ACOX1,ACSL1,ACSL4,AGPAT3,ALAS1,BDH1,CLOCK,CPT1B,CPT2,CYP4A11,ECHS1,ELOVL6,EP300,ESRRA,FABP1,FASN,FDFT1,G0S2,GPAM,GPD1L,GPD2,HADH,HMGCL,HMGCR,HMGCS1,HMGCS2,LPIN3,MED14,MED15,MED16,MED23,MUT,NCOA1,NCOA2,NCOA3,NCOA6,NCOR1,NCOR2,NFYA,NPAS2,PEX11A,PPARA,PPARG,PPARGC1A,PPARGC1B,PRKAA2,PRKAB2,RXRA,SIN3A,SREBF1,SREBF2,TEAD1,TEAD3,TNFRSF21,TRIB3,YAP1
STEIN_ESRRA_TARGETS	504	142	0.0225382	0.0400564	1.77727	2.41894e-09	2.15824e-07	4.16541e-05	ACAA1,ACACB,ACADSB,ACY1,ADCY1,ADRA2C,AFF1,AFG3L2,AHCYL1,AIFM1,AKAP1,ALAS1,ASB6,ATG2B,ATP1B1,ATP6V0E2,BMP7,BPTF,BRD3,C4orf19,CA12,CKB,CKMT2,CLDN3,COQ9,CS,CST6,CYP24A1,CYP27B1,DHDDS,DIEXF,DSG2,EHHADH,EPN3,ESRRA,ETFDH,FA2H,FAHD2A,FAM174B,FDXR,FGFR3,FOXC1,FRK,GATAD1,GDF15,GFPT1,GOT1,GOT2,GSTM1,HEXIM1,HIST1H2BI,HOOK1,HSPB8,IER3,IFT27,ILVBL,ISOC2,KCNK13,KIF3B,LAMB1,LINC00094,LRRC41,MARCKS,MCM4,MECR,MFN…
GO_CYTOSKELETAL_PART	1368	319	0.0611752	0.0899859	1.47095	2.57014e-09	2.28133e-07	4.42577e-05	ACTN4,ACTR1B,AHI1,AIF1L,AKAP9,ALDOB,ALMS1,ALS2,AMOT,ANXA11,APPBP2,ARFGEF2,ARHGEF5,AURKC,AXIN2,BBS1,BBS4,BBS5,BICD1,C2CD3,C9orf24,CAMSAP1,CAMSAP2,CAMSAP3,CAPG,CC2D1A,CCDC113,CCDC8,CD2AP,CDC42BPA,CDC42BPB,CDH1,CDK5RAP3,CDKL2,CEP104,CEP152,CEP164,CEP250,CEP290,CEP350,CEP89,CEP95,CEP97,CGN,CGNL1,CHD3,CHD4,CKAP5,CLASP1,CLIP1,CLIP2,CLTC,CNP,COBL,CORO1B,CRYAB,CSNK1D,CTDP1,CUL7,DAB1,DCTN1,DCXR,DIAPH1,DID…
GTGCCTT_MIR506	692	182	0.0309454	0.0513399	1.65905	2.70202e-09	2.38609e-07	4.65287e-05	ABCA1,ABCD1,ACADVL,ACTN4,ADAMTS9,ADNP2,AFF4,AHR,AIF1L,AKAP6,AKT1S1,AMMECR1,AMMECR1L,AMOT,ANKRD27,ANXA11,AR,ARHGEF37,ARHGEF40,ARID5B,ARRDC1,ASCC2,ATP1A1,B4GALT1,BCL6,BICD2,BTBD7,CADM1,CAPN1,CC2D1B,CEBPA,CGN,CLIC6,CLOCK,CMTM4,CNKSR3,CRAT,CTNND1,CTXN1,CYB5A,DAPK1,DHCR24,DLG5,DNM2,DUSP15,EIF3B,ENAH,EPHA2,EPS8,EYA2,EYA4,FAF2,FAM129B,FAM171A1,FAM174B,FAR1,FBXO27,FLRT3,FOXQ1,FRAS1,FXR2,FZD4,GAPVD1,GNAI1…
WONG_ADULT_TISSUE_STEM_MODULE	693	182	0.0309901	0.0513399	1.65666	2.98934e-09	2.62635e-07	5.14764e-05	ABCA1,ABL1,ACOX1,ADCY6,AFF4,AIM1,ALCAM,ANK3,ARHGAP32,ARHGAP35,ARHGEF5,ARMCX2,ASH1L,BAG3,BARX2,CADM1,CCND1,CITED2,COMT,CRIM1,CTSF,CXXC5,CYR61,DAB2IP,DIP2C,DLG3,DMD,DOCK7,DST,DUSP2,DUSP4,EHF,ELOVL6,ENAH,EPB41L4B,EPHB3,EPS8,ERRFI1,EYA2,F3,FGF1,FLNB,FOXA1,FOXC1,FOXQ1,GATA2,GATA3,GATM,GCAT,GLIS2,HNF4A,HOXA3,HOXA9,HPGD,HSPA1B,HSPA2,HSPB8,ICK,ID1,ID4,IER3,IGFBP3,IL1R1,IQCH,IRF6,KCND2,KLF6,KRBA1,KRT6A,KT…
RODRIGUES_NTN1_TARGETS_DN	151	59	0.00675253	0.0166432	2.46473	3.02015e-09	2.62754e-07	5.20069e-05	ARID5B,C9orf152,CANT1,CDK13,CDK18,CEBPA,CHRM1,CLDN3,CLDN4,CLOCK,DDC,DMPK,ENC1,FLNB,FOLR1,GDA,HECTD1,HOXB5,HOXB6,HSPG2,ID1,IER3,ITGA3,ITGB4,KCNQ1,KLK6,KRT13,KRT18,LGALS4,MAGI1,MINK1,MLXIP,MMP15,MYH14,MYOF,NUMA1,PCDH1,PIP5K1A,PPL,PRSS8,RAB25,RAPH1,RNF213,RRBP1,SEMA4G,SHB,SOX13,SOX9,SPAG9,SPEN,SPG7,TNFRSF21,TNFSF15,TNS4,TSPAN8,USH1C,VDR,VEGFA,ZNF175
LI_WILMS_TUMOR_VS_FETAL_KIDNEY_1_UP	178	66	0.00795993	0.0186178	2.33894	3.02492e-09	2.62754e-07	5.20891e-05	ACSL1,ACSM3,AGRN,ALCAM,ALDH4A1,ALDH6A1,AMOTL2,ANK3,ATP1A1,ATP1B1,CA12,CD2AP,CDH1,CDS1,CLDN3,COL4A5,CRIM1,CRYAB,CRYZ,CYB5A,DST,DSTN,DUSP9,DYNC2LI1,ERBB4,FGF9,FGFR3,FRY,GLUD2,GNAI1,GNG12,HOXD8,HPN,IL1R1,KAZN,KIF13B,KIFC3,KRT19,LLGL2,MECOM,MERTK,MXRA8,MYOF,NCOA3,PATZ1,PDE8A,PDZRN3,PEX7,PLAU,PLS1,PLS3,PPL,PPP1R3C,RBPMS,SEMA3C,SEPHS2,SLC22A5,SPP1,TACSTD2,TBC1D9,THSD7A,TOB1,TOM1L1,TRIM2,VEGFA,VLDLR
GO_CENTRAL_NERVOUS_SYSTEM_DEVELOPMENT	857	216	0.0383239	0.0609309	1.58989	3.03647e-09	2.62754e-07	5.2288e-05	ABAT,ABL1,ABR,ACVR1B,AHI1,AK4,ALDH1A3,ARHGAP35,ARID1A,ARNT2,ATIC,ATN1,ATRN,AVPR2,BAG3,BBS4,BCR,BDH1,BMPR1A,BOK,BPTF,BTBD3,C11orf63,C2CD3,CA10,CCDC85C,CDH1,CDK5RAP3,CELSR1,CEP290,CHD7,CHD8,CITED1,CKB,CLN8,CNP,CTNND1,CTTNBP2,DAB1,DAB2IP,DCLK2,DLG5,DNAH5,DOCK7,DSCAML1,DUOX2,DYNC2H1,EGFR,EIF2B5,EML1,EMX1,EMX2,EPHB2,EPHB3,ERBB2,ERBB4,ERCC2,ESR2,EVX1,FA2H,FGF9,FGFR2,FOXC1,FRS2,FZD3,FZD4,FZD6,GATA2,GDF7…
AIGNER_ZEB1_TARGETS	34	24	0.00152044	0.0067701	4.45273	3.06671e-09	2.64044e-07	5.28087e-05	CD24,CDH1,CLDN7,CRB3,CXADR,DSC2,DSP,EPCAM,EPPK1,MAL2,MARVELD2,MPZL2,MUC1,OCLN,PKP3,PPL,SCEL,SFN,SH3YL1,SHROOM3,SYTL1,TACSTD2,TMEM30B,TSPAN1
MODULE_23	554	152	0.0247742	0.0428773	1.73073	3.81116e-09	3.26509e-07	6.56282e-05	ABCC6,ACAA1,ACACB,ACO1,ACOT2,ACOX1,ACOX2,ACSL1,ADH1C,AGXT,AK4,AKR1C1,ALAS1,ALDH1L1,ALDH4A1,ALDH6A1,ALDH7A1,ALDOB,AMT,ANPEP,ANXA9,AOX1,AQP3,AR,ARHGEF16,ARID1A,ARSA,ATP10B,AZGP1,BDH1,BHMT,CADM1,CALML3,CBS,CCL15,CCND1,CDC42EP1,CDH1,CDH16,CHPF,CITED2,CLDN3,CNKSR1,CTSF,CYB5A,CYP2A7,CYP2B6,CYP2J2,CYP4A11,CYP4B1,DDC,DEFB1,DHRS1,DIO1,DNASE1,ECHS1,ECM1,EFNA1,EFS,EGFR,ELAC2,EPHX2,ERBB3,ESR1,EXD2,FABP1,FBP1…
GRAESSMANN_APOPTOSIS_BY_DOXORUBICIN_DN	1692	381	0.0756641	0.107475	1.42043	3.85465e-09	3.286e-07	6.63772e-05	AAK1,ABCD3,ACACB,ACIN1,ACSL4,ACVR1B,ADAMTSL5,ADAT1,ADNP,AGAP1,AGFG2,AKAP12,AKAP8,ALDH18A1,AMBRA1,ANKRD17,AP3D1,ARFGEF1,ARHGAP5,ARHGEF10L,ASH1L,BACE1,BAZ2B,BCKDHB,BCL2L2,BCL9,BCLAF1,BCR,BCS1L,BEAN1,BICC1,BICD1,BMPR1A,BRD8,BTBD3,BTC,C11orf52,C14orf1,C21orf33,CAB39L,CADM1,CAMK2D,CAMK2G,CASK,CBX6,CBX8,CCNT2,CD276,CD2AP,CDC42BPA,CDK16,CEP152,CGNL1,CHD4,CHD7,CHM,CKAP5,CLIP1,CLIP2,CLOCK,CMBL,CNOT1,COASY…
GO_TRANSITION_METAL_ION_BINDING	1334	311	0.0596548	0.0877292	1.47061	4.02194e-09	3.41171e-07	6.92577e-05	ABL1,ABL2,ACE2,ACMSD,ADAMTS13,ADAMTS15,ADAMTS16,ADAMTS19,ADAMTS3,ADAMTS9,ADAMTSL3,ADAMTSL5,ADH1C,ADH6,ADNP,AFG3L2,AKAP8,ALAD,ALOX15B,ALOX5,ANPEP,AOX1,AR,ASH1L,ATP7B,B4GALT1,BAZ1B,BAZ2A,BAZ2B,BBOX1,BHMT,BHMT2,BPTF,BRD1,BRF1,BRPF1,BRPF3,BSPRY,CA12,CAD,CALB1,CBLC,CHD3,CHD4,CLIP1,CRYZ,CUL9,CXXC5,CYP24A1,CYP27B1,CYP2A7,CYP2B6,CYP2J2,CYP4A11,CYP4A22,CYP4B1,CYP4F11,CYP4F2,CYP4F22,DIDO1,DMD,DNPEP,DPP3,DT…
GO_CELL_DEVELOPMENT	1380	320	0.0617118	0.090268	1.46273	4.09056e-09	3.45291e-07	7.04395e-05	ABL1,ACSL4,ADCY1,AFF4,AFG3L2,AGRN,AHI1,ALCAM,ALS2,AMIGO1,ANK2,ANK3,ANKRD27,ANKS1A,ARFGEF1,ARHGEF26,ARID5B,ATP8B1,AURKC,B4GALT1,BAIAP2,BBS4,BCL6,BMP3,BMP7,BMPR1A,BMPR1B,BTBD3,BVES,C16orf89,CAMK2D,CAMSAP1,CAMSAP2,CAMSAP3,CAPN3,CCDC63,CDH1,CDK16,CEBPA,CELF1,CELSR2,CEP290,CHST3,CITED1,CLDN3,CLMN,CNP,COBL,COL27A1,CRYAB,CTF1,CTNNA1,CUL7,CXADR,CYFIP1,CYR61,DAB1,DAB2IP,DACT2,DAG1,DCLK2,DICER1,DMD,DNM2,DO…
NUYTTEN_NIPP1_TARGETS_DN	812	206	0.0363116	0.05811	1.60032	4.20481e-09	3.53204e-07	7.24068e-05	ABCA1,ACAA1,ACOX1,ADAT1,AGMAT,AGR2,AIF1L,AKT1S1,ALDH1A3,AMMECR1,ANKRD17,ANO1,ANPEP,ARHGAP28,ARHGEF16,ARID1A,ATG13,B3GNT3,B4GALT1,BIK,BTBD3,C1orf106,CALB1,CAMK2N1,CCND1,CDS1,CEP97,CKB,CLINT1,CLOCK,CMTM4,CRK,CXXC5,DAG1,DCXR,DDR1,DENND2A,DHCR24,DICER1,DSTN,EHF,EHMT2,ELF3,ENC1,ENTPD3,ENTPD4,EPB41L4B,EPCAM,EPHA2,EPHB3,EPN3,ERC1,EXPH5,FAF2,FAM114A1,FAM120A,FAM84A,FAM84B,FBXO21,FOXA1,FOXQ1,FZD4,GALNT7,G…
GO_PROTEIN_DOMAIN_SPECIFIC_BINDING	616	165	0.0275467	0.0465444	1.68965	4.32065e-09	3.61173e-07	7.44017e-05	ABL1,ACOX1,AKAP1,ANGEL1,APBA1,ARHGAP1,ARHGAP27,ARHGAP5,ARHGEF16,ARHGEF4,ATN1,ATP1A1,AXIN2,BAIAP2,BCAR1,BCL2L2,BIK,BOK,CABIN1,CACNB2,CADM1,CAPG,CARD14,CBLC,CCDC6,CCDC88C,CD2AP,CEP250,CHAF1A,CHD8,CITED1,CITED2,CNOT1,CRB3,CRIM1,CRK,CTTNBP2,CXADR,DAB2IP,DAG1,DDC,DICER1,DLG1,DLG3,DNM2,DOCK1,DOCK3,DVL2,EFS,EHMT2,ELMO3,ENAH,EPB41L5,EPN3,ERC1,ERRFI1,ESRRA,ESRRG,ETV6,EZR,FAM189B,FOXA1,FZD3,FZD4,FZD7,GATA2…
GO_REGULATORY_REGION_NUCLEIC_ACID_BINDING	798	203	0.0356855	0.0572638	1.60468	4.42199e-09	3.66137e-07	7.61466e-05	ACTN4,AHR,AR,ARHGAP35,ARID5B,ARNT2,BAHCC1,BAHD1,BARX2,BAZ2A,BCL6,BCOR,BHLHE41,CC2D1A,CC2D1B,CEBPA,CHD2,CHD4,CHD7,CITED1,CLOCK,CREB3L2,CREB3L4,CRY2,CUX2,DMRT2,DMRTA1,EHF,ELF3,ELF5,EP300,ERBB4,ESR1,ESR2,ESRRA,ESRRB,ESRRG,ETV6,FOSL2,FOXA1,FOXC1,FOXI1,FOXK1,FOXK2,FUBP3,GATA2,GATA3,GLIS2,GMEB2,GRHL2,GZF1,H2AFY2,HES1,HEYL,HIVEP1,HIVEP2,HNF1A,HNF1B,HNF4A,HOXA7,HOXB3,HOXB5,HOXD8,HOXD9,IKZF2,IKZF4,IRF6,IS…
ACEVEDO_FGFR1_TARGETS_IN_PROSTATE_CANCER_MODEL_UP	278	90	0.0124318	0.0253879	2.04217	4.42256e-09	3.66137e-07	7.61565e-05	ARHGEF4,ASPA,ATP10B,ATP1A1,B3GNT3,B4GALNT2,C1orf116,CAPG,CAPN13,CDH1,CDKN2B,CKMT1B,CLMN,CREB3L4,CWH43,CXADR,CXCL1,CXCL17,DTX4,DUOXA1,DUSP16,DUSP4,EDN1,EMP2,ENC1,EPPK1,ERMP1,FAR1,FBP1,FOSL2,FOXQ1,FRRS1,FXYD4,FZD4,GALNT7,GMDS,GNE,GPRC5A,HK2,KLF5,KLF6,KRT4,KRT7,LGALS3,LGALS3BP,LRRC8E,MACC1,MCM4,MFGE8,MID1,MPZL2,NFIB,NIPAL1,NPAS2,NPNT,PARD6B,PCM1,PIGQ,PPARGC1A,PPP1R1B,RASAL1,RDH10,RNF39,S100A14,SDCBP…
GO_NEGATIVE_REGULATION_OF_TRANSCRIPTION_FROM_RNA_POLYMERASE_II_PROMOTER	721	187	0.0322422	0.0527504	1.63607	4.48786e-09	3.69765e-07	7.7281e-05	ACVR2B,ARHGAP35,ARID1A,ARID5B,ATN1,ATXN1L,BARX2,BCL6,BCOR,BEND3,BHLHE41,BPTF,CBX6,CBX8,CC2D1A,CC2D1B,CCND1,CEBPA,CHD4,CHD8,CIC,CITED2,CNOT1,CPEB3,CRY2,CRYM,CUX2,CXXC5,DAB2IP,DICER1,DLG1,DNMT3A,DUSP26,EDN1,EFNA1,EHMT2,EP300,ESR1,ESR2,ESRRA,ETV6,EZR,FGF9,FGFR2,FLCN,FOXA1,FRK,GATA2,GATA3,GLIS2,GLIS3,GZF1,H2AFY2,HCFC1,HES1,HEXIM1,HEYL,HIF1AN,HIVEP1,HNF1B,HOMEZ,HOXA7,HOXB3,HOXB4,HOXD8,HOXD9,ID1,ID4,IR…
GO_POSITIVE_REGULATION_OF_MOLECULAR_FUNCTION	1737	389	0.0776764	0.109732	1.41268	4.75862e-09	3.90207e-07	8.19434e-05	ABL1,ABL2,ABR,ACER2,ACSL1,ACTN4,ACVR2B,ADCY1,ADCY6,ADNP,ADRA2C,AGAP1,AGAP11,AGAP3,AGFG2,AGRN,AIFM1,AKAP6,AKAP9,ALDOB,ALS2,ALS2CL,AMBRA1,ANAPC2,ANK2,ANK3,ANKRD27,AR,ARFGEF1,ARFGEF2,ARHGAP1,ARHGAP12,ARHGAP23,ARHGAP27,ARHGAP28,ARHGAP32,ARHGAP35,ARHGAP39,ARHGAP40,ARHGAP44,ARHGAP5,ARHGAP8,ARHGEF10L,ARHGEF11,ARHGEF16,ARHGEF17,ARHGEF18,ARHGEF26,ARHGEF37,ARHGEF38,ARHGEF4,ARHGEF40,ARHGEF5,ARHGEF7,ARID5B,A…
GO_LIPID_MODIFICATION	200	71	0.00894374	0.0200282	2.23935	4.86033e-09	3.96658e-07	8.36948e-05	ABCD1,ABCD3,ACAA1,ACAD10,ACAD8,ACAD9,ACADL,ACADS,ACADSB,ACADVL,ACOX1,ACOX2,ACOX3,ACOXL,AMACR,B4GALNT2,BTC,CPT1B,CPT2,CRAT,CROT,ECHS1,EGFR,EHHADH,EPHX2,ERBB2,ERBB3,ERBB4,ETFDH,FA2H,FGF1,FGF9,FGFR2,FGFR3,FGFR4,FRS2,HADH,HAO2,HSD17B4,INPP5F,INPP5J,INPPL1,IRS1,IRS2,KL,MTMR3,NRG4,OCRL,PEX13,PEX7,PI4K2A,PI4KA,PI4KAP1,PI4KB,PIK3C2B,PIK3C2G,PIK3R2,PIP4K2C,PIP5K1A,PIP5K1C,POR,PPARD,PPARG,PPARGC1A,SESN2,SL…
GO_ESTABLISHMENT_OF_LOCALIZATION_IN_CELL	1604	363	0.0717288	0.102398	1.42757	5.16575e-09	4.19596e-07	8.89543e-05	ABCA1,ABCD1,ACACA,ACACB,ACTN4,AFG3L2,AHCYL1,AKAP12,AKAP6,ALMS1,ALS2,ANK2,ANK3,ANKFY1,ANKRD27,ANKRD50,AP1B1,AP1G2,AP1M2,AP2A2,AP3D1,APBA1,APPBP2,ARFGEF2,ATP1B1,ATP7B,BBS1,BBS4,BBS5,BCL6,BICD1,BICD2,C14orf79,C22orf29,CACNB3,CADPS2,CASK,CCDC93,CD24,CHERP,CHM,CHMP4C,CITED1,CLASP1,CLIP1,CLN8,CLTC,CNIH3,CNP,COG1,COG2,COG3,COG4,COG7,COL4A3BP,CPT1B,CPT2,CREB3L2,CSNK1D,DAG1,DCTN1,DDC,DENND2A,DLG1,DNAJC5,D…
GO_MICROBODY	127	52	0.00567928	0.0146685	2.58282	5.42204e-09	4.38345e-07	9.33675e-05	ABCD1,ABCD3,ACAA1,ACBD5,ACOT4,ACOX1,ACOX2,ACOX3,ACOXL,ACSL1,ACSL4,AGXT,AMACR,CNOT1,CRAT,CROT,CRYM,DECR2,EHHADH,EPHX2,FABP1,FAR1,GBF1,HAO2,HMGCL,HMGCR,HSD17B4,HSDL2,IDE,IDH1,IDH2,LONP2,MAVS,MGST1,MLYCD,MVK,MYO5A,NOS2,NUDT12,PEX11A,PEX13,PEX26,PEX5,PEX6,PEX7,PIPOX,PXMP4,SLC27A2,SYT7,SZT2,TMEM135,ZADH2
YANG_BREAST_CANCER_ESR1_UP	35	24	0.00156516	0.0067701	4.32551	5.68293e-09	4.5729e-07	9.786e-05	ABAT,ANXA9,BBS4,CA12,CYP2B6,ERBB4,ESR1,FBP1,GATA3,GREB1,GSTM3,INPP4B,KDM4B,KIAA0232,KRT18,MAPT,MLPH,NUMA1,SCNN1A,SCUBE2,SLC7A8,TBC1D9,WFS1,WWP1
TTCYRGAA_UNKNOWN	1153	274	0.0515607	0.077292	1.49905	6.11083e-09	4.89435e-07	0.000105229	AARS2,ABCD1,ABR,ACIN1,ACSS3,ACVR1B,ADAMTS19,AGFG2,AGXT2,AHCYL1,AIF1L,AIM1L,AKAP1,ALCAM,ALDH6A1,ALS2,AMMECR1,AMMECR1L,ANK3,ANKFN1,AP1G2,AR,ARHGEF38,ARID1A,ASB13,ASS1,BACE1,BARX2,BCL6,BMP7,BSND,C15orf41,C1QTNF6,C22orf29,CA12,CASK,CASZ1,CDC42BPB,CEP350,CEP95,CEP97,CGN,CHD2,CLCNKA,CLIC6,CLINT1,CLTC,CMYA5,CREB3L2,CS,CSRNP3,CTNND1,CUBN,CXXC5,DAB2IP,DHCR24,DLG2,DMD,DNAJC14,DNAJC22,DOCK3,DSG1,EFNA5,EIF4G…
GO_NEGATIVE_REGULATION_OF_GENE_EXPRESSION	1438	330	0.0643055	0.0930889	1.4476	6.43975e-09	5.13391e-07	0.000110893	ACACB,ACIN1,ACVR1B,ACVR2B,ADNP,AHR,ARHGAP35,ARID1A,ARID5B,ATN1,ATP8B1,ATXN1L,BAHCC1,BAHD1,BARX2,BAZ2A,BBS4,BCL6,BCL7A,BCLAF1,BCOR,BEND3,BHLHE41,BMP7,BPTF,BTAF1,BTRC,CAPN3,CBX6,CBX8,CC2D1A,CC2D1B,CCND1,CDK5RAP3,CEBPA,CELF1,CHAC1,CHD4,CHD8,CIC,CITED1,CITED2,CLOCK,CNOT1,CPEB2,CPEB3,CPEB4,CRY2,CRYAB,CRYM,CUX2,CXXC5,DAB2IP,DAPK1,DICER1,DIP2A,DLG1,DNMT3A,DOT1L,DROSHA,DUSP26,EDN1,EFNA1,EHMT2,EIF2AK3,EIF…
GO_REPRODUCTIVE_SYSTEM_DEVELOPMENT	403	118	0.0180216	0.0332863	1.84702	6.64718e-09	5.27486e-07	0.000114464	AHR,ALOX15B,AR,ARID1A,ARID5B,BCL2L2,BIK,BMPR1B,BOK,BPTF,CAPN5,CCND1,CEBPA,CHD7,CITED1,CTNNA1,CUL7,CYP27B1,CYR61,DHCR24,DLG1,DMRTA1,EGFR,EIF2B5,ESR1,ESR2,ESRRB,ETNK2,FBXW8,FEM1B,FGF9,FGFR2,FKBP4,FOXA1,FOXC1,FRS2,FZD4,FZD5,GATA2,GATA3,GDF7,GRHL2,HES1,HMGCS1,HNF1B,HOXA11,HOXA9,HOXB13,HS6ST1,HSD17B4,HSP90AB1,ID4,IDH1,INSR,IRX5,ITGB8,KDM3A,KDM5B,KRT19,KRT8,LGR4,LHX1,LRP6,MAP3K4,MERTK,MGST1,MMP14,NCOA1…
GO_EPIDERMIS_DEVELOPMENT	251	83	0.0112244	0.0234133	2.08593	6.83506e-09	5.39907e-07	0.0001177	ABCA12,ACVR1B,CALML5,CELSR1,CNFN,CRABP2,CRCT1,CST6,DSP,EDA2R,EGFR,ELF3,EPHA2,ERCC2,EVPL,EVPLL,EXPH5,FA2H,FGFR2,FLG,FLNB,FOSL2,FOXQ1,FZD3,FZD6,GRHL2,GRHL3,HES1,HOXB13,HRNR,IFT172,INSR,IRF6,IVL,JAG1,KAZN,KRT15,KRT16,KRT17,LAMB3,LAMC2,LATS1,LCE3D,LGR4,LRTOMT,NSDHL,OVOL1,OVOL2,PIP5K1A,PLS3,PPARA,PPL,PTCH1,RBP2,S100A7,SCEL,SCRIB,SFN,SLITRK6,SOS1,SOSTDC1,SOX9,SPINK5,SPRR1A,SPRR1B,SPRR2A,SPRR2B,SPRR2D,S…
REACTOME_METABOLISM_OF_LIPIDS_AND_LIPOPROTEINS	463	131	0.0207048	0.0369535	1.78478	7.67182e-09	6.03236e-07	0.000132109	ABCA1,ABCD1,ACAA1,ACACA,ACACB,ACADL,ACADS,ACADVL,ACER2,ACLY,ACOX1,ACOX2,ACOX3,ACSL1,ACSL4,AGPAT3,ALAS1,AMACR,ARSA,ARSE,BDH1,CDS1,CHKA,CLOCK,COL4A3BP,CPT1B,CPT2,CRAT,CROT,CUBN,CYP24A1,CYP27B1,CYP4A11,DHCR24,ECHS1,ELOVL6,EP300,ESRRA,ETNK2,FABP1,FAR1,FASN,FDFT1,FDPS,G0S2,GAL3ST1,GPAM,GPD1L,GPD2,HADH,HMGCL,HMGCR,HMGCS1,HMGCS2,HSD17B4,HSPG2,IDH1,INPP4B,INPP5J,INPPL1,LDLR,LPA,LPIN3,LRP2,LSS,MED14,MED15…
GO_CELL_LEADING_EDGE	338	103	0.0151149	0.029055	1.92227	8.30183e-09	6.49807e-07	0.000142957	AAK1,ABL1,AIF1L,ALS2,AMOT,AMOTL1,ARHGAP44,ARHGEF26,ARHGEF4,ARHGEF7,ASAP3,BAIAP2,BCAR1,BSPRY,CD2AP,CDC42BPA,CDC42BPB,CDC42BPG,CDH1,CDKL5,CLIP1,COBL,CORO1B,CTNNA1,CTNND1,CYFIP1,DAG1,DCTN1,DIAPH1,DNM2,DST,ENAH,EPB41L3,EPB41L5,EPHA2,EPS8,EPS8L1,EPS8L2,EZR,FAT1,FERMT1,FGD3,GBF1,HSP90AA1,INPP5J,INPPL1,ITGAV,ITGB4,JMY,KANK1,MACF1,MAPK8IP3,MYH10,MYO10,MYO1C,MYO1D,MYO5A,MYO6,NCKAP1,NF2,NHS,PDE9A,PHACTR4,P…
GO_KIDNEY_EPITHELIUM_DEVELOPMENT	125	51	0.00558984	0.0143865	2.57368	8.63932e-09	6.73163e-07	0.000148769	ADAMTS16,AHI1,BMP7,CALB1,CD24,CITED1,DLG1,EPCAM,FGF1,FGFR2,FOXC1,GATA3,GZF1,HES1,HEYL,HNF1B,HOXA11,HOXD11,IRX1,IRX2,JAG1,KLF15,KLHL3,LGR4,LHX1,MYO1E,NPHS2,NPNT,OSR1,PAX2,PAX8,PKD1,POU3F3,PROM1,PTCH1,SALL1,SDC1,SDC4,SFRP1,SIM1,SIX1,SMAD3,SMAD7,SMAD9,SOX9,SPRY1,TACSTD2,TFAP2B,UMOD,WNK4,WNT7B
GO_MORPHOGENESIS_OF_A_BRANCHING_STRUCTURE	167	62	0.00746803	0.0174894	2.34191	8.76282e-09	6.79711e-07	0.000150896	ADAMTS16,B4GALT1,BMP7,BTRC,CELSR1,CITED1,DAG1,DDR1,DLG1,DLG5,EDN1,EPHA2,ESR1,FEM1B,FGF1,FGFR2,FOXA1,FRS2,FZD5,GDF7,GRHL2,GZF1,HNF1B,HOXA11,HOXB13,HOXD11,KDM5B,LHX1,LRP5,MKS1,MMP14,MSX2,MYCN,NFATC4,NKX3-1,NPNT,PAX2,PAX8,PKD1,PLXNA1,PML,PTCH1,RDH10,RERE,RSPO2,SALL1,SEMA3C,SETD2,SFRP1,SIX1,SOX9,SPINT1,SPRY1,SRC,ST14,TBX3,TP63,VANGL2,VDR,VEGFA,WNT5A,YAP1
YGCANTGCR_UNKNOWN	1240	290	0.0554512	0.0818054	1.47527	9.49745e-09	7.33391e-07	0.000163546	AAK1,ABCD1,ABR,ACBD5,ACIN1,ADAMTS9,ADAMTSL5,ADNP,ADNP2,AFF4,AGR2,AHR,AMMECR1L,AMOT,ANK2,APBA1,ARHGAP32,ARHGAP44,ARHGAP5,ARHGAP8,ATG13,ATN1,ATP8B1,B4GALT2,BAHD1,BAZ2A,BCAR3,BMP7,BRD2,C2CD2L,CA10,CADM1,CALML5,CAPN5,CBX8,CCDC93,CDK12,CDR2L,CERCAM,CHRM1,CITED1,CLASP1,CLVS1,CRIM1,CRK,CS,CTNND1,DAB2IP,DCTN1,DCUN1D3,DDX31,DHCR24,DHX15,DLG2,DLG3,DMPK,DNAJC14,DSG1,DYNC1H1,EEF1A2,EHF,EHMT2,EIF4G1,ELOVL6,EM…
TGGNNNNNNKCCAR_UNKNOWN	876	217	0.0391736	0.061213	1.56261	1.03142e-08	7.9027e-07	0.00017761	ABCA1,ACSF2,ACSL1,ADAMTS13,ADNP,AKT1S1,ALDH4A1,ANK2,AP1G2,ARFGEF1,ARHGAP12,ASPA,AXIN2,BIK,BMP3,BRD8,BTBD3,C15orf52,C1QTNF6,CACNB2,CAD,CADM1,CASC2,CCND1,CD2AP,CEP95,CHD2,CITED2,CLDN8,CLIP2,CPEB3,CRCT1,CSRNP3,CUEDC1,CXXC5,CYR61,DAB2IP,DHX8,DMD,DOCK3,DOCK5,DPP10,DST,DUSP4,EDN1,EI24,ELOVL6,EML1,EMX2,ENOX1,EPHB2,EPHB3,EPN1,ERBB2,ERBB4,ESRRG,FGF9,FLRT3,FOSL2,FRMD4A,FRY,GLYR1,GNPNAT1,GOLGA1,GPRC5C,GRB7,…
GO_POSITIVE_REGULATION_OF_GENE_EXPRESSION	1683	376	0.0752616	0.106065	1.40928	1.03258e-08	7.9027e-07	0.000177811	ACVR1B,AGR2,AGRN,AHI1,AHR,ANK2,ANK3,AR,ARHGEF11,ARHGEF5,ARID1A,ARID1B,ARID5B,ARNT2,ASH1L,AVPR2,BARX2,BAZ1B,BCL9,BCL9L,BCLAF1,BMP7,BMPR1A,BMPR1B,BPTF,BRPF1,BTRC,CAMTA2,CAND1,CAPN3,CARD14,CASK,CCNL2,CCNT2,CDH1,CDK5RAP3,CDKN2B,CEBPA,CEP290,CHD8,CITED1,CITED2,CLOCK,CNOT1,CPEB3,CREB3L2,CREB3L4,CRTC1,CSRNP1,CSRNP2,CSRNP3,CTDP1,CUX2,CYR61,DAB2IP,DHX33,DMRT2,DNM2,DROSHA,DVL1,DVL2,DVL3,EBF4,EDA2R,EDN1,EGF…
GO_REGULATION_OF_CELL_PROJECTION_ORGANIZATION	536	146	0.0239692	0.0411848	1.71823	1.17971e-08	8.98875e-07	0.000203146	ABL1,ABL2,ADAMTS16,ADCY6,ADNP,AGRN,AMIGO1,ANAPC2,ANKRD27,ARHGAP35,ARHGEF7,ATP8B1,BAIAP2,BBS4,BMP7,CDC42EP1,CDC42EP4,CDC42EP5,CDKL5,COBL,CORO1B,CPEB3,CRABP2,CRTC1,CUL7,CUX2,DAB1,DAB2IP,DCDC2,DMD,DNM2,DVL1,EEF2K,EFNA1,EFNA5,ENC1,EP300,EPHA2,EPHB2,EPHB3,EPS8L1,EPS8L2,EVI5L,EZR,FAM110C,FBXW8,FKBP4,FNBP1L,FOXO6,FRMD7,GATA3,GOLGA4,GORASP1,HNF4A,HSP90AA1,HTT,ID1,IFT140,INPP5F,INPP5J,ITGA3,ITSN2,KANK1,KI…
TGCACTT_MIR519C_MIR519B_MIR519A	426	122	0.0190502	0.0344147	1.80653	1.27654e-08	9.6837e-07	0.00021982	ACSL4,AFF4,ANKFY1,ANKRD50,ARHGAP1,ARHGAP12,ARHGAP35,ARHGEF11,ASAP2,ATG2A,ATRN,BAHD1,BCL2L2,BHLHE41,BICD2,BTBD7,CA10,CDK12,CELSR2,CEP97,CIC,COL4A3,CPEB2,CSRNP3,DIP2A,DNM2,EMX2,ENPP5,EPB41L4B,EPC2,ERBB4,FAM13A,FASTK,FGF9,FNBP1L,FOXA1,GABBR2,GBF1,GDA,GOLGA1,GOPC,HIF1AN,HIVEP2,HMGB3,HOXA3,HOXB3,HOXD8,IKZF2,IKZF4,KCND2,KCNJ10,KCNN2,KDM2A,LARP4B,MAML1,MAP3K9,MAP4,MAP7,MAPK4,MED14,MEX3D,MIB1,MIER3,MMP14…
GO_SKELETAL_SYSTEM_MORPHOGENESIS	197	69	0.00880959	0.019464	2.20941	1.38333e-08	1.04094e-06	0.00023821	ACVR2B,ARID5B,AXIN2,BARX2,BMP7,BMPR1B,COL27A1,CSRNP1,DLG1,DSCAML1,FBN2,FGFR2,FGFR3,FREM1,GRHL2,HOXA11,HOXA3,HOXA7,HOXB2,HOXB3,HOXB4,HOXB5,HOXB6,HOXB7,HOXB8,HOXC9,HOXD10,HOXD3,HOXD4,HOXD8,HOXD9,IFT140,INPPL1,IRX5,LHX1,LRP5,MEF2D,MEGF8,MMP14,MSX2,MTHFD1,MTHFD1L,MYCN,NIPBL,OSR1,PAPPA2,PCGF2,PEX7,PKD1,PPARGC1B,RARG,RDH10,SERPINH1,SETD2,SFRP1,SGPL1,SIX1,SIX4,SKI,SMAD3,SOX9,STC1,TFAP2A,THBS3,THRA,TIPAR…
GO_REGULATION_OF_CELLULAR_COMPONENT_BIOGENESIS	728	186	0.0325552	0.0524683	1.61167	1.38429e-08	1.04094e-06	0.000238375	ABL1,ACE2,ADAMTS16,ADNP,AGRN,ALMS1,AMBRA1,AMIGO1,AMOT,ANKRD27,ARFGEF1,ARHGEF5,ASAP3,ATP8B1,ATXN2L,BAIAP2,BAIAP2L1,BBS4,BCLAF1,BIK,BMP7,CAND1,CAPG,CDC42EP1,CDC42EP4,CDC42EP5,CHMP4C,CLASP1,CLDN7,CLIP1,CNOT1,COBL,CORO1B,CUX2,CYFIP1,CYR61,DAB2IP,DAG1,DCDC2,DLG1,DNAJA4,DNM2,EDN1,EEF2K,EFNA5,EML2,EP300,EPB41L5,EPHA2,EPHB2,EPHB3,EPS8,EPS8L1,EPS8L2,ERCC2,ERCC5,EVI5L,EZR,FAM110C,FARP2,FBLIM1,FHOD3,FKBP4,F…
GSE22443_NAIVE_VS_ACT_AND_IL2_TREATED_CD8_TCELL_DN	193	68	0.00863071	0.0191819	2.22252	1.39558e-08	1.04487e-06	0.000240319	ABCD3,ACOT2,AGRN,ALDH1A3,AMOT,BCKDHB,BTBD3,C19orf48,CALB1,CALML5,CAPN5,CDC42EP4,CDR2,CRYAA,CTSF,CYP24A1,DDR1,DLG3,DUSP16,ECHS1,EDN1,ELF3,ELOVL6,ERRFI1,FAM83G,FAM83H,FZD3,GAS1,GSTM3,HADH,HDLBP,ITGB4,KDM3A,KRT18,LAMC2,LMAN1,MAL,MGST1,MT1E,MYCN,MYH14,MYO5B,NAV2,NCKAP1,P4HA2,PAWR,PAX9,PIGR,PKP1,PLEKHA7,PPL,PREPL,PROM1,PTGES,S100A1,SAMD10,SFN,SH3YL1,SIX1,SLC25A25,SLC38A4,SLC5A1,SPTBN2,TMEM30B,TNNI1,TR…
MODULE_357	77	37	0.00344334	0.0104372	3.03114	1.44038e-08	1.07374e-06	0.000248033	AKR1C1,ALDH1A3,BARX2,CALML3,CLDN8,CXCL1,DMRT2,DSP,DST,FASN,FBN2,FXYD3,GPX2,HAS3,ITGB4,KLHL13,KLK10,KRT13,KRT15,KRT17,KRT19,KRT6A,KRT6B,LAMB3,LAMC2,LIPG,LMTK3,MAOA,MMP14,PPP1R14C,PTGS2,PTPRK,S100A2,SERPINB5,SPRR1B,TP63,TRIM29
AATGTGA_MIR23A_MIR23B	400	116	0.0178875	0.0327221	1.82933	1.48707e-08	1.10376e-06	0.000256073	AFF1,AKAP12,AMBRA1,AMMECR1,ANKRD50,ARHGAP27,BTAF1,BTBD7,CADM1,CALCR,CASP7,CCDC6,CCND1,CCNT2,CHD7,CLDN12,COL4A5,CPEB2,CPEB4,CRK,CSNK2A2,DHX15,DIP2C,DLG2,DOCK3,EIF3A,ELF5,ELOVL6,ENTPD5,FBN2,FNBP1L,FOXK1,GCC1,GLYR1,HMGN2P46,HMGXB4,HNF4G,HOOK2,HOXA11,HOXA3,HOXB4,HOXB5,HOXD10,IDH1,KDM4A,KDM6A,KLF5,KPNA4,LGR4,LPP,LRP5,MAGI1,MAML1,MARCKS,MAT2A,MCM3AP,MPP5,MPPED2,MTUS1,NAA15,NACC1,NACC2,NCOA1,NCOA6,NDFIP…
GO_CELLULAR_AMINO_ACID_METABOLIC_PROCESS	320	98	0.01431	0.0276446	1.93184	1.49484e-08	1.10477e-06	0.000257411	AARS2,ABAT,ABHD12,ACAD8,ACADSB,ACMSD,ACY1,AGMAT,AGXT,AGXT2,AHCY,AHCYL1,ALDH18A1,ALDH1L1,ALDH4A1,ALDH6A1,ALDH7A1,AMT,ASL,ASPA,ASS1,ATIC,BCAT2,BCKDHB,BHMT,BHMT2,BPHL,CAD,CBS,CKB,CKMT1A,CKMT1B,CKMT2,CNDP2,CRYM,DBT,DDAH1,DDC,DMGDH,DNMT3A,EARS2,ENOSF1,FOLH1,FOLH1B,FOLR1,GAD1,GATM,GCAT,GFPT1,GLDC,GLUD2,GLYAT,GNMT,GOT1,GOT2,GPT,GPT2,GSS,HMGCL,HNF4A,HOGA1,HPD,IARS,LARS2,MCCC1,MCCC2,MTAP,MTHFD1,MTHFD1L,MT…
GO_REGULATION_OF_CELL_DEVELOPMENT	802	201	0.0358644	0.0566996	1.58094	1.51809e-08	1.11716e-06	0.000261415	ABL1,ABL2,ACTN4,ADCY6,ADNP,ADRA2C,AKAP6,AMIGO1,ANAPC2,ANKRD27,ARHGAP35,ARHGEF7,AXIN2,B4GALT1,BAIAP2,BCL6,BCL9L,BMP7,BMPR1A,CDK5RAP3,CDKL5,CHD7,CITED1,CLASP1,CLOCK,CNOT1,COBL,CPEB3,CRABP2,CRTC1,CTDP1,CTNNA1,CUL7,CUX2,DAB1,DAB2IP,DAG1,DICER1,DMD,DNM2,DOCK7,DUOXA1,DVL1,EDN1,EEF2K,EFNA1,EFNA5,EIF4G1,EMX1,ENC1,EP300,EPB41L5,EPHB2,EPHB3,ERBB4,FBLN1,FBXW8,FKBP4,FOXA1,FOXC1,FOXO6,FRMD7,FZD3,GATA2,GATA3,G…
GO_ALPHA_AMINO_ACID_METABOLIC_PROCESS	218	74	0.00974868	0.0208745	2.14126	1.54522e-08	1.13228e-06	0.000266087	ABHD12,ACAD8,ACMSD,AGMAT,AGXT,AGXT2,AHCY,AHCYL1,ALDH18A1,ALDH1L1,ALDH4A1,ALDH6A1,ALDH7A1,AMT,ASL,ASPA,ASS1,ATIC,BHMT,BHMT2,CAD,CBS,CKB,CKMT1A,CKMT1B,CKMT2,CRYM,DDAH1,DMGDH,DNMT3A,FOLH1,FOLR1,GAD1,GATM,GCAT,GFPT1,GLDC,GLUD2,GLYAT,GNMT,GOT1,GOT2,GPT,GPT2,HMGCL,HNF4A,HOGA1,HPD,MCCC1,MCCC2,MTAP,MTHFD1,MTHFD1L,MTHFR,MTR,MUT,NIT2,NOS2,NOX4,OCLN,OGDH,P4HB,PADI1,PADI3,PCBD1,PHGDH,PIPOX,PRODH,PRODH2,PYCR1…
COUP_01	243	80	0.0108666	0.022567	2.07672	1.55358e-08	1.13358e-06	0.000267526	ALDH6A1,AP1B1,ARFGEF2,ARHGEF7,BAZ2A,BRPF1,CDK16,CIC,CRABP2,CREB3L2,CSRNP3,DAB2IP,DCTN1,DMD,DNMT3A,ESRRG,EXD3,FAM155B,FAM20C,FBLN1,FGFR3,FOXA1,G0S2,G6PC,GBF1,GMPPB,GOLGA4,HNF1A,HNF1B,HOXA3,HPN,ID1,ITGA3,IYD,JMJD1C,LGALS4,LMNA,LMO3,MARK2,MED13,MLEC,MLLT6,MLST8,MPP5,MREG,MTMR4,NCDN,NDUFS1,NOXA1,NR2F2,OVOL1,PAFAH2,PAK4,PDZD3,PKP3,PNPLA2,PPARGC1A,PPP2R3A,PRDM16,PRRX2,PTH1R,RBBP6,RBP2,RNF144B,RRBP1,SLC…
DR1_Q3	239	79	0.0106878	0.0222849	2.08508	1.60838e-08	1.16862e-06	0.000276963	ABTB2,ADAMTS19,AP1B1,ARFGEF2,ARHGEF7,ATN1,BOK,C15orf41,C1orf116,C2CD2L,CCL15,CDK16,CLCN2,CLCNKA,CLDN10,CRABP2,CSRNP3,DCTN1,DMD,DNMT3A,EIF4G1,ERBB2,ESRRA,FAM20C,FBLN1,FGF9,FGFR3,GBF1,GOLGA4,GTF3C2,HMGCS2,HNF1A,HOXA3,HOXB3,HOXB6,HOXD3,HSPD1,ID1,INSR,LMO3,MARK2,MLST8,MREG,MYH10,NCDN,NDUFS1,NFE2L3,NR2F2,NR2F6,OTUD7B,OVOL1,PAK4,PAPLN,PDZD3,PDZK1,PIPOX,PLCD4,PNPLA2,PPARGC1A,PRDM16,PRODH2,PRRX2,PTH1R,RA…
GO_REGIONALIZATION	308	95	0.0137734	0.0267983	1.94566	1.76874e-08	1.27973e-06	0.000304576	ACVR2B,AHI1,AXIN2,BMPR1A,BMPR1B,BPTF,CELSR1,CELSR2,CITED2,COBL,DISP1,DNAAF1,DSCAML1,DVL2,DYNC2H1,EDN1,EMX1,EMX2,EP300,EPB41L5,EVX1,FGFR2,FOXA1,FOXC1,FRS2,FZD5,GRSF1,HES1,HNF1B,HOXA11,HOXA3,HOXA7,HOXA9,HOXB2,HOXB3,HOXB4,HOXB5,HOXB6,HOXB7,HOXB8,HOXB9,HOXC10,HOXC6,HOXC9,HOXD10,HOXD11,HOXD3,HOXD4,HOXD8,HOXD9,IFT140,IFT172,IRX1,IRX2,ISL1,KDM6A,LHX1,LRP5,LRP6,MEGF8,MESP1,MIB1,MNS1,MSX2,NKX3-1,NR2F2,OSR…
PHONG_TNF_RESPONSE_NOT_VIA_P38	330	100	0.0147572	0.0282087	1.91153	1.79533e-08	1.29354e-06	0.000309156	ABCA1,ABCD3,ABR,ABTB2,ADAMTS9,AIM1,AMOTL2,ARHGEF40,ARID5B,ATP1B1,BHLHE41,BSDC1,C1orf106,C2CD2,CA12,CADM1,CDCP1,CLIP2,CROT,CXADR,DHRS2,DNMBP,EFNA1,EGFR,EML2,EPHA2,FKBP4,FLG,FZD5,G0S2,GATA2,GNAI1,GPRC5A,GPRC5C,HES1,HIVEP2,HN1L,HSPB8,HYOU1,IGSF3,INF2,INPP4B,IRS2,KLF6,LAMC2,LARP6,LDLR,LRRC49,MID1,MPHOSPH10,MREG,MTUS1,MYO1C,N4BP3,NAV2,NBN,NFE2L1,NFE2L3,NR2F2,P4HA2,PDE10A,PHACTR4,PHLDA2,PLAU,PLEKHA5,PL…
GO_REGULATION_OF_CELL_DIFFERENTIATION	1429	325	0.063903	0.0916784	1.43465	1.84447e-08	1.32341e-06	0.000317618	ABCA1,ABL1,ABL2,ACIN1,ACTN4,ACVR1B,ACVR2B,ADAMTS9,ADCY6,ADNP,ADRA2C,AHI1,AKAP6,ALOX15B,AMIGO1,ANAPC2,ANKRD17,ANKRD27,AP3D1,AQP3,AR,ARHGAP35,ARHGEF7,AXIN2,B4GALT1,BAIAP2,BCL6,BCL9L,BHLHE41,BMP7,BMPR1A,BMPR1B,BTC,CAPN3,CCND1,CCNT2,CD24,CD276,CDK5RAP3,CDKL5,CEACAM5,CEBPA,CHD7,CITED1,CLASP1,CLOCK,CNOT1,COBL,CPEB3,CRABP2,CRTC1,CTDP1,CTNNA1,CUL7,CUX2,CYP27B1,CYR61,DAB1,DAB2IP,DAG1,DICER1,DMD,DMPK,DNM2,…
HNF4_DR1_Q3	244	80	0.0109114	0.022567	2.06821	1.85623e-08	1.32456e-06	0.000319643	ADAMTS19,AHCYL1,AIF1L,AP1B1,ARHGEF7,ATN1,ATP1B1,C2CD2L,CCL15,CDK16,CLCN2,CLCNKA,CLDN10,CRABP2,DAB2IP,DCTN1,DMD,DNAJC22,ERBB2,ERBB3,ESRRA,FABP1,FAHD1,FAM20C,FBLN1,FGFR3,FOXA1,GBF1,GOLGA4,GTF2I,GTF3C2,HOXA3,HOXB6,HOXD3,HSPD1,ID1,INSR,IYD,JMJD1C,KLK6,LMO3,MARK2,MLEC,MLLT6,MLST8,MTMR4,MYH10,NDUFS1,NR2F6,OVOL1,PAK4,PAPLN,PDZD3,PDZK1,PIPOX,PLEKHG6,PNPLA2,PPARGC1A,PRDM16,PRODH2,PRRX2,PTH1R,RNF144B,RREB1…
GO_KINASE_BINDING	592	157	0.0264735	0.0442877	1.67291	1.86146e-08	1.32456e-06	0.000320544	ABL1,ADCY6,AKAP1,ANK2,AP1B1,AP2A2,ARHGEF16,ARHGEF7,ATG13,ATP1A1,AXIN2,B4GALT1,BCAR1,BCL2L14,CACNB2,CACNB3,CAMK2N1,CCND1,CCNL2,CCNT2,CD24,CDK5RAP3,CDKN2B,CEBPA,CEP152,CEP250,CLTC,CTNND1,DAB2IP,DACT2,DGKQ,DLG1,DLG2,DLG3,DNM2,DSP,DUSP2,DVL1,DVL2,EEF1A2,EMP2,EP300,ERRFI1,EZR,FAM83A,FAM83B,FAM83C,FAM83H,FRS2,FZD5,GAB2,GOLGA2,GRB7,GTF2I,GYS1,HSP90AA1,HSP90AB1,HSPB1,INSR,IRS1,IRS2,ITGAV,JAKMIP3,JUP,KCNQ…
GO_PHOSPHOLIPID_BINDING	348	104	0.0155621	0.0293371	1.88516	1.88128e-08	1.33315e-06	0.000323956	ABCA1,AGAP1,ALDOB,ANKFY1,ANXA11,ANXA9,APBA1,ARHGAP32,ARHGAP44,ATP8B1,BBS5,BDH1,CEACAM5,CLVS1,COL4A3BP,DAB2IP,EEA1,EXOC1,F3,FABP1,FRMPD4,GAB2,GBF1,GOLPH3L,GOT2,GPR12,GRB7,HIP1R,KCNJ1,KCNQ1,KIF16B,LPAR3,MARCKS,MARK1,MCF2L,MFGE8,MICALL1,MYO10,MYO1B,MYO1E,MYOF,NBEAL1,NBEAL2,NF1,NISCH,OSBP,OSBPL1A,PAFAH2,PCLO,PEBP1,PFN2,PHF12,PHLDA3,PIK3C2B,PIK3C2G,PLA2G2A,PLCD1,PLEKHA5,PLEKHF1,PRKCI,RAPGEF2,RASAL1,RP…
MARTINEZ_RB1_AND_TP53_TARGETS_DN	564	151	0.0252214	0.0425952	1.68885	1.93875e-08	1.36825e-06	0.000333853	ACVR2B,AGFG2,ALDH1A3,ALDH3A1,AMMECR1L,ANK3,ARL16,AURKC,BCR,BICC1,BRD2,BRD3,C6orf132,CCDC137,CCND1,CELF1,CELSR2,CES4A,CHAC1,CHD4,CRIM1,CRYM,CWH43,CXXC5,DDR1,DMD,DUS1L,EDARADD,EDC4,EGFR,ELOVL6,ENC1,ERC1,ERRFI1,ESRP1,EXTL3,FA2H,FBN2,FBP1,FOXC1,FXYD4,FZD6,FZD7,GABRP,GALNT11,GAS1,GDPD3,GJB6,GNMT,GOLGA4,GTF2IRD1,HMGCS1,HOOK2,HOXA3,HOXC6,HR,HUWE1,IFFO2,ILF3,KDM5B,KIF1C,KLK10,KPNA6,KRT17,KRT23,LAD1,LIG3,…
GO_MICROBODY_PART	92	41	0.00411412	0.0115656	2.81119	2.18618e-08	1.53495e-06	0.00037646	ABCD1,ABCD3,ACAA1,ACBD5,ACOT4,ACOX1,ACOX2,ACOX3,ACOXL,ACSL1,ACSL4,AGXT,AMACR,CNOT1,CRAT,CROT,CRYM,DECR2,EHHADH,FABP1,FAR1,HAO2,HMGCR,HSD17B4,IDE,IDH1,LONP2,MAVS,MGST1,MLYCD,NUDT12,PEX11A,PEX13,PEX26,PEX5,PEX6,PEX7,PIPOX,PXMP4,SLC27A2,SYT7
GO_SKELETAL_SYSTEM_DEVELOPMENT	444	125	0.0198551	0.0352609	1.77591	2.19278e-08	1.53495e-06	0.000377597	ACVR2B,ARID5B,ARSE,AXIN2,BARX2,BMP3,BMP7,BMPR1A,BMPR1B,CHD7,COL12A1,COL27A1,COL9A2,CREB3L2,CSRNP1,CTC1,CYR61,DLG1,DMRT2,DSCAML1,EDN1,EIF2AK3,EP300,EPHA2,ESR1,ESRRA,EVC,FAM20C,FBN2,FGF9,FGFR2,FGFR3,FOXC1,FREM1,GNA11,GRHL2,HOXA11,HOXA13,HOXA3,HOXA7,HOXA9,HOXB2,HOXB3,HOXB4,HOXB5,HOXB6,HOXB7,HOXB8,HOXB9,HOXC10,HOXC6,HOXC9,HOXD10,HOXD3,HOXD4,HOXD8,HOXD9,IFT140,IFT172,INPPL1,IRX5,ITGB8,KIAA1217,LHX1,LR…
GO_NEURON_DIFFERENTIATION	851	210	0.0380556	0.0592384	1.55663	2.29044e-08	1.59682e-06	0.000394414	ABL1,ACSL4,ADCY1,ADNP2,AFG3L2,AGRN,AHI1,AIFM1,ALCAM,ALS2,AMIGO1,ANK3,ANKRD27,ANKS1A,ARFGEF1,ATP8B1,BAIAP2,BBS4,BMP7,BMPR1B,BTBD3,CAMSAP1,CAMSAP2,CAMSAP3,CDH1,CDK16,CELSR2,CEP290,CHST3,CLMN,CLN8,CNP,COBL,CSNK1E,CTF1,CTNNA1,CYFIP1,DAB1,DAB2IP,DAG1,DCLK2,DFNA5,DICER1,DNM2,DNMT3A,DOCK7,DSCAML1,DVL1,DYNC2H1,EFHD1,EFNA1,EFNA5,EMX1,EMX2,ENAH,EPB41L3,EPHA2,EPHB2,EPHB3,ERBB2,ERBB4,ERCC2,EVX1,EZR,FARP1,FAR…
BASAKI_YBX1_TARGETS_DN	363	107	0.0162329	0.0301834	1.85939	2.36836e-08	1.64448e-06	0.000407831	ACSM3,AIM1,AK4,ANKRD50,ARL14,ARSD,ASS1,BAZ2B,BICD1,BPTF,CA12,CAMK2N1,CASZ1,CDH1,CDK12,CGNL1,CKB,CLINT1,COBLL1,CRYM,CUEDC1,CXADR,CYS1,DEPTOR,DMXL2,DYNC2H1,DYNC2LI1,EEF2K,ESR1,FAM110C,FAM13A,FAM189A1,FAM83A,FLRT3,FOLR1,GAL3ST1,GDF15,GPD1L,GRB7,GSTM3,H6PD,HES1,HK2,IRF2BP2,KDM4B,LAMB1,LMAN1,MAFF,MAST4,MIB1,MMP7,MPZL2,MSI2,MUC1,NADSYN1,NBN,NDRG1,NDUFS1,NEBL,NFKBIZ,NKTR,PAPD5,PDE9A,PFKFB3,PGPEP1,PHLDA1…
GO_ACTIN_BINDING	381	111	0.0170378	0.0313117	1.83778	2.38495e-08	1.64935e-06	0.000410689	ABL1,ABL2,ACTN4,AIF1L,BAIAP2L1,CACNB2,CAP2,CAPG,CGN,CLMN,COBL,COBLL1,CORO1B,CORO2A,CTNNA1,CYFIP1,DAG1,DIAPH1,DMD,DNASE1,DST,DSTN,EGFR,ENAH,ENC1,EPB41L1,EPB41L3,EPS8,EPS8L1,EPS8L2,EZR,FHOD3,FLNB,GIPC1,HIP1R,HOOK1,INF2,INO80,INPPL1,IPP,JMY,KLHL3,LIMA1,LIMCH1,MACF1,MAP1S,MARCKS,MICAL3,MICALL2,MPRIP,MTSS1L,MYBPC1,MYH10,MYH14,MYH7B,MYL3,MYO10,MYO18A,MYO1B,MYO1C,MYO1D,MYO1E,MYO1H,MYO3B,MYO5A,MYO5B,MYO5…
GO_REGULATION_OF_CELL_MORPHOGENESIS	533	144	0.0238351	0.0406206	1.70424	2.39633e-08	1.65059e-06	0.000412648	ABL1,ACTN4,ADAMTS16,ADNP,AMIGO1,ANAPC2,ANKRD27,ARHGAP35,ARHGEF18,ARHGEF7,AXIN2,BAIAP2,BBS4,BCL9L,BVES,CAMSAP1,CDC42EP1,CDC42EP4,CDC42EP5,CDKL5,CITED1,CLASP1,CORO1B,CRABP2,CSNK1D,CSNK1E,CUL7,CUX2,CYFIP1,DAB1,DAB2IP,DAG1,DCDC2,DIAPH1,DLG1,DNM2,EEF2K,EFNA1,EFNA5,EP300,EPB41L3,EPB41L5,EPHB2,EPHB3,EPS8,EVI5L,EZR,FBLIM1,FBLN1,FBXW8,FGD3,FOXA1,GOLGA4,GORASP1,HPN,HTT,ID1,IFT140,ITSN2,KANK1,KIF13B,LIMD1,L…
GO_CELLULAR_COMPONENT_MORPHOGENESIS	862	212	0.0385475	0.0598025	1.5514	2.51553e-08	1.7258e-06	0.000433175	ABL1,ADCY1,AFG3L2,AHI1,ALCAM,ALS2,AMIGO1,ANK2,ANK3,ANKRD27,ARHGEF26,BAIAP2,BBS1,BBS4,BBS5,BCL6,BMP7,BMPR1B,BTBD3,BVES,C11orf63,C21orf59,C2CD3,CAP2,CAPN3,CC2D2A,CCDC113,CCDC40,CCNO,CELSR2,CEP164,CEP250,CEP290,CEP89,CITED1,CLDN3,CNP,COBL,COL4A3BP,CSNK1D,CUL7,CYFIP1,DAB2IP,DACT2,DAG1,DICER1,DMD,DNAAF1,DNAH5,DNAH7,DNM2,DOCK7,DSCAML1,DVL1,DYNC2H1,DYNC2LI1,DZIP1,DZIP1L,EFNA1,EFNA5,EGFR,EMX1,ENAH,EP300,…
PPAR_DR1_Q2	246	80	0.0110008	0.022567	2.05139	2.63776e-08	1.79769e-06	0.000454222	ACADVL,ADAMTS19,AP1B1,ARFGEF2,ARHGEF7,ATN1,BCKDHB,BHLHE41,BOK,C1orf116,CDK16,CELF1,CLCN5,CRABP2,CSRNP3,DCTN1,DNMT3A,EIF4G1,ERBB2,ESRRA,FABP1,FGF9,GBF1,GLTP,GOLGA4,HMGCS2,HNF1A,HOXA3,HOXB3,HOXB6,HOXD3,INSR,KLK6,MARK2,MLLT6,MLST8,MREG,MYH10,NCDN,NDUFS1,NR2F2,NR2F6,OTUD7B,OVOL1,PAK4,PAPLN,PATZ1,PDZD3,PDZK1,PNPLA2,PPARGC1A,PRDM16,PRODH2,PRRX2,PTH1R,RASAL1,RBBP6,RBP2,REST,RNF128,RRBP1,RTKN,SEC24C,SLC2…
ALCALAY_AML_BY_NPM1_LOCALIZATION_UP	133	52	0.00594759	0.0146685	2.4663	2.6412e-08	1.79769e-06	0.000454815	ABCC6,ACVR1B,AGXT,AQP3,BIK,CDC42BPB,CHD7,COL4A5,CORO1B,CTNNA1,CTNND1,DEFB1,DLG5,DSC2,ECHDC2,EPB41L3,FOXC1,FZD7,GATA2,GSTM3,HMGCS1,HOXA11,HOXA7,HOXA9,HOXB2,HOXB3,HOXB5,HOXB6,HOXB7,HOXB9,IRX5,JAG1,KCNK5,KRT18,LMNA,MTMR9,NFE2L3,NKX3-1,PLS1,PPP1R26,QPRT,RRBP1,SCYL3,SEMA4C,SGPL1,SLC29A3,TOM1L1,TRIM32,UNC13B,VANGL1,WDFY3,WDR91
AREB6_01	259	83	0.0115821	0.0234133	2.0215	2.75722e-08	1.86194e-06	0.000474794	ACSL4,ADAMTS19,ANKHD1-EIF4EBP3,ARHGAP32,BCL9L,BHLHE41,BRD2,CASK,CELF1,CHRM1,CLDN7,CRB3,CSAD,CXXC5,DDR1,DIAPH1,DNMT3A,EDC4,EHF,EIF5,ENOX1,EPS8L1,ESRP2,EVC2,FLNB,FNBP1L,FXYD3,GAD1,GRHL2,HNF1A,HOXB6,HOXD8,HS6ST3,ID4,INPP5F,ITGB8,JUP,KIF12,KRT8,LAMB3,LAMC2,LLGL2,LNX2,MAP7,MICALCL,MUM1L1,NBEA,NFIB,NPAS2,NTPCR,OSR1,PAK6,PC,PCP4,PHF21B,PPARGC1A,REV3L,RPRD2,RRAD,S100A14,SAMD12,SECISBP2,SLC4A11,SLC6A11,SM…
GO_ORGANIC_ACID_BIOSYNTHETIC_PROCESS	259	83	0.0115821	0.0234133	2.0215	2.75722e-08	1.86194e-06	0.000474794	ABAT,ABCD3,ACACA,ACACB,ACLY,ACMSD,ACOX2,ACSM3,ACSS1,ACSS2,AGXT,AGXT2,AHCY,ALDH18A1,ALDH1A3,ALDH4A1,ALDH8A1,ALOX15B,ALOX5,AMACR,ASL,ASPA,ASS1,ATIC,BBOX1,BCAT2,BHMT,BHMT2,CAD,CBS,DECR2,DHRS9,EDN1,ELOVL6,FA2H,FASN,FOLH1,FOLH1B,GAD1,GATM,GGT6,GLUD2,GOT1,GOT2,GPT,GPT2,HOGA1,HPGDS,HSD17B4,LIAS,MECR,MLYCD,MTAP,MTHFD1,MTHFD1L,MTR,MYO5A,PADI1,PADI3,PDDC1,PER2,PHGDH,PLA2G4F,PLA2G5,PLP1,PRKAA2,PRKAB1,PRKAB2…
THUM_SYSTOLIC_HEART_FAILURE_DN	217	73	0.00970396	0.0205924	2.12206	2.79685e-08	1.87824e-06	0.000481617	ADAMTS15,AGPAT3,AHI1,ANK3,AP3D1,ARHGEF7,ARSD,B4GALT1,BMPR1B,C16orf46,C1orf106,CACNB2,CDC42BPA,CEP350,CLN8,CPEB4,CYP4B1,DOCK5,EPCAM,EPN1,ESRRG,FAM208B,FAM98A,GABBR2,GIGYF2,GOLGA4,HSDL2,HSPD1,KANK1,KIAA0368,LMO7,MAPT,MAST4,MCCC2,MLEC,MMP15,MUC20,NBEAL1,NEDD4L,NKTR,NLN,PDZD2,PER1,PER2,PER3,POLR3E,PPP1R10,PPP1R9A,PSD3,RAPGEF2,RASAL2,RBBP6,RREB1,SBF2,SORBS2,SPAG9,SQSTM1,STK35,STOX2,SUSD4,TACC1,TANC1,T…
RODRIGUES_THYROID_CARCINOMA_ANAPLASTIC_DN	483	133	0.0215991	0.0375176	1.737	2.80319e-08	1.87824e-06	0.000482709	AAK1,ABAT,ACAA1,ACOX1,AGPAT3,AKAP1,AKAP12,ANKRD6,AQP3,ARHGAP5,ARHGEF40,ARMCX2,ARSD,ATP6V0E2,AXIN2,AZGP1,BBS1,BMPR1A,C16orf46,CISD3,CLDN23,CREB3L2,CROT,CSRNP3,DEPTOR,DIO2,ECHDC2,ECHDC3,EPB41L4B,FAM13A,FARP1,FBXO21,FLRT3,FRY,FYCO1,GALNT11,GIGYF2,GLIS3,GNAI1,GOLGA4,GPD1L,GPRASP2,GPX3,GSTM1,GSTM3,HES1,HOOK3,ID1,ILVBL,KCTD2,KIAA1217,KIAA1671,KIF9,LNX1,LONP2,LRIG3,MAGI1,MEIS3P1,MLPH,MMRN2,MPZL2,MTUS1,M…
GO_NEGATIVE_REGULATION_OF_NITROGEN_COMPOUND_METABOLIC_PROCESS	1462	330	0.0653788	0.0930889	1.42384	2.87002e-08	1.91557e-06	0.000494218	ACIN1,ACVR2B,AHR,AKAP6,ARHGAP35,ARID1A,ARID5B,ATN1,ATP8B1,ATXN1L,BAHCC1,BAHD1,BARX2,BAZ2A,BCL6,BCL7A,BCLAF1,BCOR,BEND3,BHLHE41,BMP7,BPTF,BTAF1,BTRC,CAPN3,CBX6,CBX8,CC2D1A,CC2D1B,CCND1,CDAN1,CDK5RAP3,CEBPA,CELF1,CHD4,CHD8,CIC,CITED1,CITED2,CLOCK,CLTC,CNOT1,COMT,CPEB2,CPEB3,CPEB4,CRY2,CRYM,CTC1,CUX2,CXXC5,DAB2IP,DAPK1,DHX34,DICER1,DLG1,DNMT3A,DOT1L,DROSHA,DUSP26,EDN1,EFNA1,EHMT2,EIF2AK3,EIF2B5,ELF3…
FORTSCHEGGER_PHF8_TARGETS_DN	736	186	0.032913	0.0524683	1.59415	2.88774e-08	1.91996e-06	0.00049727	ABL2,ACAT2,ACSS2,AFF4,AGPAT3,AIM1L,AKAP12,AMMECR1,ANKFY1,AOX1,APEH,ARHGAP1,ARNT2,ASL,ATP6V0A4,B3GNT3,BAIAP2,BCAR1,BICC1,BTRC,C15orf52,C2CD2,CAMK2N1,CAPG,CASK,CCDC6,CCDC85C,CCNL2,CD24,CDH16,CELF1,CGN,CHKA,CORO2A,CPEB4,CRIPAK,CTNND1,CXADR,DENND2A,DHRS1,DHRS2,DIO2,DLG5,DYNC2H1,EDN1,EML1,EPB41L1,ERC1,FAHD1,FAM168B,FAM25A,FAM46B,FBLIM1,FBXO21,FBXO42,FLNB,GATAD1,GBP3,GFPT1,GTF3C4,GTPBP3,HEXIM1,HIVEP2,H…
GO_SKIN_DEVELOPMENT	209	71	0.00934621	0.0200282	2.14292	2.94475e-08	1.95033e-06	0.000507085	ABCA12,ACVR1B,CELSR1,CLDN4,CNFN,CRCT1,DACT2,DDR1,DHCR24,DSP,EGFR,EPHA2,ERCC2,ERRFI1,EVPL,EXPH5,FA2H,FGFR2,FLG,FLNB,FOSL2,FOXQ1,FRAS1,FZD3,FZD6,GRHL3,HRNR,IRF6,ITGA3,ITGB4,IVL,JAG1,JUP,KAZN,KRT16,KRT17,LATS1,LCE3D,LGR4,NSDHL,OVOL1,PIP5K1A,PKD1,PPL,S100A7,SCEL,SFN,SOS1,SOSTDC1,SOX9,SPINK5,SPRR1A,SPRR1B,SPRR2A,SPRR2B,SPRR2D,SPRR2E,SPRR2F,SPRR2G,SPRR3,ST14,STS,SUFU,TFAP2B,TGM1,TGM3,TMEM79,TP63,VANGL2…
GO_OXIDOREDUCTASE_ACTIVITY	688	176	0.0307665	0.0496474	1.61368	3.0379e-08	2.00432e-06	0.000523127	ACAA1,ACAD10,ACAD8,ACAD9,ACADL,ACADS,ACADSB,ACADVL,ACOX1,ACOX2,ACOX3,ACOXL,ADH1C,ADH6,AIFM1,AIFM2,AKR1C1,AKR1C2,ALDH18A1,ALDH1A3,ALDH1L1,ALDH3A1,ALDH3B2,ALDH4A1,ALDH6A1,ALDH7A1,ALDH8A1,ALOX15B,ALOX5,AOX1,ASPDH,BBOX1,BCKDHB,BDH1,CBS,CHM,CRYM,CRYZ,CYB5A,CYP24A1,CYP27B1,CYP2A7,CYP2B6,CYP2J2,CYP4A11,CYP4A22,CYP4B1,CYP4F11,CYP4F2,CYP4F22,D2HGDH,DCXR,DECR2,DHCR24,DHDH,DHRS1,DHRS12,DHRS2,DHRS4L1,DHRS9,D…
CAIRO_HEPATOBLASTOMA_UP	201	69	0.00898846	0.019464	2.16545	3.07526e-08	2.02122e-06	0.00052956	ACACA,ACLY,ACSS3,ALCAM,ANKRD27,ASAP2,AVL9,BRD3,C14orf1,CAMSAP2,CAP2,CBX6,CD24,CKB,CLMN,CREB3L2,CRIM1,CS,DLG5,EHMT2,EPCAM,FASN,FDFT1,FDPS,FNBP1L,GREB1,HEATR1,HMGCR,HMGCS1,HSP90AB1,HSPA2,HSPB1,KDM3B,KDM5B,LAMC1,LRRC1,MAGED1,MAP3K4,MARCKS,MAVS,MLEC,MTR,NCOA3,NSDHL,OBSL1,PDZK1,PEG3,PRKD1,PRR15L,RNF43,SCD,SEPHS1,SEPT8,SMARCA4,SMARCC1,SOX4,SQLE,SREBF2,TACC1,TBC1D9,TBX3,TMF1,TNKS,TSPYL4,TUFT1,TULP4,UNC1…
YWATTWNNRGCT_UNKNOWN	356	105	0.0159199	0.0296192	1.86052	3.10061e-08	2.03014e-06	0.000533926	APPBP2,ARID1A,ATRN,AVPI1,CCDC148,CDC42EP1,CGN,CHD4,CLDN16,COL4A5,CRYAB,CTTNBP2NL,CYR61,DDR1,DIAPH1,DLG3,DMD,DMPK,DSP,DVL3,EDN1,ELF3,EPHA2,ERBB2,ESR1,ESRP2,FAM46B,FERMT1,FGFR2,FGFR4,GALNT12,GOLGA1,GPRC5C,HOOK1,HOXB3,IL17RE,ITGA3,ITGB4,JMJD1C,KIF1C,KIFC3,KLK6,LAMB3,LAMC2,LMNA,LRRC1,MAPK10,MBD6,MID1,MNT,MSX2,NSD1,PDE1A,PHF12,PIAS3,PLEKHH3,PLS3,PLXNB1,PMEL,POGK,POGZ,PPFIA1,PRKCI,PRRG4,PRSS27,PTCH1,PT…
GO_SMALL_MOLECULE_BIOSYNTHETIC_PROCESS	429	121	0.0191843	0.0341326	1.77919	3.31593e-08	2.16289e-06	0.000571003	AACS,ABAT,ABCD3,ACACA,ACACB,ACER2,ACLY,ACMSD,ACOX2,ACSM3,ACSS1,ACSS2,AGXT,AGXT2,AHCY,ALDH18A1,ALDH1A3,ALDH4A1,ALDH8A1,ALDOB,ALOX15B,ALOX5,AMACR,ASL,ASPA,ASS1,ATIC,BBOX1,BCAT2,BDH1,BHMT,BHMT2,C14orf1,CACNA1H,CAD,CBS,CDS1,CHKA,COQ4,COQ9,CYP27B1,DECR2,DHCR24,DHRS9,EDN1,ELOVL6,FA2H,FASN,FBP1,FDFT1,FDPS,FOLH1,FOLH1B,G6PC,GAD1,GATM,GGT6,GLUD2,GOT1,GOT2,GPD2,GPT,GPT2,HMGCL,HMGCR,HMGCS1,HMGCS2,HOGA1,HPGD…
TGCTGCT_MIR15A_MIR16_MIR15B_MIR195_MIR424_MIR497	570	151	0.0254897	0.0425952	1.67108	3.65805e-08	2.37191e-06	0.000629917	ACACA,ACOX1,ACSL1,ACSL4,ADAMTSL3,AFF4,AK4,AMMECR1,ANGEL1,ANK2,ARHGAP12,ARHGAP5,ARHGEF5,ARID1A,ARMCX2,AVL9,AXIN2,B4GALT1,BACE1,BAZ2A,BCL2L2,BCL9L,BCR,BHLHE41,BTRC,CADM1,CAMSAP1,CAPN3,CASR,CASZ1,CC2D1B,CCDC6,CCNT2,CHAC1,CLASRP,CLCN5,CLOCK,COBLL1,COL12A1,CPEB2,CPEB3,CRIM1,DHDDS,EIF3A,ELL,ENAH,EPB41L4B,ESRRA,ESRRG,G0S2,GGA3,GK5,GLUD2,GOLGA1,GPATCH8,GRAMD3,HOXA3,HSPA4L,IL17RE,INPP5J,IRF2BPL,KALRN,KCTD…
COUP_DR1_Q6	231	76	0.01033	0.0214386	2.07537	3.66393e-08	2.37191e-06	0.000630929	ABTB2,ADAMTS19,AHCYL1,AP1B1,ARFGEF2,ARHGEF7,ATN1,BSDC1,C15orf41,C1orf116,CDK16,CLCN2,CLCNKA,CRABP2,CSRNP3,DCTN1,DMD,ERBB2,ESRRA,ETFDH,FABP1,FBLN1,FOXA1,GBF1,GOLGA4,HMGCS2,HOXA3,HOXD3,HSPD1,ID1,INSR,KLK6,LMO3,MLST8,MREG,MYH10,NCDN,NDUFS1,NR2F2,NR2F6,OVOL1,PAK4,PAPLN,PDZD3,PDZK1,PIPOX,PKP3,PNPLA2,PPARGC1A,PRDM16,PRODH2,PRRX2,PTH1R,RBBP6,REST,RFX1,RNF144B,RRBP1,RREB1,SALL1,SLC39A5,SMAD3,SMG5,SYMPK,S…
GO_NEURON_PART	1230	284	0.055004	0.0801128	1.45649	3.81607e-08	2.46115e-06	0.000657127	AAK1,ABAT,ACAD9,ACSL4,ACTN4,ADNP,ADRA2C,AHCY,ALCAM,ALOX5,ALS2,AMIGO1,ANK2,ANK3,ANKRD27,ANKS1A,AP3D1,APBA1,ARFGEF2,ARHGAP32,ARHGAP44,ARHGEF7,ARID1A,ARID1B,ASS1,ATP1A1,ATP8B1,ATXN1L,BACE1,BAG3,BAIAP2,BBS4,BMPR1A,BMPR1B,BPTF,BRD1,CAD,CADPS2,CALB1,CAMK2D,CAMK2G,CAMK2N1,CAP2,CASK,CCDC120,CDK16,CDKL5,CHRM1,CLIP2,CLN8,CNGA1,CNIH3,COBL,COMT,CPEB2,CPEB3,CPEB4,CRTC1,CSNK1D,CTNND1,CTTNBP2,CXADR,CYFIP1,DAB1,…
GSE42088_UNINF_VS_LEISHMANIA_INF_DC_4H_UP	190	66	0.00849656	0.0186178	2.19121	3.94605e-08	2.52611e-06	0.00067951	ACO1,AGRN,ATP6V1H,BAZ1B,BDH1,BHLHE41,CKAP5,CRIM1,CSNK2A2,CSTB,CYP27B1,DHCR24,EHF,FDPS,GATAD1,GFPT1,GLYR1,GOLGA3,GPD2,GSTM3,HSP90AB1,HSPB1,KCTD7,KEAP1,KLHL12,LPP,LSS,MAOA,MAP3K4,MCM3AP,MPP5,MREG,MYO1B,MYO1E,NEFH,NFE2L1,NHLRC2,NQO1,PAM,PCBD1,PDE4DIP,PIP5K1C,PIR,PLXNA1,PPME1,PPP6R2,PSMD1,RASAL2,RGP1,SEPT10,SLC1A3,SLC39A6,SPECC1L,STEAP3,TAOK3,TBC1D2B,TGFA,TNS3,TRIM16,TRIP10,TRIP11,TRMT1L,VCP,WNT5A,WS…
SCHAEFFER_PROSTATE_DEVELOPMENT_6HR_DN	486	133	0.0217333	0.0375176	1.72627	3.9608e-08	2.52611e-06	0.000682049	ADNP2,ANXA9,APPBP2,ARID5B,ATP1B1,B4GALT2,BAHCC1,BAZ2B,BCL7A,BCL9,BCLAF1,BSDC1,C1orf116,CAMK2N1,CASP7,CD2AP,CDC42EP4,CHD3,CHD4,CLDN7,CLDN8,CLTC,CRIM1,CXADR,DHX29,DNMT3A,DZIP1,EIF3A,EPCAM,FBLN1,FKBP4,FRAS1,GATA2,GATA3,GBF1,GCC2,GIGYF2,GIPC1,GOLGA4,GPC1,GPD2,GTF2I,HADH,HCFC1R1,HGS,HMGCR,HOXA13,HSP90AB1,ID1,IGF1R,ILF3,IRF2BP2,KDM3B,KDM6B,KIAA0100,KRT19,KRT8,LIMA1,LPP,LZTS2,MACF1,MAGED1,MAP7D1,MARCH7,…
GO_SENSORY_ORGAN_DEVELOPMENT	486	133	0.0217333	0.0375176	1.72627	3.9608e-08	2.52611e-06	0.000682049	ABR,ACVR2B,AHI1,ALDH1A3,ARHGAP35,ARID1A,ATP6V1B1,ATP8B1,BBS4,BCAR3,BCR,BMP7,BMPR1B,CALB1,CC2D2A,CEBPA,CELSR1,CEP290,CHD7,CLCN2,CLN8,CRYAB,DDR1,DFNA5,DLG1,DUOX2,DVL1,DVL2,DVL3,EDN1,EGFR,EPHA2,EPHB2,FBN2,FGF9,FGFR2,FOXC1,FOXI1,FREM2,FRS2,FZD3,FZD4,FZD5,FZD6,GABRB2,GATA2,GATA3,GJB6,GPD2,GRHL2,GRHL3,HES1,HMX2,HPN,IFT140,IRX5,JAG1,KCNQ1,KDM5B,KRT13,LHX1,LRIG3,LRP5,LRP6,LRTOMT,MERTK,MFN2,MKS1,MYH10,NF1…
TBK1.DF_DN	270	85	0.0120741	0.0239774	1.98586	4.11671e-08	2.61586e-06	0.000708898	ADCY6,AFF4,AKAP9,ALDH3A1,AMMECR1,ANKFY1,ARFGEF2,ATG2B,BDH1,BPHL,BPTF,CAMK2N1,CBX6,CCND1,CD2AP,CDR2,CLOCK,COASY,COL4A5,CRK,CXADR,DICER1,EHF,EXPH5,FLRT3,FNBP1L,GALNT11,GALNT7,GAS1,GNE,GOLGA2,GOLGA4,HMGCS1,HOOK1,IDE,IL1RN,ITGB6,KCTD3,KDM4A,KIF3A,KLF5,KPNA6,KTN1,LETM1,LIAS,MAOA,MPDZ,MTAP,MTR,MYO6,NAA15,NCOA3,NF1,OSBPL1A,OSBPL3,PCBD1,POLR3B,PRRC2B,PTGES,RAI14,RCC1,RFWD3,RLF,RRN3,RXRA,SEMA3C,SEPHS2,SLC…
GO_MICROTUBULE_BASED_PROCESS	482	132	0.0215544	0.0372355	1.72751	4.273e-08	2.70518e-06	0.00073581	AKAP9,AP2A2,AP3D1,APBA1,AURKC,BBS4,BICD1,BICD2,C11orf63,C2CD3,CAMSAP2,CAMSAP3,CC2D2A,CCDC40,CCDC8,CEP152,CEP250,CEP350,CHD3,CHD4,CKAP5,CLASP1,CLIP1,CNP,CRYAB,CSNK1D,CUL7,CUL9,DAG1,DCTN1,DLG1,DNAAF1,DNAH5,DNAH6,DNAH7,DOCK7,DST,DVL1,DYNC1H1,DYNC2H1,EML1,EZR,FIGN,FYCO1,GCC2,GOLGA2,HOOK3,HTT,HYDIN,ICK,IFT140,IFT172,IFT27,INO80,KIAA0753,KIF12,KIF13B,KIF16B,KIF1B,KIF1C,KIF21A,KIF27,KIF3A,KIF3B,KIF5B,KI…
GO_RESPONSE_TO_ENDOGENOUS_STIMULUS	1417	320	0.0633664	0.090268	1.42454	4.30813e-08	2.71743e-06	0.000741859	AACS,ABAT,ABCA1,ABL1,ACACA,ACADS,ACSL1,ACVR2B,ADCY1,ADCY6,AGL,AGXT,AHCYL1,AHR,AIFM1,AKAP1,AKAP6,AKAP9,AKR1C1,AKR1C2,ALAD,ALDH3A1,ALDOB,AR,ARHGEF18,ARID1A,ARNT2,ASS1,ATP1A1,ATP6V0A4,ATP6V0D2,ATP6V0E2,ATP6V1B1,ATP6V1C2,ATP6V1E2,ATP6V1G3,ATP6V1H,ATP7B,AVPR2,BAIAP2,BAIAP2L1,BBS4,BCAR1,BDH1,BMP3,BMP7,BMPR1A,BMPR1B,BPTF,CACNA1H,CAD,CALCR,CCND1,CD24,CDH1,CGN,CITED1,CITED2,CLDN4,CORO1B,CPEB2,CPEB3,CPEB4,…
LIU_PROSTATE_CANCER_DN	459	127	0.0205259	0.0358251	1.74536	4.39637e-08	2.76298e-06	0.000757056	ACACB,ACOX2,AKAP12,ANK2,ANKRD35,ANO1,AQP3,ARHGAP23,ARHGEF40,C1orf106,C20orf194,CAPG,CELSR2,CLIC6,COL27A1,CPAMD8,CRABP2,CRIM1,CRYAB,CXCL17,CYP4B1,CYS1,DAB2IP,DMD,DOK4,DST,DUOX1,EEF2K,EFEMP2,EFS,EHF,ENAH,EPB41L3,EPHA2,EYA4,FCGBP,FGFR2,FHOD3,FLRT3,FOXQ1,FZD7,GATA3,GATM,GPD1L,GPX2,GSTM1,GSTM3,HOXD10,HSPB1,HSPB8,HSPG2,ID1,ID4,ITGB6,KCNJ3,KLF8,KRT13,KRT15,KRT17,KRT19,KRT23,KRT7,LAMB1,LAMB3,LMAN1L,MECOM…
WELCSH_BRCA1_TARGETS_DN	139	53	0.0062159	0.0149506	2.40522	4.51712e-08	2.82854e-06	0.000777849	ANXA11,AP3D1,ATIC,BMS1,BRD2,CAD,CCND1,CHAF1A,CHD4,DHCR24,EDC4,EIF3B,EIF4G1,EZR,FASN,FDFT1,FGFR3,FKBP4,GTF3C2,HCFC1,HDLBP,KDM5C,KRT6B,LMNB2,MGST1,MLEC,MRPS12,MTHFD1,NDRG1,NOS2,NSDHL,PABPC4,PDCD11,PIEZO1,POLG,POLRMT,PRRC2A,PSMD1,RASSF7,RCC1,RXRA,SCAP,SCRIB,SEC24C,SKIV2L,SLC1A3,SMARCA4,SOX4,STC1,TAF1C,TRAP1,USP5,VDAC1
ZWANG_EGF_INTERVAL_DN	199	68	0.00889903	0.0191819	2.15551	4.63499e-08	2.89183e-06	0.000798145	ABTB2,AGFG2,AKAP9,AR,ARHGEF37,ARL14,ARSA,BCAR3,BCL9,C1orf106,C1orf210,CASZ1,CDC42BPG,CDC42EP4,CLDN7,CPEB3,CXXC5,DAB2IP,DAPK1,EHF,ELF3,EMP2,ETFDH,FNBP1L,GIGYF1,GRB7,HCFC1R1,HES1,IRF2BPL,JMY,KAT6B,KCNS3,KCTD11,KDM5B,KLF8,KLK10,LLGL2,MADD,NOS2,OSBPL7,OSR1,OVOL2,PAPPA,PARD6B,PHLDB1,PLAU,PLEKHA7,PLEKHH3,PSCA,RAB25,RHOB,RHOD,RIPK4,RNASE7,RTKN,SIN3A,SOX4,SREBF1,SYT8,TBC1D2B,TFAP2C,TFCP2L1,TICAM1,TMEM125…
MODULE_297	77	36	0.00344334	0.0101551	2.94921	4.78691e-08	2.97584e-06	0.000824306	AKR1C1,ALDH1A3,BARX2,CALML3,CLDN8,CXCL1,DMRT2,DSP,DST,FASN,FBN2,FXYD3,GPX2,HAS3,ITGB4,KLHL13,KLK10,KRT13,KRT15,KRT17,KRT6A,KRT6B,LAMB3,LAMC2,LIPG,LMTK3,MAOA,MMP14,PPP1R14C,PTGS2,PTPRK,S100A2,SERPINB5,SPRR1B,TP63,TRIM29
LIU_CMYB_TARGETS_UP	159	58	0.00711028	0.0163611	2.30105	5.01581e-08	3.10691e-06	0.000863722	ABTB2,AGAP1,AK4,AKAP1,ALDH7A1,ASS1,BCR,BSPRY,CA12,CALML5,CDC42EP1,CITED2,CRIM1,DHRS2,DLG1,DUSP9,EFHD1,EIF5B,ETFDH,FOSL2,GDPD3,GREB1,GSTM3,HYOU1,IL17RB,JAG1,KCNS3,KRT16,MARCH5,MARK2,MT1E,MT1F,MT1H,MYO10,NCOA1,NQO1,NUMA1,OVOL2,PEBP1,PHLPP1,PLCXD1,RAB11FIP1,RBM47,SERPINA3,SH2D4A,SIK1,SOX9,SPG7,STARD5,TACC2,TGIF1,TIPARP,TMEM30B,TNKS2,TOB1,TSPAN1,ZNF318,ZNF395
GO_FATTY_ACID_BETA_OXIDATION	51	28	0.00228065	0.00789845	3.46324	5.21103e-08	3.21627e-06	0.000897339	ABCD1,ABCD3,ACAA1,ACAD10,ACAD8,ACAD9,ACADL,ACADS,ACADSB,ACADVL,ACOX1,ACOX2,ACOX3,ACOXL,AMACR,CPT1B,CPT2,CRAT,CROT,ECHS1,EHHADH,ETFDH,HADH,HSD17B4,PEX7,PPARD,SESN2,SLC27A2
GO_POSITIVE_REGULATION_OF_DEVELOPMENTAL_PROCESS	1093	256	0.0488776	0.0722144	1.47745	5.59306e-08	3.43973e-06	0.000963125	ABL1,ABL2,ACACB,ACIN1,ACVR1B,ACVR2B,ADAMTS9,ADNP,ADRA2C,AGR2,AGRN,AHI1,AKAP6,ALOX15B,AMIGO1,AMOT,ANAPC2,ANKRD27,AP3D1,AR,ARHGAP35,ARHGEF7,ATXN1L,AXIN2,B4GALT1,BAIAP2,BBS4,BCL6,BCL9L,BMP7,BMPR1A,BMPR1B,BTC,CAPN3,CCND1,CD24,CD276,CDKL5,CEBPA,CELF1,CHD7,CITED2,CLASP1,COBL,CORO1B,CPEB3,CRABP2,CRTC1,CTNNA1,CUL7,CUX2,CYP27B1,CYR61,DAB1,DAB2IP,DAG1,DDAH1,DICER1,DMD,DMRT2,DNM2,DUOXA1,DVL1,ECM1,EDN1,EEF2K…
STK33_NOMO_UP	272	85	0.0121635	0.0239774	1.97126	5.67784e-08	3.47945e-06	0.000977724	ABCA1,ACSM3,ARID5B,ARNT2,BCL6,BTBD7,C15orf48,C20orf194,CAB39L,CADM1,CAMK2D,CC2D1B,CLVS1,CNIH3,CPEB4,CRK,CSRNP1,CTTNBP2NL,CXCL1,DAPK1,DDIT4L,FAM114A1,FAM13A,FBXO32,FOXQ1,GAN,GBP3,GDF15,GFPT1,GPATCH2,IER3,IL1A,IL1R1,IRS1,KCNJ15,KCTD3,KIAA0232,KIAA1468,KIFC3,KLF6,LACC1,LAMB3,MAFF,MAP4K3,MEIS3P1,MERTK,MIDN,MORN2,MTMR9,PHLDA1,PLAU,PPP1R3B,PSD3,PTGFRN,PTPN3,RHOB,RIN2,RND3,RNF19A,SDC4,SEPT10,SGPL1,SIPA1…
AREB6_03	242	78	0.0108219	0.0220028	2.03317	5.71729e-08	3.49119e-06	0.000984517	AHR,ARHGEF38,BCL7A,CACNB3,CAMTA2,CBX8,CD2AP,CHAC1,CHRM1,CRB3,CTNND1,CUEDC1,DDAH1,DIO2,DLG2,DMD,DNMT3A,DSCAML1,DSG2,DST,DSTN,EPCAM,ERBB3,EXTL3,FA2H,FGF9,FLNB,FOXA1,GRHL3,HNF1B,HNF4A,HOXA11,IKZF2,IRF6,ITGB4,JAG1,JMJD1C,KIF1C,KRT8,L3MBTL2,LAMC2,LIMA1,LIMK2,LLGL2,LMO3,LRP5,MEGF8,MINK1,MTUS1,MYH10,NBEA,NCOR1,NPNT,OSR1,PAQR5,PDE11A,PDE1C,PLEKHH3,PPP1R14C,PRR15,REPIN1,RIPK4,SCNN1G,SCUBE2,SEMA4G,SIK2,SSH…
TEF1_Q6	213	71	0.00952509	0.0200282	2.10268	6.23994e-08	3.7872e-06	0.00107452	ANK3,ARID1A,ATP1B1,AVPI1,BBOX1,BCL9L,C1orf116,CGN,CHD4,CHKA,CNNM2,CRYAB,CTTNBP2NL,CYR61,DAB1,DLG2,ELF3,EPHA2,EPHB2,EPS8L2,FAM46B,FGFR2,FOLR1,FRMD4A,GATA3,HOOK1,IPO13,JMJD1C,KIF1B,LAMB3,LAMC1,LAMC2,LMNA,MADD,MUC1,OTUD7B,OVGP1,OVOL1,PAX2,PIAS3,PLEKHN1,POGK,POGZ,PPFIA1,PRDM16,PRKAA2,PRRG4,PTPRF,RASAL2,RBM14,RCC2,RNF207,RTN4RL2,SCNN1A,SLC6A13,SLK,SYT8,SYTL2,THBS3,TINAGL1,TMEM125,TMEM86A,TMPRSS4,TNKS1…
STEIN_ESRRA_TARGETS_DN	99	42	0.00442715	0.0118477	2.67614	6.24602e-08	3.7872e-06	0.00107556	ADRA2C,ASB6,ATG2B,BMP7,BPTF,BRD3,CLDN3,CST6,DIEXF,FAM174B,FGFR3,GATAD1,GFPT1,HEXIM1,HIST1H2BI,LAMB1,LINC00094,LRRC41,MARCKS,MID1,MORC2,MYO6,NOL6,NR2F2,OCLN,PATZ1,PLAU,PLS1,PMM1,PPL,PRKD2,RBFOX2,RHBDF1,SEPT8,SMARCC1,TACC1,TNFRSF11B,TRIM8,TRIO,VANGL1,VDR,ZHX3
BHAT_ESR1_TARGETS_VIA_AKT1_DN	78	36	0.00348806	0.0101551	2.9114	6.7421e-08	4.07365e-06	0.00116099	ALAD,ARID5B,ATP1B1,BCAR3,CGN,CPEB4,CREB3L2,EFNA1,EHF,EPS8,ESR1,FAM84B,GABBR2,GPD2,GTF2IRD1,IGSF3,IL1R1,LAMB1,MEF2D,PLEKHF1,PPL,PSCA,PSD3,PTPN14,PTPN21,RARG,RNF144B,SASH1,SHROOM3,SLC16A5,SLC29A3,SNTB2,SYTL2,TLE1,TRIM45,ZKSCAN1
CUI_TCF21_TARGETS_2_DN	790	195	0.0353278	0.0550071	1.55705	6.83356e-08	4.11447e-06	0.00117674	ACBD5,ACER2,ACOX1,ACSL4,ADAMTS16,ADCY1,AIF1L,AMOTL1,ARHGAP28,ARHGAP5,ARHGEF16,ARHGEF18,ARHGEF26,ARID5B,ASH1L,ATP8B1,BACE1,BICD2,BMPR1A,BTAF1,BTBD3,C11orf52,CABLES1,CAMK2D,CDC42BPG,CDKL2,CITED2,CLIP1,CLOCK,COL12A1,COL4A3,COL4A4,COL4A5,CPEB2,CPEB4,CRIM1,CRK,CRYAB,CTTNBP2,CYP4B1,DBT,DOCK5,DSP,DST,EHD4,EML1,EPN2,FAM102A,FAM120A,FAM135A,FAM174B,FNDC3B,FOXC1,FRK,FRS2,FRY,GAB2,GATA3,GMDS,GOLGA3,GOPC,GPC…
GO_ACTIN_FILAMENT_BASED_PROCESS	435	121	0.0194526	0.0341326	1.75465	6.88468e-08	4.13081e-06	0.00118554	ABL1,ABR,ACTN4,AMOT,ANK2,ARHGEF11,ARHGEF17,ARHGEF18,ARHGEF5,BAIAP2,BAIAP2L1,BCAR1,BCL6,BCR,CACNB2,CAMK2D,CAPN3,CDC42BPA,CDC42BPB,CDC42BPG,COBL,COBLL1,CORO1B,CORO2A,CTNNA1,CXADR,CXCL1,DIAPH1,DLG1,DMD,DSTN,EMP2,EPB41L1,EPB41L3,EPB41L4B,EPB41L5,EPS8,EZR,FARP2,FAT1,FGD3,FHOD3,FLNB,FNBP1L,FRY,GPD1L,INF2,INPPL1,IQSEC2,JMY,KCNQ1,KRT19,KRT8,LIMA1,LIMCH1,LLGL1,LLGL2,MARCKS,MICAL3,MICALL2,MINK1,MRAS,MYBPC1…
LEF1_UP.V1_DN	181	63	0.00809409	0.0177715	2.19562	7.53108e-08	4.50296e-06	0.00129685	ACSF2,AGR2,AIM1,ALCAM,ANK3,ANKFY1,AP1M2,ATP1B1,CYP2J2,DAPK1,DMXL2,DYNC2LI1,EFHD1,EHF,EHMT2,ELF3,ENC1,ENTPD3,ERN2,FOXA1,GALNT12,GDPD3,GSPT2,GSTM3,HCFC1R1,HERC6,HNF1B,HOXB13,ID1,IL17RB,IL20RA,KCNQ1,KRT20,LIMCH1,MFGE8,MOCOS,MVP,NLRP2,PCP4,PIAS3,PLLP,PRR15L,PRSS8,PTPN13,RAB25,RBM47,RRAGB,S100A14,SH3GL2,SLC24A1,SLC44A4,SORL1,TCEAL1,TMEM135,TMEM144,TMPRSS3,TNFSF15,TNS3,TRAF3IP2,TRPM4,TSPAN1,TSPAN8,VILL
TGAATGT_MIR181A_MIR181B_MIR181C_MIR181D	459	126	0.0205259	0.035543	1.73162	7.56039e-08	4.50484e-06	0.0013019	ABTB2,ACSL1,ADCY1,AFF1,AFF4,AKAP6,ANKRD50,ANO1,ARFGEF2,ARHGEF7,ARNT2,ATP1B1,B4GALT1,BAIAP2,BAZ2A,BAZ2B,BCLAF1,BPTF,BRD1,BTBD3,CACNB2,CAMK2G,CAMSAP1,CAMTA2,CDC42BPA,CHD7,CLASP1,CLIP1,CPEB4,CRIM1,CTTNBP2NL,CYR61,DNAJC13,DOCK7,DOPEY1,DPP10,ENAH,EPB41L4B,EPC2,ESR1,ETV6,FAM160A2,FIGN,FNDC3B,FOXK1,GAPVD1,GOLGA1,GPD1L,HIC2,HOXA11,HOXB5,HYOU1,IL1A,ILF3,INO80,IRF2BPL,IRS2,ITGA3,ITGB8,KANK1,KLF15,KLF6,LMO3…
MOHANKUMAR_TLX1_TARGETS_DN	177	62	0.00791521	0.0174894	2.2096	7.62658e-08	4.52861e-06	0.0013133	AAK1,AKR1C1,ALCAM,ARHGEF37,ARHGEF4,BIK,BMP7,BTC,C1orf106,CADM1,CALCR,CALML5,CGNL1,CKB,DIRAS2,DSC2,EML1,ERBB4,FIGN,FXYD3,GAD1,GALNT12,GDF15,GPRC5A,GPX2,GRHL3,HOXB9,HPGD,HSD17B4,IGSF3,KIF5C,KLF6,LAMB3,LAMC2,LRRC49,MAPK13,MARCKS,MUC1,MYCN,NYNRIN,PHLDB2,PPP1R26,PSD3,RAB3B,RASAL1,RNF39,S100A14,S100A6,S100A7,S100P,SCUBE2,SEMA5A,SERPINA3,SERPINB5,SPINK5,SPINK7,SPOCK1,STEAP1,STEAP2,TOX3,WLS,ZNF853
CHIANG_LIVER_CANCER_SUBCLASS_PROLIFERATION_DN	173	61	0.00773634	0.0172073	2.22422	7.70052e-08	4.5568e-06	0.00132603	ABAT,ACADL,ADH6,AGXT,AGXT2,ALAS1,ALDH1L1,ALDH6A1,AOX1,AR,AZGP1,BHMT,BHMT2,BOK,CES2,CMBL,CPT2,CUX2,CYP2B6,CYP2J2,CYP4A11,CYP4A22,CYP4F11,CYP4F2,DCXR,DHRS1,ECHDC2,ECHDC3,EHHADH,ETFDH,ETNK2,FMO4,GLYAT,GLYATL1,GNE,GPT,GPT2,HADH,HNF4A,HPD,KNG1,LDHD,MLYCD,MPDZ,MTHFD1,MYO1B,OGDHL,PCK1,PIPOX,PLG,POR,RGN,RHOB,RORC,SEC14L2,SLC38A4,SORBS2,TPRG1,TST,UGT1A10,WNK3
GO_MOVEMENT_OF_CELL_OR_SUBCELLULAR_COMPONENT	1226	281	0.0548251	0.0792666	1.44581	8.03787e-08	4.74014e-06	0.00138412	ACTN4,ALCAM,AMOT,AMOTL1,ANK2,ANK3,ANKS1A,AP2A2,AP3D1,APBA1,ARHGEF11,ARHGEF16,ARHGEF5,ARID5B,ASAP3,ATP1B1,AVL9,B4GALT1,BBS4,BCAR1,BICD1,BICD2,BMP7,BMPR1B,BVES,CACNB2,CAMK2D,CCDC40,CCL15,CD24,CD2AP,CDC42BPA,CDC42BPB,CDKL5,CELSR1,CERCAM,CORO1B,CXADR,CXCL1,CYR61,DAB1,DAB2IP,DAG1,DCDC2,DCTN1,DDR1,DMD,DNAAF1,DNAH5,DNAH6,DNAH7,DNALI1,DOCK1,DST,DVL1,DYNC1H1,DYNC2H1,EDN1,EFNA1,EFNA5,EGFR,ELMO3,EMP2,EMX2,E…
HUPER_BREAST_BASAL_VS_LUMINAL_UP	52	28	0.00232537	0.00789845	3.39664	8.07505e-08	4.74582e-06	0.00139052	AKR1C1,AKR1C2,AQP3,CA12,DSG1,DST,FLRT3,GPX2,IL1A,IVL,JAG1,KRT16,KRT6A,NDRG1,PKP1,PTGES,RHCG,S100A2,S100A7,S100P,SDC1,SERPINB5,SFN,SLC39A6,SPRR1A,SPRR1B,TP63,TRIM29
TGACAGNY_MEIS1_01	1438	322	0.0643055	0.0908322	1.41251	8.14295e-08	4.76944e-06	0.00140222	AAK1,ABL1,ABR,ABTB2,ACMSD,ACSL4,ADRA2C,AFF4,AIF1L,AKAP9,ALPK2,ALS2,AMOT,ANGEL1,ANK2,AP3D1,APBA1,APPBP2,AQP2,ARFGEF1,ARHGAP44,ARHGAP8,ARHGEF5,ARID1A,ASPA,ASS1,ATP6V1E2,BAHD1,BAIAP2,BARX2,BAZ2A,BCL2L2,BCL6,BCL7A,BCL9L,BTBD3,C11orf52,C1orf116,CACNA1H,CACNB2,CAMK2G,CASK,CASKIN2,CBX6,CD276,CDK18,CDKL5,CEP95,CHAC1,CHD4,CHPF,CITED2,CLIP1,CLVS1,CNNM2,CNP,CNTNAP5,CPEB3,CPEB4,CRCT1,CRYAB,CSRNP3,CTXN1,CUL7,…
GO_ACTIN_CYTOSKELETON	432	120	0.0193185	0.0338505	1.75223	8.3605e-08	4.88027e-06	0.00143968	ABL1,ABL2,ACACA,ACTN4,ACTR1B,AIF1L,AMOT,ARHGAP32,ARHGAP35,ARHGEF5,BAIAP2,BAIAP2L1,BCAR1,CAPG,CASK,CD2AP,CDC42BPA,CDC42BPB,CDC42EP1,CDC42EP4,CDH1,CGN,CGNL1,COBL,CORO1B,CORO2A,CRK,CRYAB,CTDP1,CTNNA1,CTTNBP2NL,DAPK1,DCTN1,DENND2A,DMD,DST,DSTN,ELL,EZR,FAM129B,FBLIM1,FERMT1,FLNB,GNG12,HSPB7,IPP,JUP,KALRN,KEAP1,KIF9,KRT19,LIMA1,LLGL1,LLGL2,MARCKS,MARK2,MICALL2,MPRIP,MYBPC1,MYH10,MYH14,MYH7B,MYL3,MYO10,…
GO_SENSORY_ORGAN_MORPHOGENESIS	236	76	0.0105536	0.0214386	2.0314	8.77931e-08	5.10742e-06	0.0015118	ABR,AHI1,ALDH1A3,ARID1A,ATP6V1B1,BBS4,BCAR3,BCR,BMP7,CALB1,CELSR1,CEP290,CHD7,DVL1,DVL2,DVL3,EDN1,EPHA2,EPHB2,FBN2,FGF9,FGFR2,FOXI1,FRS2,FZD3,FZD5,FZD6,GATA2,GATA3,GJB6,GRHL3,HMX2,HPN,IRX5,JAG1,KRT13,LHX1,LRIG3,LRP5,LRP6,MFN2,NF1,NIPBL,OSR1,PAX2,PAX8,PHACTR4,POU3F4,PPP2R3A,PRKCI,PROM1,PTN,PTPRM,RARG,RDH13,SALL1,SCRIB,SDK1,SHROOM2,SIX1,SIX4,SKI,SLITRK6,SOX9,STRA6,TBX2,TCAP,TDRD7,TFAP2A,TFAP2B,TSKU…
GO_NEPHRON_DEVELOPMENT	115	46	0.00514265	0.012976	2.52322	8.81666e-08	5.11188e-06	0.00151823	ADAMTS16,AHI1,BMP7,CALB1,CD24,CITED1,COL4A3,COL4A4,DLG1,FGF1,GATA3,GZF1,HES1,HEYL,HNF1B,HOXA11,HOXD11,IRX1,IRX2,ITGA3,JAG1,KLF15,KLHL3,LGR4,LHX1,MYO1E,NOTCH3,NPHS2,NPNT,OSR1,PAX2,PAX8,PKD1,PLCE1,POU3F3,PROM1,PTCH1,SALL1,SIX1,SOX9,TACSTD2,TFAP2B,UMOD,VANGL2,WNK4,WNT7B
GSE42021_TREG_VS_TCONV_PLN_DN	190	65	0.00849656	0.0183357	2.15801	8.85845e-08	5.11888e-06	0.00152543	ABCD3,ACTR1B,AGAP1,AHCYL1,AOX1,AP1M2,AQP3,CA12,CAP2,CREB3L2,DEPTOR,DIDO1,DLG1,EML1,ENTPD4,ENTPD6,EPB41L1,EPB41L4B,FAM114A1,FAM171A1,FBN2,GALNT11,GNG12,GYG2,HEBP2,HSPB8,IGSF3,IL17RB,ILVBL,JUP,KIAA0232,KRT19,LRRC19,LRRC37A2,MAP3K9,MARCKS,MTCH1,MYH10,MYO5C,NACC2,NDRG1,NIPSNAP1,NKTR,NRCAM,P4HA2,PDXDC1,PERP,PLCE1,PLXNB1,PPP1R3C,PRKAR2A,RAB40B,RAP1GAP,SLC25A11,TBC1D2B,TMF1,TRIO,TYRO3,UNC119B,UNKL,USP22…
TURASHVILI_BREAST_LOBULAR_CARCINOMA_VS_LOBULAR_NORMAL_UP	93	40	0.00415884	0.0112835	2.71314	8.98089e-08	5.17218e-06	0.00154651	AZGP1,BHLHE41,CDH1,CGNL1,CLIC6,CRYZ,CYP2J2,DMD,DST,EGFR,EHF,ELF5,FAM3B,FHOD3,FMO5,GABRP,HSDL2,ID4,IL17RB,IL20RA,KRT15,KRT17,LAMB3,LYPD6,MGST1,MPPED2,MUC6,MYBPC1,PAWR,PDZK1,PERP,PIGR,SFRP1,SORL1,THRB,TOM1L1,TRIM2,TRIM29,TULP4,WLS
RAF_UP.V1_DN	186	64	0.00831768	0.0180536	2.17051	9.0408e-08	5.17218e-06	0.00155682	ABAT,ABCA12,AGR2,AIM1,AK4,ALCAM,ARMC9,ARNT2,BAG3,BTBD3,CA12,CALCR,CASK,CCDC6,CCND1,CELSR2,DIDO1,DLG5,ENAH,EPB41L4B,GAPVD1,GPATCH2,GPD2,GREB1,GTF2I,HSPB8,ID1,IGF1R,INPP4B,INPP5F,IRS1,IRX5,JMJD1C,KDM6A,MPDZ,MSMB,MYO10,MYO1B,NEDD4L,PDZK1,PLS1,PPP1R3C,RND3,RRN3,S100A14,SCUBE2,SERPINA3,SHROOM2,SLC19A2,SLC6A14,SLC7A2,SMAD7,SOX4,SOX9,SPIN1,SYTL2,TBC1D16,TBC1D30,TFAP2A,THADA,TMPRSS3,TRPS1,TTC39A,UGDH
ESC_J1_UP_LATE.V1_UP	186	64	0.00831768	0.0180536	2.17051	9.0408e-08	5.17218e-06	0.00155682	AMOT,B4GALNT2,BICC1,C1orf210,CDC42EP1,CITED1,CITED2,CLDN7,CRIM1,CRYAB,CUBN,CYR61,DSP,EFNA1,ENPP5,F3,FARP1,FOXQ1,FXYD3,GNG12,GPRC5C,GPX3,HNF1B,HNF4A,HS3ST1,IRS2,KRT19,KRT7,LAMA1,LAMB1,LMO7,LPAR3,MORC4,MYL3,MYO5B,MYO6,NRK,OCLN,P4HA2,PARM1,PARVA,PCBD1,PCDH1,PEG3,PHLDA1,PLXNB2,PRSS8,PTH1R,PTPN21,RAB11FIP5,RGL3,RHOU,RNF128,S100A1,SHROOM3,SPINK1,SPOCK1,TDRD7,TINAGL1,TMPRSS2,TPCN1,TUFT1,WLS,ZDHHC9
GO_VESICLE_MEDIATED_TRANSPORT	1192	274	0.0533047	0.077292	1.45	9.10278e-08	5.19039e-06	0.0015675	AAK1,ABCA1,ABCA12,ABL1,ACTN4,ADAMTS9,AHI1,ANK2,ANK3,ANKFY1,ANKRD27,ANKRD50,ANXA11,AP1B1,AP1G2,AP1M2,AP2A2,AP3D1,ARFGEF1,ARFGEF2,ARHGAP27,ARHGAP44,ATP6V1H,BAIAP2,BBS1,BRPF3,BVES,CADPS2,CALCR,CCDC93,CDK16,CECR2,CHMP4C,CLASP1,CLINT1,CLTC,CNIH3,COG1,COG2,COG3,COG4,COG7,CREB3L2,CRK,CSNK1D,CSNK1E,CUBN,CYFIP1,DCTN1,DENND2A,DNAJC5,DNM2,DOCK1,DYNC1H1,DYNC2H1,DYNC2LI1,ECM1,EEA1,EHD4,ELMO3,EMP2,EPG5,EPN1,EP…
RODWELL_AGING_KIDNEY_NO_BLOOD_DN	142	53	0.00635006	0.0149506	2.35441	9.18814e-08	5.21307e-06	0.0015822	ADCY1,AHCYL1,ALDH6A1,AMT,BCKDHB,BMP7,C1orf226,CLDN8,CPEB3,CYB5A,DBT,DSG2,ENOSF1,ESRRG,FA2H,FAM171A1,FAM83F,FBXO21,FMO5,FOLH1B,GAD1,GOT2,HSPA9,IGF1R,KLHL3,KNG1,MPPED2,MTR,MUT,NDUFS1,NEBL,NEDD4L,PCLO,PEBP1,PEG3,PPFIA1,PRKAA2,PTGER3,PTGR1,RALGPS1,RBM14,SHANK2,SLK,TBC1D24,TBC1D9,THRB,THSD7A,TMEM80,TMPRSS2,TOX3,UAP1,USP9X,ZBTB43
GO_POSITIVE_REGULATION_OF_BIOSYNTHETIC_PROCESS	1749	381	0.078213	0.107475	1.37414	9.2031e-08	5.21307e-06	0.00158477	ABCA1,ACVR1B,ADCY1,ADCY6,ADNP,AGRN,AGXT2,AHI1,AHR,AKAP12,AR,ARFGEF1,ARHGEF11,ARHGEF5,ARID1A,ARID1B,ARID5B,ARNT2,ASH1L,ASS1,AVPR2,BARX2,BAZ1B,BCL9,BCL9L,BCLAF1,BMP7,BMPR1A,BMPR1B,BPTF,BRPF1,BTRC,CALCR,CAMTA2,CAND1,CAP2,CAPN3,CARD14,CASK,CBX8,CCNL2,CCNT2,CD276,CDH1,CDK5RAP3,CDKN2B,CEBPA,CEP290,CHD8,CITED1,CITED2,CLOCK,CPEB3,CREB3L2,CREB3L4,CRTC1,CSRNP1,CSRNP2,CSRNP3,CTC1,CTDP1,CYR61,DAB2IP,DDAH1,DH…
GO_MACROMOLECULAR_COMPLEX_BINDING	1337	302	0.0597889	0.0851904	1.42485	9.57003e-08	5.39176e-06	0.00164796	AAK1,ABL1,ABL2,ACTN4,ACVR1B,ACVR2B,ADAMTS13,ADNP,AIF1L,AKAP1,ANKRD17,ANXA11,AP2A2,APBA1,AR,ARID1A,ASH1L,ATP1B1,ATP6V1B1,BAG3,BAHCC1,BAHD1,BARX2,BAZ1B,BCL6,BRD2,BRD3,CABIN1,CACNB2,CAMSAP1,CAMSAP2,CAMSAP3,CAMTA2,CAPG,CCND1,CCNT2,CD2AP,CDK5RAP3,CEP290,CEP350,CHAF1A,CHD4,CHD7,CHD8,CIC,CITED1,CITED2,CLASP1,CLIP1,CLIP2,CLOCK,COG2,COL4A3,CORO1B,CORO2A,CPEB2,CPEB3,CPEB4,CRYAB,CTNNA1,CXADR,CYFIP1,CYR61,DA…
GO_POSITIVE_REGULATION_OF_CATALYTIC_ACTIVITY	1472	328	0.065826	0.0925247	1.4056	9.58118e-08	5.39176e-06	0.00164988	ABL1,ABL2,ABR,ACER2,ACSL1,ACVR2B,ADCY1,ADCY6,ADNP,ADRA2C,AGAP1,AGAP11,AGAP3,AGFG2,AGRN,AIFM1,AKAP6,AKAP9,ALDOB,ALS2,ALS2CL,AMBRA1,ANAPC2,ANKRD27,ARFGEF1,ARFGEF2,ARHGAP1,ARHGAP12,ARHGAP23,ARHGAP27,ARHGAP28,ARHGAP32,ARHGAP35,ARHGAP39,ARHGAP40,ARHGAP44,ARHGAP5,ARHGAP8,ARHGEF10L,ARHGEF11,ARHGEF16,ARHGEF17,ARHGEF18,ARHGEF26,ARHGEF37,ARHGEF38,ARHGEF4,ARHGEF40,ARHGEF5,ARHGEF7,ASAP2,ASAP3,ATP1B1,AVPI1,AV…
CTCAGGG_MIR125B_MIR125A	315	94	0.0140864	0.0265162	1.8824	9.63573e-08	5.40479e-06	0.00165927	ABR,ACER2,ADCY1,ALPK3,ANKRD50,ANPEP,ASB13,ASB6,BAZ2A,BCL9L,BRPF1,BRPF3,CDK16,CDR2L,CGN,CORO2A,CPEB3,DAG1,DCTN1,DDX42,DICER1,DOCK3,DVL3,ELOVL6,ENTPD4,EPB41L4A,ESRRA,ETV6,FAM118A,FAM129B,FNDC3B,GALNT7,GOPC,GRSF1,HIC2,HIVEP2,HMGB3,HOXB3,HOXC6,IKZF4,IQSEC2,KCNS3,KHNYN,KIAA1522,KLC2,MADD,MED15,MEGF8,MIB1,MLF2,MTMR3,MTUS1,MYO18A,NCOR2,NECAB3,NIN,OSBPL9,PLXNA1,PPME1,PTPRF,RAPGEFL1,RHOQ,RNF144B,RNF40,RUF…
MODULE_66	537	142	0.024014	0.0400564	1.66805	1.01272e-07	5.66204e-06	0.00174391	AAK1,ABAT,ACSL1,AKR1C1,ALCAM,ALDH1A3,ALDH4A1,ALDH7A1,AMT,ANK3,ARHGEF4,ARMCX2,ARNT2,ATP1B1,BCAS1,BCL9,BICD1,BTBD3,CA12,CACNB3,CADM1,CALB1,CAPN3,CBX6,CD24,CDK18,CHGB,CITED1,CKB,CKMT1B,CLDN10,CNP,COL9A2,CORT,CRYAB,CRYM,CTSF,CUL9,DIRAS3,DVL1,EEF1A2,EFS,ELAC2,ELF3,EPB41L3,EPN2,EXD2,F3,FAT1,FAT2,FGF9,FGFR2,FGFR3,FZD7,GABBR2,GAD1,GATM,GBF1,GNG12,GNG4,GPX3,GSTM1,HSPA2,IGFBP3,KAT6B,KIF3A,KIF5C,KLK6,KRT4,L…
ACTGTGA_MIR27A_MIR27B	448	123	0.020034	0.0346968	1.73189	1.06633e-07	5.94245e-06	0.00183622	ABCA1,ACOT11,ADCY6,AFF4,AGRN,AMMECR1L,ANK2,APPBP2,ARFGEF1,ARHGAP12,BAHD1,BCORL1,BRPF3,CA10,CA12,CACNB2,CADM1,CAPN3,CD2AP,CDK18,CDS1,CLCN5,CPEB3,CPEB4,CSRNP1,DNAJC13,DOT1L,DVL2,EGFR,ENAH,EPB41L1,EPHB2,EYA4,FAM13A,FLRT3,FOXP4,FZD7,GALNT7,GATA2,GCC2,GLTP,GNG12,GPAM,HMGB3,HOXA13,HOXB3,HOXB8,HOXC6,HYOU1,INPP5J,INSR,IRS1,ISL1,ITPKC,ITSN2,JMJD1C,KDM3A,MAPK8IP3,MARCKS,MED14,MIER3,MTMR4,N4BP1,NAA15,NAV2,N…
MONNIER_POSTRADIATION_TUMOR_ESCAPE_UP	379	108	0.0169484	0.0304654	1.79754	1.09022e-07	6.05598e-06	0.00187735	ACTR1B,AKAP1,ANXA11,ASS1,ATP1A1,ATP1B1,BACE1,BMS1,BRD2,BTAF1,C14orf79,CAMK2D,CCDC93,CGNL1,CHD4,CISD3,DHX33,DUSP9,EIF3B,EIF4G1,ELAC2,ELOVL6,EPB41L1,ETV6,FAM102A,FAM149A,FAM83G,FAM98A,FTSJ3,GEMIN5,GLDC,GNG12,GPC1,GPD1L,HSPA1B,HSPA4,HSPA4L,INTS2,IPO4,KCNK5,KIF21A,LETM1,LONP1,LRRC59,MARCH5,MLEC,MLST8,MSI2,MTHFD1,MTMR9,MTR,MYBBP1A,MYO10,NAA15,NCS1,NHLRC2,NIPBL,NQO1,OTUD7B,OXR1,PABPC4,PC,PDCD11,PDE12,P…
DELYS_THYROID_CANCER_UP	439	121	0.0196315	0.0341326	1.73866	1.10509e-07	6.11887e-06	0.00190297	ABCC6,ABR,ACTN4,ACY1,AGR2,AGRN,AIM1,ALDH1A3,ALOX15B,ALOX5,ATIC,ATP10B,BCL9,BICD1,CAPG,CCND1,CITED1,CLDN10,CLDN7,CRABP2,CST6,DMD,DOCK9,DSC2,DSP,DTX4,DUSP4,ECM1,ELF3,ENC1,EPHA2,EPHB3,EPS8,ERBB3,EVPL,FGF1,FMO5,G0S2,GABBR2,GALE,GALNT12,GDF15,GGCT,GPRC5A,GRB7,HPN,IER3,IGFBP3,IGSF3,IL1RN,ITGA3,KCNK5,KCNQ3,KLK10,KLK6,KRT13,KRT15,KRT17,KRT19,KRT6A,LAMB3,LAMC2,LGALS3,MAPK13,ME3,MED13,MFGE8,MGRN1,MMP7,MPZL…
GSE15750_DAY6_VS_DAY10_EFF_CD8_TCELL_DN	183	63	0.00818353	0.0177715	2.17162	1.12234e-07	6.19446e-06	0.00193267	AMIGO1,ARHGEF4,BCOR,BEND3,BRF1,C19orf48,CDH1,CRIM1,CUL9,DHX33,DMRTA1,DVL1,DYRK2,ELL,ENTPD6,EPPK1,FAM120AOS,FARP2,FYCO1,GTF3C1,GUF1,HS6ST1,IFT172,JMY,KIF3B,LEAP2,MGRN1,MICALL1,NEURL4,PDE4DIP,PER3,PFN2,PIK3R2,PLP1,PLXNB2,PPFIA1,PPP1R13B,PTCH1,QPRT,RAPGEF2,RERE,RNF213,RREB1,SBSN,SEC16A,SEMA4B,SF3B3,SGSM2,SIPA1L3,SLC20A1,SOCS7,SUSD2,TEF,TLN2,TOB2,UBR5,USP19,ZBTB4,ZBTB7A,ZNF217,ZNF318,ZNF76,ZNF827
CTTTGTA_MIR524	416	116	0.018603	0.0327221	1.75897	1.12742e-07	6.20262e-06	0.00194142	ABCA1,ADAMTSL3,ADNP,ADRA2C,AFF4,ASTN2,BAZ2B,BSDC1,BTBD7,CDC42BPB,CELF1,CHD7,CPEB2,CPEB3,CPEB4,CRISPLD1,CSNK1E,DIP2C,DIRAS2,DLG5,DOCK1,EIF5,EP400,FNBP1L,GALNT7,GIGYF2,GMEB2,GNAI1,GSPT2,HECTD1,HES1,HIVEP2,HNF1B,HOOK3,HOXA7,HOXB7,HOXB8,ICK,ID4,IL1A,IRS2,IRX5,ITGA3,IWS1,JMJD1C,KALRN,KCNQ3,KPNA4,LARP1,LDOC1L,LGR4,LMO3,LRP5,LRRC59,LTN1,MAP4K3,MB21D2,MTCH1,NAA15,NACC1,NBEA,NCOA1,NCOA3,NHS,NR2F2,NRK,P4HA…
ONDER_CDH1_TARGETS_3_DN	56	29	0.00250425	0.00818054	3.26666	1.13397e-07	6.2188e-06	0.0019527	ANO1,ATP12A,C1orf116,CRCT1,CWH43,CXCL1,DSC2,EDN1,EHF,EPN3,GPRC5A,IVL,KLK10,KLK11,KRT13,KRT15,KRT8,MYO5C,P2RY2,PTGS2,S100A7,SCEL,SOX9,SPAG1,SPRR2D,TGFA,TMPRSS11E,TP63,VGLL1
SF1_Q6	242	77	0.0108219	0.0217207	2.0071	1.17493e-07	6.42295e-06	0.00202323	ABAT,ABTB2,ADAMTSL5,AFG3L2,ATP1B1,ATP6V1B1,CACNB2,CAMK2G,CDH16,CHD2,CKB,CS,EIF3A,EPN2,EPN3,EPS8L2,ESRRA,FBRS,FBXL19,FBXO21,FGF9,HAS3,HNF1B,HOXC10,HSPD1,INSR,ITGA3,KLHL36,KPNA6,MACROD1,MADD,MAL,MAPK8IP3,MEF2D,MNT,MPRIP,MSI2,MTSS1L,NAA40,NCDN,NDRG2,NEBL,NXPH3,OGDHL,PABPC4,PANK1,PIK3C2B,PLCB3,POLG,PPP2R1A,PRKAA2,RAB11FIP5,RASAL1,RHCG,RPRD2,SCNN1G,SIK2,SLC12A3,SMG5,SORL1,SPAG9,ST3GAL5,STARD13,STARD5,…
GSE7509_UNSTIM_VS_FCGRIIB_STIM_MONOCYTE_DN	159	57	0.00711028	0.016079	2.26137	1.19426e-07	6.50795e-06	0.00205651	ACACB,ALS2CL,ANXA9,AP3D1,ARHGAP12,BAZ2A,BCKDHB,BICD2,BRPF3,C2CD3,CABIN1,CCNL2,CCNT2,CDC42BPA,CLMN,DCLK2,DDX42,DISP1,EDC4,EPS15L1,FBRS,FRY,GOLGA1,GPHN,GTF2IRD1,IFT140,INO80D,KDM3A,MACF1,MAP3K4,MBD6,MICAL3,NAV2,NBEA,NCOR1,NDOR1,NFRKB,OSBPL7,PAXIP1,PHLDB1,PLA2R1,POLG,PPP6R2,PRDM10,PRDM2,PTPRD,SH3PXD2A,SNAPC4,SPATA5L1,SRGAP2,TEAD1,TIAM1,TNRC6A,TRAK1,TTLL4,VARS2,ZFYVE16
TACTTGA_MIR26A_MIR26B	290	88	0.0129684	0.0248237	1.91416	1.20859e-07	6.56526e-06	0.00208119	ACADSB,ACBD5,AKAP6,ALS2,AMMECR1,AMOT,ANKS1A,BAZ2B,BCR,BTBD7,C2CD2L,CAMSAP1,CCDC6,CELSR1,CEP350,CHAC1,CMTM4,CTTNBP2NL,DAPK1,DCDC2,DLG5,EIF3A,EIF5,ENC1,EP400,EPB41L3,EPC2,EPHA2,FA2H,FAM120A,FAM98A,FBXL19,GRHL3,GTF3C2,HAS3,HECTD3,HPGD,JAG1,KALRN,KIAA1468,LARP1,LGR4,MARK1,MIB1,MRAS,NAA15,NDFIP2,NFE2L3,NHS,NTN4,OSBPL2,PATZ1,PAWR,PCK1,PFKFB3,PHLDB2,PLEKHH1,PLP1,POF1B,POM121,PSD3,PTGS2,PTPN13,RCN1,RLF,S…
GO_REGULATION_OF_NERVOUS_SYSTEM_DEVELOPMENT	718	179	0.032108	0.0504937	1.57262	1.22238e-07	6.61928e-06	0.00210493	ABL1,ABL2,ADCY6,ADNP,ADRA2C,AGRN,AMIGO1,ANAPC2,ANKRD27,ARHGAP35,BAIAP2,BCL6,BMP7,BMPR1A,CDK5RAP3,CDKL5,CELSR1,CHD7,COBL,CPEB3,CRABP2,CRTC1,CTNNA1,CUL7,CUX2,DAB1,DAB2IP,DICER1,DLG1,DMD,DNM2,DOCK7,DUOXA1,DVL1,DVL2,DVL3,EEF2K,EFNA1,EFNA5,EIF2AK3,EIF4G1,EMX1,ENC1,EP300,EPHB2,EPHB3,ERBB4,FBXW8,FKBP4,FLRT1,FLRT3,FOXA1,FOXO6,FRMD7,FZD3,GATA2,GATA3,GDF7,GOLGA4,GORASP1,GRHL3,HES1,HEYL,HOOK3,HOXB3,HOXD3,ID…
GO_FATTY_ACID_CATABOLIC_PROCESS	73	34	0.00326447	0.00959097	2.93799	1.28294e-07	6.90048e-06	0.00220923	ABCD1,ABCD3,ACAA1,ACAD10,ACAD8,ACAD9,ACADL,ACADS,ACADSB,ACADVL,ACOX1,ACOX2,ACOX3,ACOXL,AMACR,CPT1B,CPT2,CRAT,CROT,CYP4A11,CYP4F2,ECHS1,EHHADH,ETFDH,FAAH,HADH,HSD17B4,LPIN3,MUT,PEX13,PEX7,PPARD,SESN2,SLC27A2
GO_FLAVIN_ADENINE_DINUCLEOTIDE_BINDING	73	34	0.00326447	0.00959097	2.93799	1.28294e-07	6.90048e-06	0.00220923	ACAD10,ACAD8,ACAD9,ACADL,ACADS,ACADSB,ACADVL,ACOX1,ACOX2,ACOX3,ACOXL,AIFM1,AIFM2,AOX1,CRY2,D2HGDH,DHCR24,DUS1L,ETFDH,FMO1,FMO4,FMO5,LDHD,MAOA,MICAL3,MTHFR,NDOR1,NOS2,NOX4,POR,PRODH,SQLE,TXNRD2,TXNRD3
MARTINEZ_TP53_TARGETS_DN	568	148	0.0254002	0.0417489	1.64364	1.28633e-07	6.90048e-06	0.00221505	ACVR2B,AGFG2,ALDH1A3,ALDH3A1,AMMECR1L,ANK3,ARL16,AURKC,BCR,BICC1,BRD2,BRD3,C6orf132,CCDC137,CCND1,CELF1,CELSR2,CES4A,CHAC1,CHD4,CRIM1,CRYM,CWH43,CXXC5,DDR1,DMD,DUS1L,EDARADD,EDC4,EGFR,ELOVL6,ENC1,EPHX2,ERC1,ERRFI1,ESRP1,EXTL3,FA2H,FBN2,FBP1,FOXC1,FXYD4,FZD6,FZD7,GABRP,GAS1,GDPD3,GJB6,GNMT,GOLGA4,GTF2IRD1,HMGCS1,HNF4G,HOOK2,HOXA3,HOXC6,HR,HUWE1,IFFO2,ILF3,KDM5B,KIF1C,KLK10,KRT17,KRT23,LAD1,LGALS3B…
CROMER_METASTASIS_DN	80	36	0.0035775	0.0101551	2.83862	1.30932e-07	7.00203e-06	0.00225465	AFG3L2,ALDH4A1,BAIAP2,CELSR1,CKB,CUL1,EVPL,FLNB,FXYD3,HSPA2,IGSF3,ITGA3,ITGB4,JUP,KAZN,KLF5,KLK10,LAD1,LMNA,MAST4,MINK1,MRPS12,PHLDA2,PKP1,PRODH,SDC4,SERPINB5,SFN,SH3GL1,SVIL,TICAM1,TP63,TRIM16,TRIM29,TTLL12,UBE3C
P53_DN.V1_UP	188	64	0.00840712	0.0180536	2.14742	1.33498e-07	7.11716e-06	0.00229884	AGR2,AHR,AIM1,ASS1,AZGP1,BCAR3,CALB1,CD24,CHKA,CLDN3,CORO2A,CRIM1,CST6,CXADR,CYR61,DMD,DSC2,DSP,EGFR,EPCAM,EXPH5,F3,G0S2,ITGB4,KLF5,KLK10,KRT15,KRT18,KRT19,LRRC42,MAFF,MARCKS,MARK2,ME3,MTAP,MYOF,NEBL,NR2F2,PITX1,PLAU,PLCE1,PPARD,PPARG,PPL,PTN,RNASE4,S100P,SCNN1A,SCRN1,SDC4,SERPINB5,SOX9,SUN1,SYNJ2,TACSTD2,TJP2,TMEM30B,TOX3,TSPAN8,UCHL1,UNC13B,VIPR1,YAP1,ZNF165
GO_CELL_PROJECTION_MEMBRANE	291	88	0.0130131	0.0248237	1.90759	1.40214e-07	7.4521e-06	0.00241448	ADCY6,AIF1L,ARHGEF4,ATP6V0A4,ATP8B1,B4GALT1,BBS1,BBS4,BBS5,BVES,CASK,CDKL5,CNGA1,CUBN,CYS1,DIAPH1,DLG1,DMD,DNM2,EPB41L3,EPB41L5,EPHA2,EPS8,EPS8L1,EPS8L2,EVC,EVC2,EZR,FERMT1,FOLR1,HSP90AA1,HSP90AB1,ITGA3,ITGAV,KANK1,LRP2,MACF1,MAPK8IP3,MUC20,MYO10,MYO1C,MYO1D,MYO6,NCKAP1,NF2,PDE9A,PDZK1,PHLPP2,PIEZO1,PIP5K1A,PIP5K1C,PKD1,PKD1L1,PLA2G4F,PROM1,PROM2,PTCH1,PTGER3,PTH1R,RAB25,RAPGEF3,S100P,SCNN1A,SH3Y…
GO_ANCHORING_JUNCTION	474	128	0.0211967	0.0361072	1.70344	1.43055e-07	7.57969e-06	0.0024634	ACTN4,AHI1,AIF1L,AKAP12,ALCAM,ARHGEF7,ASAP3,B4GALT1,BCAR1,CADM1,CADM4,CAMSAP3,CAPN1,CAPN5,CASK,CDC42EP1,CDH1,CLASP1,CLTC,CORO1B,CTNNA1,CTNND1,CXADR,CYFIP1,DAG1,DLG1,DLG5,DNM2,DOCK7,DSC2,DSG1,DSG2,DSP,DST,EGFR,ENAH,EPB41L5,EPHA2,EVPL,EZR,FAM129B,FAT1,FAT2,FBLIM1,FERMT1,FGFR3,FLNB,FLRT1,FLRT3,GRB7,HSPA1B,HSPA9,HSPB1,HSPG2,HYOU1,ITGA3,ITGAV,JAG1,JUP,KAZN,KEAP1,KIFC3,KRT80,LIMA1,LIMD1,LMO7,LPP,MAGI1,…
GSE27241_WT_VS_RORGT_KO_TH17_POLARIZED_CD4_TCELL_TREATED_WITH_DIGOXIN_UP	164	58	0.00733387	0.0163611	2.23089	1.46981e-07	7.75799e-06	0.00253101	ARID1A,ATG2B,BAZ1B,BAZ2A,BPTF,CELSR2,CEP104,CEP350,CHD7,CKAP5,CNNM4,EP300,ERC1,FAM120A,FASN,GBF1,GTF3C1,HCFC1,IL17RB,IWS1,KDM2A,KHSRP,KLHL18,MACF1,MED13,MUM1L1,MYO10,NBEAL1,NCOR1,NF1,PCM1,PELP1,PHACTR4,PPP1R10,PPP1R12B,PRDM10,PRPF8,RALGAPA2,RPGRIP1L,SETD2,SIPA1L1,SLC37A3,SMG1,SOS1,SRGAP3,SUFU,THRB,TNKS,TRIM33,TSC2,TTLL4,TULP4,UBE4B,USP24,USP9X,ZBTB40,ZFP36L2,ZHX3
GO_BRUSH_BORDER	102	42	0.00456131	0.0118477	2.59743	1.47321e-07	7.75799e-06	0.00253686	ACTN4,ATP6V0A4,ATP8B1,B4GALT1,CUBN,DAB1,DCXR,EPS8,EZR,FLNB,FOLR1,GIPC1,HSP90AA1,HSP90AB1,LIMA1,LRP2,MME,MYH10,MYH14,MYO1B,MYO1C,MYO1D,MYO1E,PDZD3,PDZK1,PLS1,PTGER3,PTH1R,RAPGEF3,SCIN,SHANK2,SLC17A3,SLC22A5,SLC34A2,SLC5A1,SLC5A6,SLC6A14,SLC6A19,SLC7A9,SLC9A3,TRPM6,USH1C
GO_LIPID_OXIDATION	70	33	0.00313031	0.00930889	2.97379	1.48569e-07	7.79986e-06	0.00255835	ABCD1,ABCD3,ACAA1,ACAD10,ACAD8,ACAD9,ACADL,ACADS,ACADSB,ACADVL,ACOX1,ACOX2,ACOX3,ACOXL,AMACR,CPT1B,CPT2,CRAT,CROT,ECHS1,EHHADH,ETFDH,HADH,HAO2,HSD17B4,PEX13,PEX7,POR,PPARD,PPARG,PPARGC1A,SESN2,SLC27A2
GO_ENDOMEMBRANE_SYSTEM_ORGANIZATION	451	123	0.0201681	0.0346968	1.72037	1.50442e-07	7.87417e-06	0.0025906	A4GALT,ABCA1,ABCA12,ALS2,ALS2CL,ANK2,ANK3,ANO7,AP3D1,ARFGEF1,ARFGEF2,ARHGEF7,ATP1B1,ATP8B1,BAIAP2,BAIAP2L1,BBS1,CACNB2,CACNB3,CALCR,CDH1,CHMP4C,CLASP1,CLIP1,COG1,COG2,COG3,COG4,COG7,COL4A3BP,CRB3,CSNK1D,CUL7,DLG1,DMPK,DNAJC13,DPP10,DYNC2H1,EIF2AK3,EMP2,EPB41L3,EZR,FA2H,FAM160A2,FBXW8,FNBP1L,GBF1,GCC2,GET4,GOLGA2,GOLGA4,GOLGA5,GOLGB1,GOLPH3L,GORASP1,HGS,HOOK1,HOOK2,HOOK3,HTT,JUP,KIFC3,KRT18,LEMD2,…
MODULE_11	522	138	0.0233432	0.0389281	1.66764	1.54101e-07	8.04128e-06	0.00265362	AAK1,ABAT,ABCA1,ACSL1,AKR1C1,ALCAM,ALDH4A1,ALDH7A1,AMT,ANK3,ARHGEF4,ARNT2,BCAS1,BCL6,BCL9,BICD1,BTBD3,CA12,CACNB3,CADM1,CALB1,CAPN3,CBX6,CCND1,CD24,CDH16,CDK18,CHGB,CKMT1B,CLDN10,CNP,COL9A2,CORT,CRYAB,CRYM,CTSF,CUL9,DVL1,EEF1A2,EFS,ELAC2,EPB41L3,EPN2,ERBB3,EXD2,F3,FAT1,FAT2,FGF9,FGFR2,FGFR3,FZD7,GABBR2,GAD1,GATM,GBF1,GNG4,GPX3,GSTM1,HSPA2,IGSF3,KAT6B,KIF1B,KIF3A,KIF5C,KLK6,KRT4,LDOC1,LMO3,MAL,MAO…
GO_TRANSCRIPTION_FACTOR_ACTIVITY_PROTEIN_BINDING	575	149	0.0257133	0.042031	1.63461	1.59929e-07	8.32018e-06	0.00275398	ACTN4,ARHGAP35,ARID1A,ARID1B,ARID5B,ATN1,BCL9L,BCOR,BDP1,BHLHE41,CCND1,CEBPA,CITED1,CITED2,CLOCK,CRY2,CRYM,ELF3,EP300,ESR2,ESRRB,GATA3,GMEB2,GRIP1,HCFC1,HEYL,HOMEZ,HOXC6,HR,ID4,ISL1,JMY,JUP,KCTD1,KDM5B,LHX1,LIMD1,LPIN3,MAGED1,MAML1,MAML2,MED13,MED14,MED15,MED16,MED23,MKL2,MLXIP,MMS19,MNT,MSX2,MTF1,MUC1,MYBBP1A,MYSM1,NACC2,NCOA1,NCOA2,NCOA3,NCOA6,NCOA7,NCOR1,NCOR2,NFATC4,NFE2L1,NFE2L3,NFIB,NFKBIZ,…
DURCHDEWALD_SKIN_CARCINOGENESIS_DN	257	80	0.0114927	0.022567	1.96359	1.64059e-07	8.50932e-06	0.00282509	ACOX1,ADNP,AFF4,ALDH1A3,ANK3,AQP3,B4GALT1,BCAR3,CADM1,CAMK2D,CAMSAP2,CEP350,CLIP1,CMTM4,COBLL1,CPEB4,CRABP2,CRYBG3,CSRNP1,CTNND1,DCUN1D3,DEFB1,DLG1,DOCK1,EEA1,ENAH,EPS8,FAM168B,FAM83G,FBLIM1,FLRT3,GALNT12,GJB6,HMGCS1,HOOK1,HPGDS,HS3ST1,IRS2,KDM5B,KIF1B,KIF5B,KLF6,KLK10,KLK12,KRT13,LARP4B,LGALS3BP,LTN1,MACF1,MAU2,MED13,MPZL2,MYO5B,N4BP1,NSDHL,PHLDA1,PHLDB2,PRPF4B,PTGS2,RAB11FIP1,RAP1GAP,RAPGEF3,RI…
COULOUARN_TEMPORAL_TGFB1_SIGNATURE_DN	129	49	0.00576871	0.0138223	2.39608	1.68047e-07	8.69e-06	0.00289377	ACVR1B,ALAS1,ALCAM,ALDOB,ARID5B,BAG3,CBS,CHKA,CTNND1,CXADR,CXXC5,DHCR24,DHRS1,DUS1L,ENTPD5,EPS8L2,ERRFI1,FDPS,GPT,GSS,HMGCS1,HPGD,IDH1,IGFBP3,IRF2BPL,JAG1,LDLR,LGALS3,PCDH1,PCYT2,PPFIBP2,RAB17,RAPGEF2,RHOB,SERINC2,SLC25A13,SLC35C1,SORBS2,SPRR1A,SREBF2,SVIL,TGM1,TM7SF2,TNK2,TP53INP1,TRIB3,TSC22D2,ZFP36L2,ZSWIM4
GSE21063_CTRL_VS_ANTI_IGM_STIM_BCELL_NFATC1_KO_8H_UP	181	62	0.00809409	0.0174894	2.16076	1.69611e-07	8.74463e-06	0.00292071	ACSL1,AIM1,ANKRD13D,ARFGEF2,ARHGEF7,ASB6,ATG2A,BCL6,BCL9L,BCOR,BRD1,CAMK2N1,CCDC93,CCNL2,CDK12,CHD7,CHKA,COG3,CRY2,DDI2,DNMBP,DUSP2,ELL,ENC1,ENTPD4,FAM102A,FAM160A2,FAM83G,FBXO21,FGF9,GALNT11,GGA3,GPATCH8,GTF3C4,HOOK1,KDM6B,LUZP1,MID2,MIDN,MLXIP,NBEAL2,NIPBL,OSBPL7,PER1,PHLDB3,POFUT2,RAPGEF2,RC3H1,SETD2,SFN,SMAD7,SMURF1,SNX30,SPEN,SYAP1,TCF7L2,TNRC6A,TP53BP2,TSC22D2,UBL3,WDR91,ZC3H12A
GO_KINASE_ACTIVITY	816	198	0.0364905	0.0558533	1.53063	1.70183e-07	8.74793e-06	0.00293056	AAK1,ABL1,ABL2,ACVR1B,ACVR2B,AK4,ALDH18A1,ALPK1,ALPK2,ALPK3,AURKC,BAZ1B,BCR,BMPR1A,BMPR1B,BTC,CAD,CAMK2D,CAMK2G,CASK,CCND1,CCNT2,CDC42BPA,CDC42BPB,CDC42BPG,CDK12,CDK13,CDK16,CDK18,CDK20,CDKL2,CDKL5,CHKA,CKB,CKMT1A,CKMT1B,CKMT2,COASY,COL4A3BP,CRIM1,CSNK1D,CSNK1E,CSNK2A2,DAPK1,DCLK2,DCLK3,DDR1,DGKQ,DLG1,DLG2,DLG3,DMPK,DYRK2,EEF2K,EGFR,EIF2AK3,EPHA2,EPHB2,EPHB3,EPHB6,ERBB2,ERBB3,ERBB4,ERCC2,ERN2,ETN…
GO_RAS_GUANYL_NUCLEOTIDE_EXCHANGE_FACTOR_ACTIVITY	223	72	0.00997227	0.0203103	2.03668	1.74806e-07	8.95879e-06	0.00301015	ABR,AKAP9,ALS2,ALS2CL,ARHGEF10L,ARHGEF11,ARHGEF16,ARHGEF17,ARHGEF18,ARHGEF26,ARHGEF37,ARHGEF38,ARHGEF4,ARHGEF40,ARHGEF5,ARHGEF7,BCR,BTC,CAMK2D,CAMK2G,DENND2A,DNMBP,DOCK1,EGFR,EPS8L1,EPS8L2,ERBB2,ERBB3,ERBB4,FARP1,FARP2,FGD3,FGF1,FGF9,FGFR2,FGFR3,FGFR4,FRS2,IRS1,IRS2,ITSN2,KALRN,KL,MADD,MCF2L,NRG4,PLEKHG1,PLEKHG3,PLEKHG4B,PLEKHG6,PSPN,RAB3GAP1,RAB3GAP2,RALGPS1,RAPGEF2,RAPGEF3,RCC1,RGL2,RGL3,RGP1,R…
GSE45365_HEALTHY_VS_MCMV_INFECTION_CD11B_DC_UP	165	58	0.00737859	0.0163611	2.21737	1.80845e-07	9.24081e-06	0.00311415	ALDH1L1,ALMS1,ARHGEF10L,ARL16,ATP8B1,CABIN1,CHD2,CHERP,CPAMD8,CUEDC1,DIP2A,DISP1,DUSP2,EEF1A2,EP400,EPB41L4A,EPHB6,ESRRA,FAM118A,FBXW8,GIPC1,GPATCH8,HCFC1,LETM1,MBTPS1,MEF2D,MYO1C,NARFL,NOXA1,PACS1,PELP1,PER1,PER3,POFUT2,POM121,PYGO2,RAB40B,RBBP6,RBM27,RHPN1,SCAF8,SCIN,SETD1B,SH2B1,SH2D3A,SMARCC1,SMARCC2,TAF1C,TSR1,TTC9,UBQLN4,UNK,WDR55,WIZ,XPC,ZNF329,ZNF793,ZNF91
HOSHIDA_LIVER_CANCER_SUBCLASS_S3	262	81	0.0117163	0.0228491	1.9502	1.81694e-07	9.25673e-06	0.00312877	ABCC6,ACADS,ACADSB,ACADVL,ACO1,ACOX1,ACOX2,ACSL1,ACY1,ADH6,AGL,AGXT,AKR1C1,ALAS1,ALDH4A1,ALDH6A1,ALDH7A1,ALDOB,AMT,ARSA,ASL,ASS1,AZGP1,BDH1,BHMT,BPHL,CNGA1,CRYAA,CRYM,CSTB,CYB5A,CYP2J2,ECHS1,EGFR,EHHADH,EMP2,F11,FMO4,FXR2,GLYAT,GOT2,GPT,GPX2,GPX3,GSTA2,HADH,HMGCS2,HPD,HSD17B4,IDH2,INSR,KNG1,LONP1,MAOA,MME,MTHFD1,MUT,MYO1E,NFIB,NFIC,PCK1,PLA2G2A,PLG,PLGLB2,PTGR1,RGN,RHOB,RNASE4,SDC1,SERPINA3,SHB,S…
PID_TAP63_PATHWAY	54	28	0.00241481	0.00789845	3.27084	1.86879e-07	9.49278e-06	0.00321805	ABL1,CABLES1,DICER1,DST,EP300,EVPL,FDXR,GDF15,GPX2,IGFBP3,ITGA3,ITGB4,JAG1,MFGE8,NOC2L,NQO1,PERP,PML,S100A2,SERPINB5,SPATA18,SSPO,TFAP2C,TP53I3,TP63,TRAF4,VDR,WWP1
GO_REGULATION_OF_ORGANELLE_ORGANIZATION	1121	258	0.0501297	0.0727786	1.45181	1.88079e-07	9.52566e-06	0.00323873	ABL1,ABL2,ADAMTS16,AKAP8,ALMS1,AMBRA1,AMOT,ANKRD27,ARFGEF1,ARHGEF5,ASAP3,ATG13,ATXN2L,AURKC,AXIN2,BAIAP2,BAIAP2L1,BBS4,BCL6,BCOR,BIK,BMP7,BTC,CAMK2D,CAMSAP2,CAMSAP3,CAPG,CCDC8,CD2AP,CDC42EP1,CDC42EP4,CDC42EP5,CDK13,CDKL2,CELSR1,CEP250,CHD3,CHD4,CHMP4C,CKAP5,CLASP1,CLIP1,CNOT1,CORO1B,CRIPAK,CRK,CSNK1D,CSNK2A2,CTC1,CUL7,CUL9,CYFIP1,DCDC2,DLG1,DNM2,DSTN,DYNC1H1,EDN1,EFNA5,EML1,EML2,EP300,EPS8,EVI5L,…
AP2_Q6_01	258	80	0.0115374	0.022567	1.95598	1.92087e-07	9.70011e-06	0.00330774	ACVR2B,AGAP1,AMMECR1L,ARID1A,ASS1,B4GALT1,BAHD1,BCAT2,BCL6,BCOR,CADM1,CAMTA2,CDK16,CELSR2,CERCAM,CHD4,CIC,CLASRP,CNNM4,CNP,COL12A1,CPEB3,CXXC5,DLG3,DMPK,DNMT3A,FASTK,FBRS,FGF9,GLTP,GPR12,HDLBP,HOXB2,HOXB9,HPN,KDM2A,KDM3B,MARCH5,MED13,MIB1,MLLT6,MYH10,NACC1,NCOA2,NCOA6,NEO1,NIPBL,NR2F2,NXPH3,OTUD7B,PABPC4,PFKFB3,PLCB3,PPP6R2,PRDM16,RALYL,RAPGEFL1,RDH10,RFX1,RHBDF1,RNF40,SALL1,SH3BP4,SLC6A11,SMAD7,…
TTGCACT_MIR130A_MIR301_MIR130B	379	107	0.0169484	0.0301834	1.7809	1.94257e-07	9.78102e-06	0.00334511	ABCA1,ACBD5,ACSL1,ACSL4,ADCY1,AKAP1,ARHGAP1,ARHGAP12,ARHGAP35,ATRN,BAHD1,BAZ2A,BHLHE41,BPTF,BTAF1,BTBD3,BTBD7,CLCN5,CLIP1,CLOCK,CLTC,CPEB4,CSMD1,DICER1,DIP2A,DNM2,DOCK3,EMX2,ENPP5,EPC2,ERBB4,ESR1,FAM155B,FAM46B,FASTK,GDA,GPATCH8,HIVEP2,HOXA3,HOXB3,IKZF4,INO80,KDM2A,KIAA1468,LDLR,MAML1,MAP3K9,MAP4,MB21D2,MEX3D,MIB1,MIER3,MLEC,MLLT6,MPPED2,MTF1,N4BP1,NBEA,NCOA1,NHS,NPNT,PAK6,PFKFB3,PHACTR2,PHF12,PP…
GSE11924_TFH_VS_TH2_CD4_TCELL_UP	190	64	0.00849656	0.0180536	2.12481	1.95484e-07	9.8141e-06	0.00336624	ADH1C,AP1G2,ARHGEF7,BAZ2B,BCL9L,BRPF1,CABLES1,CC2D1B,CEP95,COG4,CRTC1,EI24,ENTPD5,EXOC7,FAM160B2,FBRS,FBXW8,FUK,FXR2,HGS,HOMER1,KIAA1109,LNX2,MAPKBP1,MARCH7,MEF2D,NBEAL1,NBR1,NEK8,NEURL4,NISCH,PACS1,PARD6G,PDXDC1,PIP5K1C,PPME1,PRR14L,RAB3GAP1,RABGAP1,RPH3AL,RPTOR,SCAF8,SCRIB,SECISBP2L,SLC16A5,SLC35C1,SMPD5,SPRED2,SRRM2,STK11IP,SYNJ2,TRAF2,TRIM41,UNC45A,UNKL,ZBED6,ZBTB40,ZBTB42,ZC3H18,ZC3H3,ZFYVE1…
HNF4_01	254	79	0.0113586	0.0222849	1.96195	2.02922e-07	1.01579e-05	0.00349431	ACSF2,ADAMTS19,AIM1L,AP1B1,ARFGEF2,ATN1,BAZ2A,BSDC1,C15orf41,C1orf116,C1orf210,CACNB2,CALB1,CDK16,CLCN2,CRABP2,CREB3L2,CSRNP3,DAB2IP,EIF4G1,ERBB3,ETFDH,G6PC,GBF1,GCC2,GLTP,GMPPB,GOLGA4,HNF1A,HNF1B,HOXA9,HOXD10,HOXD3,HR,HSPD1,IGF1R,INSR,IYD,JMJD1C,LEAP2,LGALS4,LRRC19,MARK2,MLEC,MLLT6,MREG,MYH10,NDUFS1,NIPSNAP1,OVOL1,PAFAH2,PAK4,PAPLN,PATZ1,PCK1,PDE8A,PDZD3,PDZK1,PPARA,PPARG,PPARGC1A,PRDM16,PRRX2,R…
JAATINEN_HEMATOPOIETIC_STEM_CELL_UP	294	88	0.0131473	0.0248237	1.88812	2.17434e-07	1.08528e-05	0.00374421	ACACA,ACSF2,ANKRD6,ARMCX2,BSPRY,BTBD3,C1QTNF4,CCDC6,CNKSR3,CRIM1,CRISPLD1,DAPK1,DDAH1,DEPTOR,DOCK7,DSG2,DST,ERMP1,ETV6,FAM171B,GALNT7,GATA2,GATM,GNAI1,HADH,HMGCR,HOXA3,HOXA9,HOXB3,HPGDS,HSPB1,HSPD1,ITPRIPL2,JUP,KCTD3,KDELC1,KDM5B,KIAA0368,LIMCH1,MAP7,MAP9,MAST4,MBLAC2,ME3,MSI2,MUM1,MYO5C,NPR3,OBSL1,PAM,PDE1A,PDZD2,PLEKHA5,PLS3,POGZ,PPM1H,PRDM16,PROM1,RBPMS,RCN1,SCD,SCRN1,SH3BP4,SH3RF1,SLC27A2,SMA…
GO_MICROTUBULE_CYTOSKELETON	1006	235	0.044987	0.0662906	1.47355	2.22434e-07	1.10702e-05	0.00383031	ACTR1B,AHI1,AKAP9,ALDOB,ALMS1,ALS2,ANXA11,APPBP2,ARFGEF2,AURKC,AXIN2,BBS1,BBS4,BBS5,BICD1,C2CD3,C9orf24,CAMSAP1,CAMSAP2,CAMSAP3,CAPG,CC2D1A,CCDC113,CCDC8,CDC42EP4,CDK16,CDK5RAP3,CDKL2,CEP104,CEP152,CEP164,CEP250,CEP290,CEP350,CEP89,CEP95,CEP97,CHD3,CHD4,CKAP5,CLASP1,CLIP1,CLIP2,CLTC,CNP,CRYAB,CSNK1D,CTDP1,CUL7,DAB1,DCTN1,DCXR,DIAPH1,DIDO1,DLG1,DNAAF1,DNAH5,DNAH6,DNAH7,DNALI1,DNM2,DST,DVL1,DYNC1H1…
LINDGREN_BLADDER_CANCER_CLUSTER_3_DN	216	70	0.00965924	0.0197461	2.04427	2.26381e-07	1.12342e-05	0.00389828	AGR2,AP1G2,ARHGAP1,ARHGEF40,ARSD,BBS1,BMP7,BMS1,C20orf194,CCND1,COL27A1,COL4A3BP,COL4A5,CPT1B,CYP24A1,DAB2IP,DFNA5,DST,EML2,EPHB6,EXTL3,FAM160B2,FAM174B,FARP2,FGFR3,GPX2,HEATR1,IGF1R,JAG1,KRT17,LAD1,LAMB3,LDOC1,LZTS2,MADD,MAST4,MECOM,MPZL2,MXRA5,NME4,NPAS2,NRG4,PI4KB,PLEKHH3,PML,PSD3,PTPN13,PYROXD2,RGS12,RND3,RNF31,SEMA4B,SH3PXD2A,SLC24A1,SMAD3,SORL1,SPOCK1,SYTL2,TBC1D2B,THSD4,TOB2,TRIP6,TSPYL1,T…
GO_MICROBODY_LUMEN	45	25	0.00201234	0.00705219	3.50447	2.30968e-07	1.1429e-05	0.00397728	ABCD3,ACAA1,ACOT4,ACOX1,ACOX2,ACOX3,ACOXL,AGXT,AMACR,CRAT,CROT,CRYM,EHHADH,FABP1,FAR1,HAO2,HSD17B4,IDE,IDH1,LONP2,MLYCD,NUDT12,PEX5,PEX7,PIPOX
MODULE_137	531	139	0.0237456	0.0392102	1.65126	2.38073e-07	1.17468e-05	0.00409962	AAK1,ABAT,ACSL1,AKR1C1,AKR1C2,ALCAM,ALDH1A3,ALDH4A1,ALDH7A1,AMT,ANK3,ARHGEF4,ARMCX2,ARNT2,ATP1B1,BCAS1,BDH1,BICD1,BTBD3,CA12,CACNB3,CADM1,CALB1,CBX6,CD24,CDK18,CHGB,CITED1,CKB,CKMT1B,CLDN10,CNP,COL9A2,CORT,CRYAB,CRYM,CTSF,DIRAS3,DVL1,EEF1A2,EFS,ELAC2,ELF3,EPB41L3,EPN2,EXD2,F3,FAT1,FAT2,FGF9,FGFR2,FGFR3,FZD7,GABBR2,GAD1,GATM,GNG12,GNG4,GPX3,GSTM1,HSPA2,IGFBP3,KAT6B,KIF3A,KIF5C,KLK6,KRT17,KRT4,LDOC…
MODULE_40	82	36	0.00366693	0.0101551	2.76938	2.47466e-07	1.21753e-05	0.00426137	ACADVL,ACOX1,ACOX2,ALDH1L1,ALDH3A1,ALDH4A1,ALDH6A1,ALDH7A1,ALOX5,AMT,ASL,ASPA,ASS1,BBOX1,CAD,CPT2,CYP2J2,CYP4F2,ECHS1,GALE,GATM,GLYAT,GOT1,GOT2,HMGCS1,HMGCS2,HPD,HPGD,HSD17B4,IDH1,IDH2,MTHFD1,PLA2G2A,PLCD1,SLC27A2,UGDH
GO_RHO_GUANYL_NUCLEOTIDE_EXCHANGE_FACTOR_ACTIVITY	75	34	0.0033539	0.00959097	2.85964	2.51468e-07	1.2337e-05	0.00433028	ABR,ALS2,ALS2CL,ARHGEF10L,ARHGEF11,ARHGEF16,ARHGEF17,ARHGEF18,ARHGEF26,ARHGEF37,ARHGEF38,ARHGEF4,ARHGEF40,ARHGEF5,ARHGEF7,BCR,DNMBP,DOCK1,EPS8L1,EPS8L2,FARP1,FARP2,FGD3,ITSN2,KALRN,MCF2L,PLEKHG1,PLEKHG3,PLEKHG4B,PLEKHG6,SOS1,TIAM1,TRIO,VAV2
LEE_LIVER_CANCER_SURVIVAL_UP	179	61	0.00800465	0.0172073	2.14967	2.55944e-07	1.25209e-05	0.00440735	ACADS,ACOX2,ACSL1,AGL,ALAS1,ALDH1L1,ALDH4A1,AMACR,AMT,ANXA9,AOX1,AR,BDH1,C1QTNF4,CABIN1,CES2,COBLL1,CPT2,CRAT,CUX2,CYP2J2,CYP4F11,DCXR,DIO1,DSG1,ECHDC2,ECHS1,EHHADH,ENPP5,G6PC,GLYAT,HPD,HYDIN2,INSR,KLK3,KNG1,LEAP2,MORN1,MPDZ,MST1,MVK,NDRG2,NF1,OGDHL,PARD3B,PC,PCK1,PCYT2,PHLPP1,PIPOX,RGN,SALL1,SEC14L2,SGPL1,SLC25A10,STARD10,STK32B,TSKU,UGT1A6,UNKL,WNK3
GO_NEPHRON_EPITHELIUM_DEVELOPMENT	93	39	0.00415884	0.0110014	2.64531	2.61082e-07	1.27305e-05	0.00449583	ADAMTS16,AHI1,CALB1,CD24,CITED1,DLG1,FGF1,GATA3,GZF1,HES1,HEYL,HNF1B,HOXA11,HOXD11,IRX1,IRX2,JAG1,KLF15,KLHL3,LGR4,LHX1,MYO1E,NPHS2,NPNT,OSR1,PAX2,PAX8,PKD1,POU3F3,PROM1,PTCH1,SALL1,SIX1,SOX9,TACSTD2,TFAP2B,UMOD,WNK4,WNT7B
YOSHIMURA_MAPK8_TARGETS_UP	1281	288	0.0572847	0.0812412	1.4182	2.61707e-07	1.27305e-05	0.00450659	ABAT,ACADSB,ACOT2,ACOX2,ACOX3,ACPP,ACSL4,ACVR1B,ACVR2B,ADH1C,ADNP,AGXT,AGXT2,AHR,AKAP1,AKAP12,ALCAM,ALDOB,ALOX5,ANK3,AQP2,AQP3,AQP6,ARHGAP28,ASL,ASS1,ATP1A1,ATP7B,AZGP1,BCAR1,BHMT,BMP7,BOK,C10orf99,C1orf210,CABIN1,CACNA1H,CACNB3,CADM1,CAMK2G,CAP2,CAPN3,CBS,CCND1,CDH16,CDK16,CDS1,CEBPA,CEP95,CHGB,CHRM1,CITED2,CKMT1B,CLCNKA,CLCNKB,CLDN3,CLDN7,CNGA1,CORT,CSAD,CSNK1D,CUBN,CYP27B1,CYP2B6,CYP4A11,CYP4F…
GO_BRANCHING_MORPHOGENESIS_OF_AN_EPITHELIAL_TUBE	131	49	0.00585815	0.0138223	2.3595	2.69757e-07	1.30851e-05	0.00464522	ADAMTS16,B4GALT1,BMP7,BTRC,CELSR1,CITED1,DAG1,DDR1,DLG1,DLG5,EDN1,EPHA2,ESR1,FGF1,FGFR2,FOXA1,GDF7,GZF1,HNF1B,HOXA11,HOXD11,KDM5B,LHX1,LRP5,MKS1,MMP14,MSX2,MYCN,NFATC4,NKX3-1,NPNT,PAX2,PAX8,PKD1,PML,PTCH1,RDH10,RSPO2,SALL1,SIX1,SOX9,SPRY1,SRC,TBX3,VANGL2,VDR,VEGFA,WNT5A,YAP1
GO_CELLULAR_AMINO_ACID_CATABOLIC_PROCESS	108	43	0.00482962	0.0121298	2.51153	2.72134e-07	1.31633e-05	0.00468615	ABAT,ABHD12,ACAD8,ACADSB,ACMSD,AGXT,AGXT2,AHCY,ALDH1L1,ALDH4A1,ALDH6A1,ALDH7A1,AMT,ASL,ASPA,BCAT2,BCKDHB,CBS,CRYM,DBT,DDAH1,ENOSF1,GAD1,GCAT,GLDC,GLUD2,GOT1,GOT2,GPT,GPT2,HMGCL,HOGA1,HPD,MCCC1,MCCC2,NOS2,OGDH,PCBD1,PIPOX,PRODH,PRODH2,SHMT1,THNSL2
TURASHVILI_BREAST_LOBULAR_CARCINOMA_VS_DUCTAL_NORMAL_DN	86	37	0.00384581	0.0104372	2.71392	2.8151e-07	1.35787e-05	0.00484761	AZGP1,CDH1,CGNL1,CITED1,CLIC6,CYP2J2,DMD,DST,EFS,EHF,ELF5,FMO5,GABRP,HOOK1,ID4,IL17RB,IL20RA,IRX1,KLF8,KRT15,KRT17,KRT23,KRT6B,LAMB3,LONP2,LYPD6,MAOA,MMP7,MYBPC1,PDZK1,PERP,PNMAL1,SFRP1,SNTB2,SORL1,TRIM29,WLS
GO_GLAND_MORPHOGENESIS	97	40	0.00433772	0.0112835	2.60125	2.86461e-07	1.37789e-05	0.00493285	BMP7,BTRC,CAPN1,DAG1,DDR1,DUOX2,EGFR,ELF3,EPHA2,ESR1,EZR,FEM1B,FGFR2,FOXA1,FRS2,GDF7,HOXB13,ID4,KDM5B,LRP5,MSX2,NFIB,NKX3-1,PLXNA1,PML,PTCH1,RARG,SCRIB,SEMA3C,SERPINB5,SFRP1,SOSTDC1,SOX9,SRC,STAT6,TBX2,TBX3,TP63,VDR,WNT5A
MODULE_94	364	103	0.0162776	0.029055	1.78497	2.9538e-07	1.41684e-05	0.00508645	ABCF3,ACACB,ACSL4,ACY1,AGAP1,AGXT,ALDH3B2,APBA1,ARHGAP32,ARHGAP8,ARHGEF11,ARHGEF5,ARMCX2,ARNT2,ATP7B,BCAS1,BIK,CAPN3,CHPF,COL9A2,CYP2J2,DAPK1,DDX42,DIO2,DUSP2,DUSP4,DYNC2LI1,EFEMP2,ELAC2,EML2,ENTPD3,EPHB2,EPHX2,EPS8,EXPH5,FARP2,FGF9,GATM,GNG12,GPKOW,GREB1,HES1,HMGB3,HNF1B,HOXB13,HOXB7,IER3,IGFBP3,IL1R1,INPP4A,ITGB4,KCNC3,KCNJ10,KCNQ1,KCNQ3,KEAP1,KLHL25,KRT18,LAMB3,MFGE8,NKX3-1,NR2F6,OVOL2,PCDH1,P…
GO_CELLULAR_RESPONSE_TO_ORGANIC_CYCLIC_COMPOUND	448	121	0.020034	0.0341326	1.70373	3.08209e-07	1.47426e-05	0.00530735	AACS,ABCA1,ABL1,ADCY1,ADCY6,AHR,AIFM1,AKAP1,AKAP6,AKAP9,AR,ARID1A,ASS1,ATP1A1,AXIN2,BMP7,BTRC,CDH1,CEBPA,CTNNA1,CYP24A1,DIAPH1,DICER1,DNM2,DROSHA,EDN1,EEF2K,EGFR,EP300,ERRFI1,ESR1,ESR2,ESRRA,ESRRB,ESRRG,EZR,FBXO32,FKBP4,FOLR1,GABRB2,GNAI1,GRIP1,HCFC1,HMGCS1,HMGCS2,HNF4A,HNF4G,HSP90AB1,ID1,ISL1,JUP,KCNQ1,KDM3A,KEAP1,KLF6,LRP6,MAVS,MED13,MED14,MED16,MGMT,MSX2,NCOA1,NCOA3,NCOA6,NEFH,NKX3-1,NOX4,NR0B…
LIU_PROSTATE_CANCER_UP	90	38	0.00402468	0.0107193	2.66339	3.14973e-07	1.50137e-05	0.00542383	ALDH1A3,AMACR,ARHGEF26,C9orf152,CADM1,CANT1,CLDN8,DNAH5,ENTPD5,ENTPD6,EPCAM,FARP1,FBP1,GALNT7,GDF15,GGCT,GLYATL1,GMDS,HOXC6,HPN,LYPLA1,MYO6,PCA3,PPP1R9A,PYCR1,RAB17,RAP1GAP,SH3RF1,SIM2,SOX4,SOX9,ST14,TBC1D4,TP53INP1,TRIB1,TRIM68,TRPM4,UAP1
MODULE_100	529	138	0.0236562	0.0389281	1.64558	3.1562e-07	1.50137e-05	0.00543497	AAK1,ABAT,ACSL1,AKR1C1,ALCAM,ALDH1A3,ALDH4A1,ALDH7A1,AMT,ANK3,ARHGEF4,ARMCX2,ARNT2,ATP1B1,BCAS1,BICD1,BTBD3,CA12,CACNB3,CADM1,CALB1,CBX6,CD24,CDK18,CHGB,CITED1,CKB,CKMT1B,CLDN10,CNP,COL9A2,CORT,CRYAB,CRYM,CTSF,DIRAS3,DVL1,EEF1A2,EFS,ELAC2,ELF3,EPB41L3,EPN2,EXD2,F3,FAT1,FAT2,FGF9,FGFR2,FGFR3,FZD7,GABBR2,GAD1,GATM,GBF1,GNG12,GNG4,GPX3,GSTM1,HSPA2,IGFBP3,KAT6B,KIF3A,KIF5C,KLK6,KRT4,LDOC1,MAL,MAOA,MA…
ACTTTAT_MIR1425P	279	84	0.0124765	0.0236953	1.89919	3.23805e-07	1.53607e-05	0.00557592	ABCA1,ACIN1,ACTN4,AFF4,AHR,ALCAM,ALS2,ARHGEF40,ATP1B1,BAZ2A,BHLHE41,BRPF3,BTBD7,BVES,C2CD2,CCNT2,CELSR1,CEP97,CIC,CNNM4,COL4A3,CPEB2,CPEB3,CPEB4,CRK,DIO2,DUSP2,EP300,EYA4,FAM129B,FIGN,FNDC3B,FXYD3,FZD7,GOPC,GPATCH8,GRSF1,HDLBP,HOXA13,HOXB4,JMJD1C,KCNJ3,KCNRG,LRP2,LUZP2,MED14,MIER3,MYCN,MYO1D,OSR1,PAPPA,PRPF4B,RAB11FIP5,RBBP8,RC3H1,REV3L,RHOQ,RNF128,SETD1A,SETD2,SHANK2,SIX4,SLC4A4,SPEN,SREBF1,STC1…
GSE18281_SUBCAPSULAR_CORTICAL_REGION_VS_WHOLE_MEDULLA_THYMUS_UP	193	64	0.00863071	0.0180536	2.09179	3.41144e-07	1.61388e-05	0.00587451	AAK1,ABCF3,ACIN1,AFF4,AMBRA1,ANAPC2,ARHGAP28,ARHGAP32,ATG13,BCL9,BRF1,CA12,CELSR1,CHD8,CNKSR1,COG2,DCTN1,EHMT2,EIF3B,EP300,EPS8L2,ERBB2,ERC1,FAM160B2,HSPG2,IDUA,INSR,INTS3,ITGB4,JUP,KLK10,KPNA6,KRT20,LIMK2,MADD,MGAT1,MINK1,NCOA1,NFIC,NISCH,NSD1,PIAS3,PLXNB2,POGK,POLR2A,POLR3E,PRKAB1,PRRC2A,RNF39,SIM2,SPG7,SRRM2,SUPT6H,SZT2,TCF20,TEAD3,TFIP11,TPCN1,TRRAP,TSC2,WIPF2,ZC3H4,ZNF318,ZNF8
DOANE_BREAST_CANCER_CLASSES_UP	69	32	0.00308559	0.0090268	2.92547	3.44489e-07	1.62523e-05	0.0059321	ABCA12,ABCC6,AGR2,ALCAM,ALDH3B2,ALDH4A1,AR,AZGP1,CDK12,CRAT,CRISP3,CYB5A,DCXR,DHRS2,ECHDC2,FA2H,FAM174B,FASN,FGFR4,FOXA1,GALNT7,GPD1L,HMGCS2,MLPH,PEX11A,RASL10A,RHOB,SCUBE2,SPDEF,TBC1D9,TFAP2B,TOX3
BROWNE_HCMV_INFECTION_14HR_DN	284	85	0.0127001	0.0239774	1.88797	3.51612e-07	1.65431e-05	0.00605476	ACAT2,ACOX1,ADH1C,AIM1,ALMS1,AMOT,APPBP2,ARHGEF17,ASL,BCKDHB,C14orf1,CAP2,CEP290,CLDN4,DST,DYNC2LI1,EEA1,EGFR,EIF3A,ERBB2,ERCC2,ERCC6,G0S2,GALE,GAS1,HOXA11,HSPA4,INPP4B,IRS1,ITGA3,LAMC2,LDLR,LIMK2,LMNA,MARCKS,ME3,MECOM,MGMT,MT1E,MT1F,MUC4,MVP,MYO10,MYO1B,N4BP3,NIPAL3,NIPBL,NUMA1,PARP4,PDE1C,PDE4DIP,PEX6,PLA2G5,PLAU,PLCD1,PRKAB2,PTGER1,RAB3GAP2,RAD50,RBPMS,REV3L,RORC,RUFY3,SGSM3,SKIV2L,SLC24A1,SMA…
GSE5589_LPS_VS_LPS_AND_IL10_STIM_IL10_KO_MACROPHAGE_45MIN_UP	189	63	0.00845184	0.0177715	2.10268	3.52837e-07	1.65555e-05	0.00607585	ABL1,ARHGAP12,BTBD7,C21orf33,CAMSAP2,CITED2,CSAD,CTTNBP2NL,CYB5A,DCTN1,DIP2A,EEA1,EPC2,FAHD1,GCC2,GOLGA4,GPAM,HECTD3,HPGD,IRAK1BP1,IRGQ,KCNK13,KIAA1522,LIMA1,LRSAM1,MBLAC2,MEGF8,MNT,MON2,PER3,PHF13,PIAS3,PIK3R4,PIR,PKD1,PPM1H,PRKAB2,PTOV1,RAB11FIP5,RDH10,REPIN1,RERE,RIN2,RNASE4,RNF180,SEMA6D,SENP8,SEPT8,SETD7,SKI,SLC12A6,SNX9,SOCS6,SPECC1L,SPIRE1,TMEM141,TTC8,USP9X,WDFY3,WWP1,ZFHX3,ZNF449,ZNF629
GO_TRANSCRIPTION_FACTOR_ACTIVITY_DIRECT_LIGAND_REGULATED_SEQUENCE_SPECIFIC_DNA_BINDING	46	25	0.00205706	0.00705219	3.42828	3.60277e-07	1.68586e-05	0.00620398	AHR,AR,BRD8,ESR1,ESR2,ESRRA,ESRRB,ESRRG,HNF4A,HNF4G,NKX3-1,NR1H4,NR2F2,NR2F6,PPARA,PPARD,PPARG,PTGER3,RARG,RORC,RXRA,RXRB,THRA,THRB,VDR
HUPER_BREAST_BASAL_VS_LUMINAL_DN	59	29	0.0026384	0.00818054	3.10056	3.66246e-07	1.70915e-05	0.00630675	ALCAM,ANPEP,ANXA11,BIK,CLDN4,CLDN7,CST6,CYR61,DDAH1,FUT3,GABRP,GAD1,GPRC5A,IDH2,IGFBP3,KLK6,KRT15,KRT18,KRT19,KRT8,MLPH,MYO5C,MYO6,NR2F2,PROM1,SCCPDH,TNFAIP2,VWA1,WFDC2
AACTGGA_MIR145	219	70	0.0097934	0.0197461	2.01627	3.78155e-07	1.75995e-05	0.00651183	ABCA1,ABR,ACACA,ACSL4,ACVR1B,AKAP12,AKAP9,AMOTL2,ASAP2,BAZ2A,BCR,CDR2L,CITED2,CLINT1,CPEB4,CTNND1,DAG1,EPB41L5,FAM135A,FLNB,FNDC3B,FSIP2,FZD7,GPHN,HERC6,HIC2,INO80,IRS1,JPH1,KIAA0355,KIF1B,KIF21A,KLF5,LARP4B,LENG8,MPP5,MPZL2,MYO5A,NBEAL1,NEDD4L,NFE2L1,PHLDB2,PHRF1,PLCE1,PSD3,RAPH1,RBPMS,REV3L,RIN2,RNF31,RREB1,RTKN,SBF2,SETD2,SLC25A25,SLC4A4,SLITRK6,SMAD3,SOX9,SRGAP1,SRGAP2,SRGAP3,TNFRSF11B,TRIM2,…
MASSARWEH_TAMOXIFEN_RESISTANCE_DN	232	73	0.0103747	0.0205924	1.98486	3.84704e-07	1.78549e-05	0.0066246	ABAT,ADAMTS15,ADAMTS19,C1orf168,C1orf226,CA12,CADM1,CELSR2,COL4A5,DDAH1,DEPTOR,DLG5,DUSP2,ESR1,ETNK2,FLNB,FRAS1,FREM2,FRK,GREB1,HCFC1,HOXC10,HPGD,HR,IGF1R,IL17RB,IRS1,IRX5,KAZN,KCNJ3,KDM4B,LONRF2,MAPT,MPPED2,MREG,MYOF,NBPF1,NPNT,NRCAM,PARD6B,PARP4,PDZK1,PTGR1,RAB11FIP3,RBBP8,RMST,RXRA,S100A7,SCD5,SEMA4C,SERPINA5,SFXN2,SH3BGR,SLC22A5,SLC39A6,SOX4,STARD13,STC1,SUSD4,TEAD1,TFAP2C,THSD4,TIAM1,TIPARP,…
ATGTACA_MIR493	307	90	0.0137286	0.0253879	1.84926	3.85716e-07	1.78549e-05	0.00664204	ABTB2,ADCY1,ANKRD17,ANKRD50,AR,ARFGEF1,ARHGAP44,ARHGAP5,ARID1A,ARID1B,BAZ1B,BAZ2A,BCL7A,BCOR,BHLHE41,BTAF1,CAPN3,CCNT2,CITED2,CLASP1,COBLL1,CTNND1,DAB2IP,DIP2C,DLG2,DNAJC13,DOCK9,DUSP16,ENAH,ESRRG,FAM120A,FBRS,FHOD3,FIGN,FZD4,GAD1,GBF1,GTF2IRD1,HIC2,HIVEP2,HMGCS1,IL1A,ITSN2,JPH1,KDM5B,KDM6A,KIF1B,KPNA4,MADD,MARK1,MED13,NAV2,NBEA,NCOA1,OVOL1,PCGF2,PDPK1,PDZRN3,PFN2,PHF12,PHF2,PPP1R10,RALGPS1,RASAL…
GO_EMBRYONIC_SKELETAL_SYSTEM_DEVELOPMENT	121	46	0.00541097	0.012976	2.3981	4.00554e-07	1.84921e-05	0.00689755	BMP7,DLG1,DMRT2,DSCAML1,FGF9,FGFR2,GRHL2,HOXA11,HOXA3,HOXA7,HOXA9,HOXB2,HOXB3,HOXB4,HOXB5,HOXB6,HOXB7,HOXB8,HOXB9,HOXC6,HOXC9,HOXD10,HOXD3,HOXD4,HOXD9,IRX5,KIAA1217,LHX1,MEGF8,MKS1,MMP14,MTHFD1,MTHFD1L,MYCN,NIPBL,OSR1,PCGF2,RDH10,SETD2,SIX1,SIX4,SMAD3,TFAP2A,TULP3,WDR19,WNT5A
ACEVEDO_LIVER_CANCER_DN	508	133	0.0227171	0.0375176	1.65151	4.25672e-07	1.95991e-05	0.00733007	ACAA1,ACACB,ACADS,ACADSB,ACADVL,ACAT2,ACOX3,AGMAT,AGXT2,ALDOB,ANPEP,ARMC6,ASPDH,AVPI1,AZGP1,BBOX1,BOK,CACNA1H,CCND1,CHD8,CLDN3,CMBL,CPEB3,CROT,CSRNP1,CTSF,CXXC5,CYP4A11,CYP4F22,CYR61,DCUN1D3,DEFB1,DHRS1,DIAPH1,DYNC1H1,ECHS1,ENTPD5,EPHA2,EPHX2,ESR1,EZR,FAAH,FAHD2B,FAM160A2,FASN,FBP1,FKBP4,GATM,GNA11,GOT2,GRAMD3,HADH,HEBP2,HMGCL,HMGCR,HMGCS1,HOGA1,HOOK1,IDH2,IER3,IGFBP3,IRX1,KCNJ10,KHSRP,KIF13B,KLH…
GO_EPIDERMAL_CELL_DIFFERENTIATION	141	51	0.00630534	0.0143865	2.28163	4.34028e-07	1.99305e-05	0.00747395	ABCA12,CNFN,CRCT1,DSP,EPHA2,ERCC2,EVPL,EXPH5,FA2H,FLG,FLNB,FOSL2,HES1,HRNR,IRF6,IVL,JAG1,KAZN,KRT16,KRT17,LATS1,LCE3D,LRTOMT,OVOL2,PIP5K1A,PLS3,PPL,PTCH1,S100A7,SCEL,SCRIB,SFN,SLITRK6,SPINK5,SPRR1A,SPRR1B,SPRR2A,SPRR2B,SPRR2D,SPRR2E,SPRR2F,SPRR2G,SPRR3,ST14,TGM1,TGM3,TMC1,TMEM79,TP63,WNT5A,YAP1
GO_CELLULAR_MACROMOLECULE_LOCALIZATION	1192	269	0.0533047	0.0758815	1.42354	4.68624e-07	2.1462e-05	0.0080697	ABCA12,AFG3L2,AGRN,AHCYL1,AHI1,AKAP12,AKAP6,AMOT,ANK2,ANK3,AP1B1,AP1G2,AP1M2,AP2A2,AP3D1,APBA1,APPBP2,ATP1B1,AXIN2,BBS1,BBS4,BCL6,BICD1,BMP7,C2CD3,CACNB2,CACNB3,CALCR,CAPN3,CD24,CDH1,CELSR1,CEP250,CHM,CLIP1,CLTC,COG3,COG7,CORO1B,CRB3,CSNK1D,CSNK1E,CTNNA1,DAG1,DIAPH1,DLG1,DLG2,DLG3,DMD,DPP10,DUSP16,DVL1,DVL2,DYNC2H1,DZIP1,EGFR,EMP2,EPB41L3,ESR1,EVI5L,EXOC1,EXPH5,EZR,FAF2,FAM83H,FGF9,FLNB,GAS8,GBF1…
SENESE_HDAC3_TARGETS_DN	490	129	0.0219122	0.0363893	1.66069	4.77522e-07	2.18115e-05	0.00822293	ABCA13,ACAT2,ADNP2,AIF1L,ALCAM,ALOX5,ANKRD52,AP1M2,BAIAP2L1,BCL9L,BRPF3,C9orf84,CASKIN2,CBS,CCDC85C,CDK16,CDR2L,CGNL1,CHKA,CHMP4C,CRIM1,CSNK2A2,CTIF,CXXC5,CYP24A1,CYR61,DHRS2,DOCK5,EDN1,EEA1,ENPP5,EPB41L3,EPN2,FAM46B,FAM83H,FBLN1,FEM1B,FGF1,FIGN,FOXO6,GCAT,GFPT1,GLIS2,GNAI1,GNE,GNG12,GOLGA3,GPX3,HADH,HIP1R,IREB2,KIAA1522,KPNA6,KRT80,LIMCH1,LIMD1,LMNB2,LRRC20,MAOA,MCM3AP,MICALL1,MKL2,MLXIP,MNS1,MT…
GO_REGULATION_OF_PROTEIN_MODIFICATION_PROCESS	1649	356	0.0737412	0.100423	1.36183	4.83466e-07	2.20246e-05	0.00832529	ABL1,ACER2,ACSL1,ACVR1B,ACVR2B,ADCY1,ADCY6,ADNP,ADRA2C,AKAP1,AKAP6,AKAP8,AKAP9,AKT1S1,ALS2,ANAPC2,ANKRD6,ARFGEF1,ARHGAP8,ARHGEF5,ASH1L,AVPI1,AVPR2,AXIN2,BCAR3,BCL6,BCOR,BMP3,BMP7,BMPR1A,BTRC,CAMK2D,CAMK2N1,CAMSAP3,CAPN3,CARD14,CBLC,CCDC8,CCDC88C,CCL15,CCND1,CCNL2,CCNT2,CD24,CDK12,CDK5RAP3,CDKN2B,CEBPA,CNKSR3,CRIPAK,CRK,CRY2,CSNK1D,CSRNP2,CSRNP3,CTF1,CUL1,CYR61,DAB1,DAB2IP,DAG1,DCUN1D3,DEPTOR,DIRA…
GO_COENZYME_METABOLIC_PROCESS	251	77	0.0112244	0.0217207	1.93514	4.95324e-07	2.25052e-05	0.00852948	ACACA,ACACB,ACLY,ACOT11,ACOT2,ACOT4,ACSF2,ACSL1,ACSL4,ACSM2A,ACSS1,ACSS2,AHCY,AHCYL1,ALDH1L1,ALDOB,ASPDH,ATIC,BHMT,BHMT2,COASY,COQ4,COQ9,CROT,CYP4F11,CYP4F2,DCXR,ELOVL6,ENO4,FAR1,FASN,FMO1,FOLH1,FOLR1,GLYAT,GNMT,GPAM,GPD1L,GPHN,H6PD,HK2,HMGCL,HMGCR,HNF4A,HSD17B4,IDH1,LIAS,MAT2A,MCCC2,MLYCD,MOCOS,MOCS1,MOCS3,MTHFD1,MTHFD1L,MTHFR,MVK,NADSYN1,NUDT12,OCLN,OGDH,OGDHL,PANK1,PCBD1,PFKFB2,PFKFB3,PFKL,PIP…
KINSEY_TARGETS_OF_EWSR1_FLII_FUSION_DN	309	90	0.0138181	0.0253879	1.83729	5.06849e-07	2.29683e-05	0.00872794	ABAT,ABCA1,AFF1,AKR1C1,AKR1C2,AMOTL2,ANKRD6,ARID5B,ATG2A,BAIAP2,BCL9L,CAMK2D,CDC42EP4,CEP164,CHPF,CRYBG3,CSRNP1,CYR61,DDAH1,DISP1,DOK4,DST,EFNA1,FAT3,FLNB,FNDC3B,FOXC1,FRMD4A,GAB2,GNAI1,GOLGA2,HES1,HOXB13,IER3,KIAA1217,KLHDC8B,LAMC1,LDOC1,LGALS3BP,LIMA1,LIMCH1,LMNA,LMO3,LMO7,MAGED1,MARCKS,MB21D2,MEF2D,METRNL,MVP,MXRA8,MYLIP,NCOR2,NFKBIZ,NYNRIN,PARVA,PHLDA1,PHLDB1,PIK3R2,PLAU,PPP1R9A,PTH1R,QSOX1,R…
GO_RESPONSE_TO_HORMONE	876	207	0.0391736	0.0583921	1.4906	5.28448e-07	2.38658e-05	0.00909987	AACS,ACACA,ACADS,ACSL1,ADCY1,ADCY6,AGL,AGXT,AHCYL1,AHR,AIFM1,AKAP1,AKR1C1,AKR1C2,ALAD,ALDH3A1,ALDOB,AR,ARID1A,ARNT2,ASS1,ATP1A1,ATP6V0A4,ATP6V0D2,ATP6V0E2,ATP6V1B1,ATP6V1C2,ATP6V1E2,ATP6V1G3,ATP6V1H,AVPR2,BAIAP2,BAIAP2L1,BBS4,BCAR1,BDH1,BMP7,CACNA1H,CAD,CALCR,CCND1,CD24,CITED1,CITED2,CLDN4,CPEB2,CRIPAK,CRYAB,CTNNA1,CYP27B1,DAG1,DEFB1,DHCR24,DNMT3A,DSG1,DSG2,EDN1,EEF2K,EGFR,EIF2B5,EP300,ERRFI1,ESR…
TGGTGCT_MIR29A_MIR29B_MIR29C	491	129	0.0219569	0.0363893	1.65731	5.29427e-07	2.38658e-05	0.00911674	ADAMTS13,ADAMTS9,AFF4,AHR,AIM1L,AMMECR1L,AMOT,ANK3,ATP1B1,ATRN,BAIAP2,BCL7A,BCL9L,BCORL1,C1QTNF6,CACNG4,CAMK2G,CCNT2,CD276,COL4A3,COL4A4,COL4A5,CPEB3,CRISPLD1,CSRNP2,CTNND1,DAB2IP,DAG1,DBT,DICER1,DIO2,DNMT3A,DUSP2,EDC3,EML5,EPB41L4B,EPHB3,FBRS,FEM1B,FRAS1,GCC2,GLIS2,GNG12,GOPC,GPAM,HAS3,HECW1,HMGCR,HMGCS1,HNF4G,INO80D,IREB2,ISL1,KDELC1,KDM2A,KDM5C,KIAA0355,KIF3B,KLHL25,KPNA4,LAMC1,LARP4B,LDOC1L,L…
GO_DEVELOPMENTAL_PROCESS_INVOLVED_IN_REPRODUCTION	589	149	0.0263393	0.042031	1.59575	6.05882e-07	2.72409e-05	0.0104333	ACVR1B,AFF4,AHR,ALOX15B,AR,ARID1A,ARID5B,AURKC,B4GALT1,BBS4,BCL2L2,BIK,BMPR1A,BMPR1B,BOK,BPTF,CAPN5,CCDC63,CCND1,CDKL2,CEBPA,CELF1,CHD7,CITED1,CITED2,CTNNA1,CUL7,CYP27B1,CYR61,DHCR24,DLG1,DMRT2,DMRTA1,DZIP1,EGFR,EIF2B5,ESR1,ESR2,ESRRB,ETNK2,FBXW8,FEM1B,FGF9,FGFR2,FKBP4,FOXA1,FOXC1,FRS2,FZD4,FZD5,GATA2,GATA3,GDF7,GRHL2,HES1,HMGCS1,HNF1B,HNF4A,HOOK1,HOXA11,HOXA9,HOXB13,HS6ST1,HSD17B4,HSP90AB1,HSPA2…
SHEDDEN_LUNG_CANCER_GOOD_SURVIVAL_A4	192	63	0.00858599	0.0177715	2.06983	6.08519e-07	2.72452e-05	0.0104787	ABCC6,ALDH8A1,ALOX15B,AQP3,ARMC9,BMP3,C1orf116,CAMTA2,CDC42BPA,CDKL2,CDS1,CITED2,CLOCK,CYB5A,CYP2B6,EPB41L1,ERBB2,ESR1,EVPL,FAM13A,FBP1,FMO5,FOLR1,FYCO1,GALNT11,GGCX,GNA14,GPD1L,HSPB8,INPPL1,KCNS3,LARP4B,LIMCH1,LMO3,LRRC20,MAOA,ME3,MEIS3P1,NAV2,NDNF,NEDD4L,PARM1,PER1,PIAS3,PLS3,PMM1,PPP2R3A,RAPGEF2,RBPMS,RUFY3,SCEL,SCRN1,SEC24D,SGSM2,SLC34A2,ST3GAL5,STBD1,TIPARP,TLE2,TRIM2,UNC13B,ZNF254,ZNF750
GO_MAMMARY_GLAND_DEVELOPMENT	115	44	0.00514265	0.0124118	2.41351	6.09141e-07	2.72452e-05	0.0104894	ARHGAP5,ATP7B,B4GALT1,BTRC,CAD,CAPN1,CCND1,DDR1,ELF3,ELF5,EPHA2,ERBB4,ESR1,FASN,FGFR2,HK2,HOXA9,HOXB9,HOXD9,IRF6,IRS2,KDM5B,LRP5,MGMT,MSX2,NCOA1,NCOR1,PAM,PML,PTCH1,PYGO2,SCRIB,SOSTDC1,SOX9,SRC,STAT6,TBX2,TBX3,UMPS,VDR,VEGFA,WNT5A,WNT7B,ZNF703
KAAB_HEART_ATRIUM_VS_VENTRICLE_DN	257	78	0.0114927	0.0220028	1.9145	6.318e-07	2.81855e-05	0.0108796	ACAA1,ACADS,ACADVL,AFG3L2,AIFM1,AK4,ALAS1,ALDH1L1,ALPK3,ASS1,ATP1B1,AZGP1,BCAT2,BDH1,C21orf33,CAP2,CKMT2,COQ9,CXADR,CYB5A,DIO2,ECHS1,ELAC2,FABP3,GCAT,GLUD2,GOT2,GPC1,GPT,GYS1,HADH,HEBP2,HIST1H2BI,HSPA9,IDH2,IPO13,IRX5,KCNQ1,KIFC3,LARP4B,LIMCH1,LMO7,MAP4,MCCC2,MPPED2,MYL3,NDUFS1,OGDH,P2RY2,PAIP2B,PCYT2,PDE1C,PDZRN3,PHKA1,PKP2,PLCL1,PPP2R3A,PTPN14,PTPN3,PTPRM,RAPGEF2,RHOQ,SH3GL2,SLC1A3,SLC22A5,SLC5…
CTACCTC_LET7A_LET7B_LET7C_LET7D_LET7E_LET7F_MIR98_LET7G_LET7I	375	104	0.0167695	0.0293371	1.74943	6.46608e-07	2.87544e-05	0.0111346	AAK1,ABCC10,ACER2,ACVR1B,AKAP6,AMMECR1L,ANKFY1,ARHGAP28,C15orf39,C15orf41,CACNG4,CERCAM,CGNL1,CHD4,CLDN12,CPEB2,CRY2,DAGLA,DCUN1D3,DDI2,DMD,DOCK3,DOT1L,DPP3,DVL3,ERCC6,ETNK2,FAM118A,FAM84B,FIGN,FRAS1,FZD4,GABBR2,GALE,GALNT1,GAN,GCNT4,GGA3,HIC2,IGDCC3,INTS2,IQSEC2,IRS2,KLHDC8B,KLHL13,KLK10,LGR4,LRIG3,LTN1,MAP4K3,MEF2D,MIB1,NCOA1,NCOA3,NME4,OSBPL3,PAPPA,PARD6B,PDPR,PLEKHG6,PLEKHH1,PPP1R12B,PRDM2,PR…
GO_KERATINOCYTE_DIFFERENTIATION	100	40	0.00447187	0.0112835	2.52322	6.47893e-07	2.87544e-05	0.0111567	ABCA12,CNFN,CRCT1,DSP,EPHA2,EVPL,EXPH5,FLG,FLNB,FOSL2,HRNR,IRF6,IVL,JAG1,KAZN,KRT16,KRT17,LATS1,LCE3D,PIP5K1A,PPL,S100A7,SCEL,SFN,SPRR1A,SPRR1B,SPRR2A,SPRR2B,SPRR2D,SPRR2E,SPRR2F,SPRR2G,SPRR3,ST14,TGM1,TGM3,TMEM79,TP63,WNT5A,YAP1
KEGG_PEROXISOME	78	34	0.00348806	0.00959097	2.74966	6.53704e-07	2.88635e-05	0.0112568	ABCD1,ABCD3,ACAA1,ACOX1,ACOX2,ACOX3,ACSL1,ACSL4,AGXT,AMACR,CRAT,CROT,DECR2,EHHADH,EPHX2,FAR1,HAO2,HMGCL,HSD17B4,IDH1,IDH2,MLYCD,MVK,NOS2,NUDT12,PEX11A,PEX13,PEX26,PEX5,PEX6,PEX7,PIPOX,PXMP4,SLC27A2
GO_RENAL_TUBULE_DEVELOPMENT	78	34	0.00348806	0.00959097	2.74966	6.53704e-07	2.88635e-05	0.0112568	ADAMTS16,AHI1,CALB1,CITED1,DLG1,FGF1,GATA3,GZF1,HES1,HEYL,HNF1B,HOXA11,HOXD11,IRX1,IRX2,JAG1,KLHL3,LGR4,LHX1,NPNT,OSR1,PAX2,PAX8,PKD1,POU3F3,PTCH1,SALL1,SIX1,SOX9,TACSTD2,TFAP2B,UMOD,WNK4,WNT7B
GO_INTRACELLULAR_SIGNAL_TRANSDUCTION	1528	332	0.0683302	0.093653	1.37059	6.61194e-07	2.91196e-05	0.0113858	ABL1,ABR,ACOT11,ADCY1,ADCY6,AGAP1,AGAP3,AIFM1,AKAP6,AKAP9,ALS2,AMOT,AMOTL1,AMOTL2,ANK2,ARFGEF2,ARHGAP1,ARHGAP35,ARHGAP5,ARHGEF11,ARHGEF18,ARHGEF4,ARHGEF5,ARHGEF7,ARL14,ARL16,ARL4D,ASB13,ASB6,ATP1B1,AVPR2,BCAR3,BCL2L2,BCL6,BCR,BOK,BTC,BTRC,CAMK2D,CAMK2G,CAPS,CARD14,CCDC88C,CD24,CDC42BPA,CDC42BPB,CDC42BPG,CDC42EP1,CDC42EP4,CDC42EP5,CELSR1,CHAC1,CNIH3,CNKSR1,CNOT1,CORO2A,CRYAB,CUL1,CXCL1,CYFIP1,DAB1…
ZHOU_INFLAMMATORY_RESPONSE_LIVE_UP	441	118	0.019721	0.0332863	1.68787	6.75888e-07	2.96908e-05	0.0116388	ABCA1,ABL2,ACSL1,ACSL4,AFF4,AKAP1,AKAP12,ARL4D,ATP1B1,B4GALT1,BTBD9,CD24,CEP350,CNKSR3,COBL,COL12A1,CPEB4,CTF1,CXCL1,DDX42,DMRTA1,DMXL2,DOT1L,DUSP2,DYNC1H1,EDN1,EVI5L,EVX1,EYA4,F3,FNDC3B,FRY,FUBP3,G0S2,GPC1,HSPB7,ICOSLG,ID4,IER3,IL17RE,IL1A,IL1R1,IL20RA,IQCH,ITGB8,IYD,JAG1,JRK,KANK1,KDM6B,KIF1B,KLF5,KLF6,KLHL3,KRT19,LDLR,LIMK2,LMO3,LSS,MACF1,MAFF,MARCKS,MTF1,MUM1L1,NBN,NCOR2,NDRG1,NEDD4L,NIPAL1,N…
GO_REGULATION_OF_RAS_PROTEIN_SIGNAL_TRANSDUCTION	180	60	0.00804937	0.0169252	2.10268	6.78098e-07	2.97121e-05	0.0116768	ABCA1,ABR,ALS2,ALS2CL,ARFGEF1,ARFGEF2,ARHGAP35,ARHGEF10L,ARHGEF11,ARHGEF16,ARHGEF17,ARHGEF18,ARHGEF26,ARHGEF37,ARHGEF38,ARHGEF4,ARHGEF40,ARHGEF5,ARHGEF7,BCL6,BCR,CAMK2D,CRK,DAB2IP,DNM2,DNMBP,EPS8L1,EPS8L2,FARP1,FARP2,FBP1,FGD3,FLCN,GBF1,IQSEC2,ITGA3,ITSN2,KALRN,KANK1,MADD,MCF2L,MFN2,NF1,PLCE1,PLEKHG1,PLEKHG3,PLEKHG4B,PLEKHG6,PSD3,RALGPS1,RASAL1,RASAL2,SGSM3,SOS1,SPRY1,SQSTM1,TIAM1,TNK1,TRIO,VAV2
WTTGKCTG_UNKNOWN	689	169	0.0308112	0.0476728	1.54725	6.95087e-07	3.03792e-05	0.0119694	AAK1,ACO1,ADCY1,AGR2,AMOTL1,AMOTL2,ANKFN1,ARL4D,ATP6V1E2,AXIN2,BBOX1,BCL6,BICD1,BPTF,BTRC,C1orf122,C9orf24,CACNB2,CACNB3,CITED2,CLCN5,CLDN10,CMYA5,CNP,COL4A3,COL4A4,CPEB4,CRK,CRYAB,CS,CSRNP1,CUEDC1,CXCL17,CYR61,DLG2,DLG3,DMD,DSCAML1,DSG1,DST,DUSP2,DUSP4,EDN1,EHF,EIF4G1,EPHB2,ERBB2,ESR1,ESRP1,ESRRG,FABP3,FBLIM1,FLRT1,FLRT3,FRS2,FTSJ3,FZD4,GAB2,GJB6,GMPPB,GOT1,H6PD,HECTD1,HNF1A,HOXD8,HPGD,HPN,HR,ID…
CHANDRAN_METASTASIS_DN	289	85	0.0129237	0.0239774	1.85531	7.14467e-07	3.11472e-05	0.0123031	AHI1,ALDH7A1,ALOX15B,ANO7,ANXA11,ARHGAP27,ASAP3,AXIN2,AZGP1,BCAS1,BMP7,C11orf52,CAB39L,CAPS,CNTN3,CUEDC1,CWH43,DNALI1,DUSP2,EFEMP2,EFS,EIF3A,EPB41L5,EPHB6,ERBB2,EYA4,FAM135A,FAM208B,FAM3B,FGFR2,FHOD3,GLIS2,GSTO2,HSD17B14,HSPB8,ILDR1,ISL1,ITGB8,KLF6,KLK10,KLK11,KLK3,KRT15,ME3,MEIS3P1,MXRA5,NDFIP2,NDNF,NECAB3,NEFH,PARM1,PDPR,PER3,PKP1,PPP1R12B,PRICKLE2,PRPF40A,PSD3,PTGS2,PTN,PWWP2B,RNF180,RNF43,RRA…
GO_EMBRYONIC_SKELETAL_SYSTEM_MORPHOGENESIS	93	38	0.00415884	0.0107193	2.57748	7.36635e-07	3.19447e-05	0.0126849	BMP7,DLG1,DSCAML1,FGFR2,GRHL2,HOXA11,HOXA3,HOXA7,HOXB2,HOXB3,HOXB4,HOXB5,HOXB6,HOXB7,HOXB8,HOXC9,HOXD10,HOXD3,HOXD4,HOXD9,IRX5,LHX1,MEGF8,MMP14,MTHFD1,MTHFD1L,MYCN,NIPBL,OSR1,PCGF2,RDH10,SETD2,SIX1,SIX4,SMAD3,TFAP2A,TULP3,WDR19
GO_KIDNEY_MORPHOGENESIS	82	35	0.00366693	0.00987306	2.69246	7.38008e-07	3.19447e-05	0.0127085	ADAMTS16,AHI1,CALB1,CITED1,DLG1,FGF1,FRAS1,GATA3,GCNT3,GCNT4,GZF1,HES1,HNF1A,HNF1B,HOXA11,HOXD11,IRX1,IRX2,KLHL3,LGR4,LHX1,NPNT,OSR1,PAX2,PAX8,PKD1,PTCH1,SALL1,SIX1,SOX4,SOX9,TACSTD2,VANGL2,WNK4,WNT7B
GO_TRANSFERASE_ACTIVITY_TRANSFERRING_PHOSPHORUS_CONTAINING_GROUPS	957	222	0.0427958	0.0626234	1.46331	7.38327e-07	3.19447e-05	0.012714	AAK1,ABL1,ABL2,ACVR1B,ACVR2B,AK4,ALDH18A1,ALPK1,ALPK2,ALPK3,AURKC,BAZ1B,BCR,BMPR1A,BMPR1B,BTC,CAD,CAMK2D,CAMK2G,CASK,CCND1,CCNT2,CDC42BPA,CDC42BPB,CDC42BPG,CDK12,CDK13,CDK16,CDK18,CDK20,CDKL2,CDKL5,CDS1,CHKA,CKB,CKMT1A,CKMT1B,CKMT2,COASY,COL4A3BP,CRIM1,CSNK1D,CSNK1E,CSNK2A2,DAPK1,DCLK2,DCLK3,DDR1,DGKQ,DLG1,DLG2,DLG3,DMPK,DYRK2,EEF2K,EGFR,EIF2AK3,EPHA2,EPHB2,EPHB3,EPHB6,ERBB2,ERBB3,ERBB4,ERCC2,ERN…
GO_GOLGI_APPARATUS	1388	305	0.0620696	0.0860367	1.38613	7.49717e-07	3.23562e-05	0.0129101	A4GALT,ABCA1,ACER2,ACO1,ACPP,AGPAT3,AGRN,AKAP8,AKAP9,ANK3,AP1B1,AP1G2,AP1M2,AP3D1,APBA1,AQP2,ARFGEF1,ARFGEF2,ARHGAP32,ARSE,ASAP2,ASH1L,ATP1A1,ATP7B,ATP8B1,AVPR2,AXIN2,B3GALT5,B3GAT2,B3GNT3,B4GALNT2,B4GALT1,B4GALT2,B4GALT4,BACE1,BCL9,BICD1,BICD2,BOK,CAND1,CANT1,CDC42EP1,CDH1,CDK13,CHAC1,CHPF,CHST3,CHST9,CLASP1,CLCN5,CLINT1,CLTC,CLVS1,CNIH3,COG1,COG2,COG3,COG4,COG7,COL4A3BP,CREB3L4,CRYAB,CSNK1D,CTN…
RAF_UP.V1_UP	189	62	0.00845184	0.0174894	2.0693	7.56458e-07	3.25655e-05	0.0130262	AAK1,ACOX1,ACSL1,ACSL4,ALAS1,ANKMY2,ANKRD6,B3GNT3,C4orf19,CAMK2N1,CDK18,CLMN,CREB3L2,CRIM1,DSC2,DUSP4,EGFR,FAM13A,FGF1,FZD5,GABBR2,GALNT12,GATA2,GNAI1,GNE,GRAMD3,HPGD,HSPA2,ITGB6,KLF6,LAMC1,LRP5,MORC4,MPZL2,MSX2,NAV2,NFE2L3,NTAN1,OSBPL1A,PARVA,PER3,PLS3,PPARG,RASL11B,S100P,SCCPDH,SEPT10,SLC2A6,SPRR3,STS,SYNE2,TBC1D2,TBC1D2B,TBC1D8,TEAD1,TLE2,TNFRSF21,TSPAN12,UPK2,UPP1,VGLL1,VTCN1
TATTATA_MIR374	276	82	0.0123424	0.0231312	1.87413	7.58798e-07	3.25848e-05	0.0130665	ABAT,ABR,ACTN4,AFF1,AFF4,ARHGAP28,ARHGAP5,ARHGEF40,ATP1A1,BACE1,BICD2,BSDC1,CAMSAP2,CAND1,CHD7,CPEB4,CRIM1,DMD,DZIP1L,EIF3A,EP300,ESRRG,ETV6,FAF2,FAM135A,FBXO42,FGFR2,FNDC3B,FRMPD4,GATA3,GOPC,HECTD1,HERC2,HES1,HIVEP2,HOMER1,HOXA11,HR,HSPA4,ICK,IQSEC2,KIAA1468,LARP1,LARP4B,MAP4K3,MBLAC2,MED13,MEF2D,METRNL,MMP14,NCOA1,NCOA6,NEO1,NFKBIZ,NIPBL,NR2F2,OCRL,OSBP,PAPPA,PARD6B,PAXIP1,PDPK1,PHRF1,PPARGC1A,…
DOANE_RESPONSE_TO_ANDROGEN_DN	232	72	0.0103747	0.0203103	1.95767	7.70787e-07	3.30173e-05	0.013273	AKAP9,ANXA9,ARHGAP35,ASAP3,BCL7A,C4orf19,CASP7,CHAF1A,CKB,CRABP2,DSP,DST,DUSP4,EDN1,EEF1A2,ELOVL6,EPB41L4A,EPS8,FBLN1,GATA3,GPC1,HCFC1R1,HEATR6,HERC6,IDH2,IGFBP3,IRS1,KIF5C,LRP6,MARCKS,MAST4,MCM4,NCDN,OBSL1,PAX9,PDZRN3,PEX5,PHC1,PHLDA2,PLEKHA6,PPARD,PRDM2,PRSS8,PTPN14,RAB15,RAI14,RAPGEF3,SCCPDH,SEMA3C,SEPT8,SERPINH1,SGTA,SIPA1L1,SLC27A2,SLC29A3,SLC9A1,SMAD3,SNX7,SOS1,STS,SUPT6H,SUSD4,TIAM1,TINAGL…
GO_ESTABLISHMENT_OF_PROTEIN_LOCALIZATION	1373	302	0.0613988	0.0851904	1.38749	7.82246e-07	3.3425e-05	0.0134703	ABCA1,ABL1,ACTN4,ACVR2B,ADAMTS9,AFG3L2,AGAP1,AGAP3,AHCYL1,AKAP12,AKAP6,AKAP8,ANK2,ANK3,ANKRD27,ANKRD50,AP1B1,AP1G2,AP1M2,AP2A2,AP3D1,APBA1,APPBP2,ARFGEF1,ARFGEF2,ARL14,ARL4D,ATP1B1,ATP6V0A4,ATP6V0D2,ATP6V0E2,ATP6V1B1,ATP6V1C2,ATP6V1E2,ATP6V1G3,ATP6V1H,AZGP1,BBS1,BBS4,BBS5,BCL6,CACNB2,CADPS2,CALCR,CAMK2G,CCDC93,CD24,CDH1,CEP290,CHM,CHMP4C,CLIP1,CLTC,COG1,COG2,COG3,COG4,COG7,CUBN,DAG1,DENND2A,DIRAS…
KIM_WT1_TARGETS_12HR_UP	156	54	0.00697612	0.0152327	2.18355	7.93312e-07	3.38139e-05	0.0136608	AAK1,ABAT,ACSL1,ATP1B1,BHLHE41,C1orf116,CA12,CASK,CDC42EP4,CDR2L,CREB3L2,CS,DDR1,DOK4,EPS8,FGF1,FGFR3,FZD7,GDF15,GFPT1,HSPH1,ID4,KIF5B,LGR4,MICALL1,MTUS1,MYCN,MYOF,NOX4,NYNRIN,OXR1,P4HA2,PLAU,PLCD1,PSD3,RASSF7,RBFOX2,RHOQ,SERPINH1,SLC20A1,SMAD3,SOX9,SUPT6H,TBC1D2,TBX3,TLN2,TMPRSS3,TNFRSF11B,TNS3,TULP3,ULBP2,ZMIZ1,ZNF395,ZNF702P
GO_LIGASE_ACTIVITY	391	107	0.017485	0.0301834	1.72624	8.20944e-07	3.49053e-05	0.0141367	AACS,AARS2,ACACA,ACACB,ACSF2,ACSL1,ACSL4,ACSM2A,ACSM2B,ACSM3,ACSS1,ACSS2,ACSS3,ASS1,BTRC,CAD,CBLC,DTX4,EARS2,FAAH,FAAH2,GSS,HECTD1,HECTD3,HECW1,HERC2,HERC6,HLCS,HUWE1,IARS,IRF2BP1,LARS2,LIAS,LIG3,LNX1,LRSAM1,LTN1,MARCH5,MARCH7,MCCC1,MCCC2,MGRN1,MIB1,MID1,MID2,MOCS3,MTHFD1,MTHFD1L,MYLIP,NADSYN1,NEDD4L,PC,PDZRN3,PIAS3,RANBP2,RBBP6,RFWD3,RNF111,RNF128,RNF144B,RNF152,RNF169,RNF180,RNF187,RNF19A,RNF21…
TGANNYRGCA_TCF11MAFG_01	766	184	0.0342545	0.0519041	1.51525	8.26202e-07	3.50424e-05	0.0142272	AAK1,ACADSB,ACBD5,ACE2,ACP6,ADAMTS13,AGAP3,AIM1L,ALPK2,AQP3,ARHGAP44,ARHGEF10L,ARHGEF38,ARHGEF7,BCL6,BHLHE41,BMPR1B,BTBD3,C11orf63,C15orf41,C15orf52,C1orf122,C5orf38,CACNB3,CADM1,CASK,CCDC149,CDAN1,CDKL5,CGN,CHD2,CITED2,CLDN4,COL12A1,COL4A5,CPEB4,CS,CTNND1,DAB1,DMD,DMRTA1,DPH1,DPP10,DSCAML1,DSG1,EDC4,EFNA1,EMX2,ENAH,EPB41L3,EPHA2,EPHB2,ERBB4,ESR2,ETV6,FIGN,FLRT3,FOLR1,FZD7,GJB6,GPR157,GPRC5C,GRHL…
GO_LATERAL_PLASMA_MEMBRANE	48	25	0.0021465	0.00705219	3.28544	8.40642e-07	3.55672e-05	0.0144759	ABCC6,ANK3,ATP6V1B1,BVES,CDH1,CLDN12,CLDN3,CLDN4,CLDN7,DLG1,DMD,DSG1,DSG2,DVL1,EPCAM,ERBB3,FZD3,JUP,MARK2,MYO1C,NKD2,PKD1,TACSTD2,VANGL1,VANGL2
GSE41978_ID2_KO_AND_BIM_KO_VS_BIM_KO_KLRG1_LOW_EFFECTOR_CD8_TCELL_DN	194	63	0.00867543	0.0177715	2.04849	8.66589e-07	3.65752e-05	0.0149227	ABL1,AGAP1,BAZ2B,C1orf106,C2CD2,CADM4,CAMSAP1,CHST3,COL4A5,CREB3L2,CROT,DLG1,DNMBP,EDA2R,EHHADH,EHMT2,FAM171A1,FAN1,FAT1,GPRC5A,IARS,IGFBP3,IRS2,KCNF1,MARCKS,MAVS,MORC4,MTMR3,MUC4,MYH10,MYO5C,NACC2,NFIB,NR2F6,OSBP,OTUB2,PDE8A,PFKFB3,PLAU,PNMAL1,PPFIBP2,PPME1,PPP1R3C,RRN3,SDC4,SEPHS1,SIPA1L3,SLC22A11,SOX4,ST3GAL5,TACC2,TFAP2C,TGFA,THSD7A,TLE1,TMF1,TNFSF15,TRO,TUFT1,UBL3,USP34,ZCCHC14,ZMIZ1
REACTOME_GENERIC_TRANSCRIPTION_PATHWAY	336	95	0.0150255	0.0267983	1.78352	8.82113e-07	3.71393e-05	0.01519	AR,CCNT2,CDKN2B,ESR1,ESR2,ESRRA,ESRRB,ESRRG,HNF4A,HNF4G,MAML1,MAML2,MED14,MED15,MED16,MED23,NCOA1,NCOA2,NCOA3,NCOA6,NCOR1,NCOR2,NOTCH3,NR0B2,NR2F6,PPARA,PPARD,PPARG,RARG,RORC,RXRA,RXRB,SKI,SKIL,SMAD3,SMAD7,TEAD1,TEAD3,TGIF1,THRA,THRB,TRIM33,USP9X,VDR,YAP1,ZIM2,ZKSCAN1,ZKSCAN3,ZKSCAN5,ZNF12,ZNF140,ZNF175,ZNF19,ZNF205,ZNF208,ZNF213,ZNF214,ZNF254,ZNF264,ZNF28,ZNF282,ZNF304,ZNF311,ZNF317,ZNF320,ZNF32…
WATANABE_COLON_CANCER_MSI_VS_MSS_DN	79	34	0.00353278	0.00959097	2.71485	8.86636e-07	3.71481e-05	0.0152679	ACE2,B4GALT1,C10orf99,CYP2B6,DUOX2,FABP1,FREM2,GNG4,HMGCS2,IGF1R,INO80D,ISX,KRT20,KRT23,LINC00094,MAB21L3,MACC1,MUC12,MUC20,MUM1,NFIB,PCP4,PIGR,POLR3E,PPP1R14C,SAMD12,SEMA5A,SLC39A5,SPIN3,SPINK1,TMCC1,TOB1,USP53,ZMYM2
FRASOR_RESPONSE_TO_ESTRADIOL_DN	79	34	0.00353278	0.00959097	2.71485	8.86636e-07	3.71481e-05	0.0152679	ALDH4A1,ARNT2,BCAS1,BIK,CBX6,CD24,COL4A5,DUSP4,EFNA1,ENC1,ERBB2,ERBB3,FMO5,FOLH1,GNE,GPRC5A,IER3,IL1R1,INPP5J,KLF6,KRT7,LAMB1,MUC1,MYO1B,NDRG1,NFRKB,PPP1R3C,RAP1GAP,RND3,SLC16A5,SMAD3,SNCG,STC1,TTC9
GO_SIGNALING_RECEPTOR_ACTIVITY	1331	134	0.0595206	0.0377997	0.635069	8.947e-07	3.73653e-05	0.0154067	ABCA1,ACVR1B,ACVR2B,ADRA2C,AHR,ANXA9,AR,AVPR2,BMPR1A,BMPR1B,BRD8,CALCR,CASR,CELSR1,CELSR2,CHRM1,CLDN3,CLDN4,CRIM1,CRY2,DDR1,DISP1,EDA2R,EGFR,EPHA2,EPHB2,EPHB3,EPHB6,ERBB2,ERBB3,ERBB4,ESR1,ESR2,ESRRA,ESRRB,ESRRG,F3,FGFR2,FGFR3,FGFR4,FZD3,FZD4,FZD5,FZD6,FZD7,GABBR2,GABRB2,GABRP,GPR12,GPR157,GPR160,GPRC5A,GPRC5C,HCAR1,HNF4A,HNF4G,HPGD,HRH4,HTR1F,IGF1R,IL17RB,IL17RE,IL1R1,IL1RL2,IL20RA,INSR,ITGAV,KRT…
DUTERTRE_ESTRADIOL_RESPONSE_6HR_DN	90	37	0.00402468	0.0104372	2.59331	8.96159e-07	3.73653e-05	0.0154319	AIM1,ALCAM,ARID5B,ATP6V0A4,CDKL5,EFHD1,EFNA1,EPB41L5,ERBB2,ERBB4,FAM171B,FAM84A,GRB7,GRHL3,HCAR1,IL1R1,INPP5J,IRF6,ITGB6,LIMA1,LMO7,MME,MTAP,MYO1B,N4BP3,NBEA,NEDD4L,NPNT,PLA2R1,RNF144B,SALL4,SH3BP4,TMEM45B,TNS3,TP53INP1,TSPAN12,ZNF704
GO_REGULATION_OF_PROTEIN_LOCALIZATION	909	212	0.0406493	0.0598025	1.47118	9.12237e-07	3.79438e-05	0.0157087	AACS,AAK1,ABAT,ABCA12,ABL1,ADRA2C,AGR2,AKAP1,AKAP6,ALOX15B,ANK3,ANO1,AR,ARHGEF16,ARHGEF5,ASTN2,ATG13,AXIN2,BMP7,BMPR1A,C2CD2L,CADM1,CD276,CD2AP,CDH1,CDK16,CDK5RAP3,CDKL2,CEP290,CHERP,CHRM1,CLOCK,CLTC,CSNK1E,CSNK2A2,DAB2IP,DLG1,DPP10,DVL1,DVL3,DYRK2,EFNA5,EGFR,EIF2AK3,EP300,EPB41L5,EPHA2,ERBB2,ERBB4,EXOC1,EXPH5,EZR,FAM3D,FBLN1,FLCN,FZD5,FZD7,GAPVD1,GATA3,GBF1,GCC2,GNL3,GOLPH3L,GOPC,GPAM,GPD1L,HADH…
GO_REGULATION_OF_EMBRYONIC_DEVELOPMENT	109	42	0.00487434	0.0118477	2.43062	9.2537e-07	3.83682e-05	0.0159349	AMOT,BMP7,BMPR1A,CELSR1,CLASP1,DAG1,DMRT2,DVL1,DVL2,DVL3,FZD3,FZD7,GATA2,GATA3,GRHL3,HES1,HNF1B,HNF4A,IL1RN,INSR,LAMA1,LHX1,MESP1,MKS1,NIPBL,NRK,OSR1,PHLDA2,PHLDB1,PHLDB2,PPP2R3A,RNF207,RPS6KA6,SFRP1,SIX1,SIX4,SUFU,TBX2,TRAF3IP1,TULP3,VANGL2,WNT5A
MODULE_154	72	32	0.00321975	0.0090268	2.80357	9.26896e-07	3.83682e-05	0.0159612	AKR1C1,ALDH1A3,BARX2,CALML3,CLDN8,CXCL1,DMRT2,DST,FASN,FBN2,FXYD3,GPX2,HAS3,ITGB4,KLHL13,KLK10,KRT13,KRT17,KRT6B,LAMC2,LIPG,LMTK3,MAOA,MMP14,PPP1R14C,PTGS2,PTPRK,S100A2,SERPINB5,SPRR1B,TP63,TRIM29
GO_PROTEIN_COMPLEX_BINDING	894	209	0.0399785	0.0589563	1.4747	9.30649e-07	3.84311e-05	0.0160258	AAK1,ABL1,ABL2,ACTN4,ACVR1B,ACVR2B,ADAMTS13,AIF1L,AKAP1,ANXA11,AP2A2,APBA1,ARID1A,ATP1B1,ATP6V1B1,BAG3,CABIN1,CACNB2,CAMSAP1,CAMSAP2,CAMSAP3,CAPG,CCND1,CD2AP,CDK5RAP3,CEP290,CEP350,CHD4,CLASP1,CLIP1,CLIP2,COG2,COL4A3,CORO1B,CORO2A,CRYAB,CTNNA1,CXADR,CYFIP1,CYR61,DAB2IP,DAG1,DDR1,DNM2,DOK4,DST,EGFR,EML1,EML2,EMP2,EP300,EPCAM,EPS8L1,ERCC6,ESR1,EVPL,EVPLL,EZR,FAM83H,FBLN1,FLCN,FRS2,GNA11,GNA14,GNAI1…
GO_REGULATION_OF_ORGAN_MORPHOGENESIS	242	74	0.0108219	0.0208745	1.9289	9.36377e-07	3.85751e-05	0.0161244	ABL1,AHI1,ANKRD6,AP2A2,B4GALT1,BCOR,BMP7,BMPR1A,BTBD7,CELSR1,CELSR2,CITED1,CITED2,CLTC,DVL1,DVL2,DVL3,EDN1,ESR1,FGF1,FGFR2,FOXC1,FRS2,FZD3,FZD4,FZD5,FZD6,FZD7,GATA3,GRHL3,HES1,HNF1B,HOXA11,HOXB7,HPN,ISL1,LGR4,LHX1,MAGED1,MESP1,MKS1,NFIB,NTN4,PAX2,PAX8,PAX9,PLAU,PML,POR,PRICKLE2,PSMD1,PTN,RNF207,RSPO2,RXRA,SFRP1,SIX1,SIX4,SMURF1,SOX9,SP6,SPRY1,TACSTD2,TBX2,TFAP2A,TIAM1,TNFAIP3,TNFRSF11B,VANGL1,VAN…
SP1_01	229	71	0.0102406	0.0200282	1.95577	9.54607e-07	3.92323e-05	0.0164383	ACLY,AFF4,ANKMY2,ARID1A,B4GALT2,BAHD1,BCL6,BCL9L,BHLHE41,C1orf122,CADM1,CITED2,COL12A1,CRYAB,CSRNP2,DNMT3A,EPN2,FBRS,FBXL19,FXR2,GAD1,GALE,GBF1,GJB6,GRIPAP1,HOXA3,HPN,IRF2BP1,KCND2,KDM2A,KDM3A,KIF1C,MAGED1,MECOM,MNT,MPP5,MTF1,MTMR3,MUC1,NCOA2,NFE2L1,NR2F2,NXPH3,OSBP,OSBPL9,PACS1,PDIK1L,PI4KB,PIAS3,PKP3,PLCD1,PPFIA2,PPP2R3A,PPRC1,PUSL1,RDH10,SERINC2,SESN2,SFXN2,SIX4,SMARCA1,SMG6,SYNCRIP,TBX2,TCEAL…
DEURIG_T_CELL_PROLYMPHOCYTIC_LEUKEMIA_UP	346	97	0.0154727	0.0273625	1.76844	9.74306e-07	3.99466e-05	0.0167776	ACVR2B,ADAMTS3,AKAP6,ALOX5,ARHGAP32,ATP1B1,BAZ2B,BCL7A,BCORL1,BPHL,C15orf39,CAD,CELSR2,CIC,CKMT2,CLCN5,CORO1B,CTNNA1,CXCL1,CYB5A,CYP24A1,DDR1,DOCK1,DTX2P1-UPK3BP1-PMS2P11,EEA1,EPS15L1,ERBB3,ESRP1,FAM13A,FBN2,FCGBP,FXYD3,FZD6,GCAT,GNA11,GPD2,GSTM1,HCFC1,HIST1H2BI,HSP90AB1,IER3,INF2,IPO4,IRS1,KIAA1107,KLF6,KRT18,LARP1,LGALS3BP,LYPLA1,MCM4,MERTK,MPZL2,MTAP,MYBPC1,MYO1B,N4BP1,NBN,NCDN,NEDD4L,NEO1,PAP…
GO_REGULATION_OF_CELL_PROJECTION_ASSEMBLY	145	51	0.00648421	0.0143865	2.21869	1.0162e-06	4.15651e-05	0.0174989	ADAMTS16,AGRN,ATP8B1,BBS4,CDC42EP1,CDC42EP4,CDC42EP5,COBL,DCDC2,DNM2,EPHA2,EPS8L1,EPS8L2,EVI5L,FAM110C,FNBP1L,FRMD7,HNF4A,HSP90AA1,HTT,IFT140,KANK1,KLF5,MAP4,MNS1,MTOR,MYO10,NCKAP1,PFN2,PPP1R9A,RAB17,RABGAP1,RAP1GAP,RCC2,RHOQ,SGSM3,SH3YL1,SRC,SSH3,TACSTD2,TBC1D10A,TBC1D10B,TBC1D16,TBC1D17,TBC1D2,TBC1D24,TBC1D2B,TBC1D30,TBC1D8,TBC1D9B,WASL
BAELDE_DIABETIC_NEPHROPATHY_DN	426	114	0.0190502	0.032158	1.68807	1.03558e-06	4.21577e-05	0.0178327	AGRN,AQP3,ARHGAP5,ARHGEF18,ARID5B,ARMCX2,BCAR3,BMP7,CACNB2,CAMSAP2,CCDC6,CD2AP,CDS1,CHD3,CITED2,COL4A3,COL4A4,CREB3L2,CRIM1,CTNNA1,CXADR,CYR61,DAG1,DLG5,DST,DSTN,ERBB4,EXPH5,F3,FAM98A,FAT1,FBXO21,FGF1,FGF9,FGFR2,FNBP1L,FOSL2,FOXC1,FRY,G0S2,GAB2,GAS1,GLUD2,GMDS,GNE,GPRC5A,HOXA9,HPGD,HSP90AA1,HSPA2,IARS,IRS1,ITGA3,ITGAV,KANK1,KIAA0232,KIF5B,KLHL9,KLK6,MAFF,MAPK10,MME,MXRA8,MYO1B,MYO1E,N4BP1,NBN,NDR…
HAN_SATB1_TARGETS_DN	426	114	0.0190502	0.032158	1.68807	1.03558e-06	4.21577e-05	0.0178327	ACAA1,ACAT2,AHI1,AIFM2,AK4,AP1M2,ARNT2,ASL,ATRN,BMP3,BRD1,C4orf19,CA12,CAMSAP2,CASP7,CD24,CDH1,CDH16,CELSR1,CHST3,CITED2,CLDN10,COL4A5,CXADR,CXCL1,DDAH1,DHCR24,EEF1A2,EIF2AK3,EIF3A,EPB41L1,EPB41L3,F3,FAM149B1,FNDC3B,FZD4,GALNT1,GGCX,GNAI1,GOLGA2,GRAMD3,GSTM3,HMGCR,HMGCS1,HOXB7,HSPA2,KAT6B,KLF5,LAMB1,LATS1,LDOC1,LIMCH1,LRRC42,LSS,MAFF,MAT2A,MGST1,MICALL1,MPZL2,MYO1D,NACC2,NCOA3,NDRG1,NEO1,NKTR,PDE…
MEISSNER_NPC_HCP_WITH_H3_UNMETHYLATED	498	129	0.0222699	0.0363893	1.63401	1.07332e-06	4.35911e-05	0.0184826	ADAMTSL5,ANO1,ANXA11,AP1G2,AP1M2,AQP3,ARHGAP27,ARHGEF4,ASS1,B3GNT3,BSPRY,C9orf24,CBLC,CCDC125,CCDC158,CDCP1,CDK18,CHMP4C,CLDN3,CLDN4,CLDN7,CLIC6,CST6,CUL9,CWH43,CYP24A1,CYP4F22,DCDC2,DDIT4L,DMGDH,DMRTA1,DSC2,DSG2,DUSP26,DUSP9,ECHDC2,EEF1A2,EPPK1,EPS8L2,ESRP2,EVC,FABP3,FAM110C,FAM83G,FBRSL1,FGFR4,GJB6,GNA14,GNMT,GPR12,GPX3,GRHL2,HEYL,HTR1F,IL17RB,ILDR1,IRF6,ITGB4,ITPRIPL2,KCNK13,KL,KRT18,KRT19,KRT…
MOREAUX_MULTIPLE_MYELOMA_BY_TACI_UP	389	106	0.0173956	0.0299013	1.7189	1.11695e-06	4.52563e-05	0.0192339	AAK1,ACAD10,AKR1C1,ARHGAP44,ARHGEF16,ARL4D,ASH1L,AZGP1,B4GALT1,BIK,CAPN5,CAPS,CASZ1,CDC42EP4,CDK13,CDRT1,CEACAM5,CFC1,CLDN10,CRYM,CXCL1,DDR1,DSP,DUSP9,EEF1A2,EGFR,EPB41L1,EPHB6,EXPH5,FA2H,FOXA1,FXYD2,FXYD3,GNA11,GNG4,GPR12,HDLBP,HLCS,IKZF4,INF2,ITPKC,KHSRP,KLK13,LIMA1,LINC00094,LMNA,LRRC41,LUZP1,MAPK10,MAST4,MAU2,MEF2D,MLPH,MMP14,MMRN2,MPP2,MTAP,MUC3A,MXRA8,MYBPC1,NACC1,NF1,NOXA1,NQO1,PCDH1,PHLDA…
GSE42021_TCONV_PLN_VS_TREG_PRECURSORS_THYMUS_UP	187	61	0.0083624	0.0172073	2.0577	1.12345e-06	4.54128e-05	0.0193458	ABL1,AGAP1,C2CD2,CADM4,CAMSAP1,CAMSAP2,CHST3,CREB3L2,DIP2C,EPN2,FAM114A1,FAM171A1,GLDC,GPRC5A,GPRC5C,HNF1B,KIAA0232,KLHL9,KRT20,LAMC2,MADD,MAP3K9,MARCKS,MCM3AP,MKL2,MRAS,MYH10,MYO5C,NACC2,NFIB,OTUB2,PAX9,PDE10A,PFKFB3,PHLPP2,PLAU,PLEKHG3,POGK,PPFIBP2,PPME1,PPP1R3C,PTCH1,RAP1GAP,RHOQ,RRS1,SDC4,SEC16A,SLC20A1,SLC29A3,SOX9,SPEN,SQLE,ST3GAL5,TFAP2C,TGFA,THSD7A,TNKS,UBL3,UBN1,ZCCHC14,ZMIZ1
GO_CELL_PART_MORPHOGENESIS	601	150	0.026876	0.0423131	1.57439	1.14982e-06	4.63699e-05	0.0197999	ABL1,ADCY1,AFG3L2,AHI1,ALCAM,ALS2,AMIGO1,ANK3,ANKRD27,BAIAP2,BBS1,BBS4,BBS5,BMP7,BMPR1B,BTBD3,C11orf63,C21orf59,C2CD3,CC2D2A,CCDC113,CCDC40,CCNO,CELSR2,CEP164,CEP250,CEP290,CEP89,CNP,COBL,COL4A3BP,CSNK1D,CYFIP1,DAB2IP,DAG1,DICER1,DMD,DNAAF1,DNAH5,DNAH7,DNM2,DOCK7,DSCAML1,DVL1,DYNC2H1,DYNC2LI1,DZIP1,DZIP1L,EFNA1,EFNA5,EMX1,ENAH,EPB41L3,EPHB2,EPHB3,ERBB2,EZR,FARP1,FGFR2,FLRT1,FLRT3,FNBP1L,FZD3,GALN…
GO_ALPHA_AMINO_ACID_CATABOLIC_PROCESS	91	37	0.0040694	0.0104372	2.56481	1.18043e-06	4.73823e-05	0.020327	ABHD12,ACAD8,ACMSD,AGXT,AGXT2,AHCY,ALDH1L1,ALDH4A1,ALDH6A1,ALDH7A1,AMT,ASL,ASPA,CBS,CRYM,DDAH1,GAD1,GCAT,GLDC,GLUD2,GOT1,GOT2,GPT,GPT2,HMGCL,HOGA1,HPD,MCCC1,MCCC2,NOS2,OGDH,PCBD1,PIPOX,PRODH,PRODH2,SHMT1,THNSL2
GO_CELLULAR_AMINO_ACID_BIOSYNTHETIC_PROCESS	91	37	0.0040694	0.0104372	2.56481	1.18043e-06	4.73823e-05	0.020327	ABAT,AGXT,AGXT2,AHCY,ALDH18A1,ALDH4A1,ASL,ASPA,ASS1,ATIC,BCAT2,BHMT,BHMT2,CAD,CBS,FOLH1,FOLH1B,GAD1,GATM,GLUD2,GOT1,GOT2,GPT,GPT2,MTAP,MTHFD1,MTHFD1L,MTR,PADI1,PADI3,PHGDH,PYCR1,SEPHS2,SHMT1,SLC1A3,THNSL2,UPB1
GSE2405_0H_VS_24H_A_PHAGOCYTOPHILUM_STIM_NEUTROPHIL_UP	194	3	0.00867543	0.000846262	0.097547	1.18956e-06	4.76378e-05	0.0204842	KRT7,NTAN1,S100A6
ROY_WOUND_BLOOD_VESSEL_DN	22	16	0.000983812	0.0045134	4.58767	1.22328e-06	4.88745e-05	0.0210649	ATP1B1,ATP8B1,C1orf116,CD24,DSP,EPB41L4B,ERBB3,GABRP,KLF5,KRT15,PROM1,RNF43,S100P,SFRP1,SLC6A14,SOX9
ONKEN_UVEAL_MELANOMA_UP	741	178	0.0331366	0.0502116	1.51529	1.23103e-06	4.90701e-05	0.0211983	AACS,ABR,ABTB2,ACACB,ACADVL,ACIN1,ACLY,ACSL1,ACTN4,ADCY1,AGAP1,AHI1,AK4,AKAP9,ANK2,ANXA11,AP1G2,APPBP2,ARFGEF1,ARFGEF2,ARHGAP1,ARMC9,ASAP2,ASS1,ASTN2,ATP6V1H,BAIAP2,BAZ1B,BAZ2B,BCOR,BICD2,BTAF1,C2CD2,CADM1,CAMSAP2,CCDC93,CDC42BPA,CDC42BPB,CDH1,CELSR1,CHD3,CHD7,CHST3,CITED1,CLINT1,CLIP1,COMT,DAPK1,DLG5,DNAJC13,DOCK9,ELOVL6,ENOSF1,FABP3,FAM174B,FASN,FGF9,FNBP4,FRY,FZD5,FZD7,GALNT7,GATAD1,GDF15,GREB…
GO_DOUBLE_STRANDED_DNA_BINDING	742	178	0.0331813	0.0502116	1.51325	1.33079e-06	5.29241e-05	0.0229161	ACTN4,AKAP8,AR,ARHGAP35,ARID5B,ARNT2,BAHCC1,BAHD1,BARX2,BAZ2A,BCL6,BEND3,BHLHE41,CC2D1A,CC2D1B,CEBPA,CHD2,CHD4,CHD7,CLOCK,CREB3L2,CREB3L4,CRY2,CUX2,DHX33,DMRT2,DMRTA1,EGFR,EHF,ELF3,ELF5,EP300,ERCC5,ESR1,ESR2,ESRRA,ESRRB,ESRRG,ETV6,FOSL2,FOXC1,FOXI1,FOXK1,FOXK2,FUBP3,GATA2,GATA3,GMEB2,GZF1,H2AFY2,HEYL,HIVEP1,HMGB3,HNF4A,HOXA7,HOXB3,HOXB5,HOXD8,HOXD9,HSPD1,ISL1,KDM3A,KDM6A,KLF5,KLF6,MBD1,MBD3,MEF2D…
GO_EYE_DEVELOPMENT	321	91	0.0143547	0.02567	1.78826	1.34709e-06	5.34492e-05	0.0231969	ACVR2B,AHI1,ALDH1A3,ARHGAP35,ARID1A,BBS4,BCAR3,BMP7,BMPR1B,CALB1,CC2D2A,CEP290,CHD7,CLCN2,CLN8,CRYAB,DLG1,EGFR,EPHA2,EPHB2,FBN2,FGF9,FOXC1,FRS2,FZD4,FZD5,GATA3,GPD2,GRHL2,GRHL3,IFT140,IRX5,JAG1,KDM5B,LHX1,LRP5,LRP6,MERTK,MFN2,MYH10,NF1,NF2,NHS,NIPBL,NPHP1,PAX2,PHACTR4,PPP1R13L,PPP2R3A,PRKCI,PROM1,PTN,PTPRM,PYGO2,RAB11FIP4,RAB3GAP1,RARG,RCN1,RDH10,RDH13,RPGRIP1L,RXRA,SDK1,SH3PXD2B,SHROOM2,SIPA1L3,…
SMID_BREAST_CANCER_NORMAL_LIKE_UP	454	29	0.0203023	0.00818054	0.402936	1.43707e-06	5.68883e-05	0.0247464	ACACB,ANK2,BBOX1,CRY2,CRYAB,DMD,DST,FNDC4,FZD7,GUSBP11,HIVEP2,HOXA7,HOXA9,ID1,ID4,IL1R1,KCTD7,LY75,MGAT3,MME,NPR2,PLA2G2A,PTN,SFRP1,SLC6A14,SOSTDC1,SPINK5,TP63,VILL
WCTCNATGGY_UNKNOWN	794	188	0.0355067	0.0530324	1.49359	1.50111e-06	5.9287e-05	0.0258491	ABL2,ABTB2,ACACA,ACADSB,ADAMTS3,AHR,ANKRD35,APBA1,ARFGEF1,ARHGAP1,ASH1L,BACE1,BARX2,BAZ2A,BCL9,BCOR,C15orf41,C1orf122,CACNB3,CAMSAP1,CASK,CBX6,CD276,CDC42BPA,CDC42BPB,CDKN2B,CHD2,CLTC,CRAT,CRISPLD1,CXXC5,DDC,DDX42,DIO2,DMD,DNAJA4,DOPEY1,DPP10,EIF2AK3,EML1,EP300,EPHB2,ERRFI1,ESRRB,ESRRG,EVX1,EYA2,EYA4,FLRT1,FLRT3,FOXI1,GAB2,GAD1,GATM,GBF1,GCAT,GOLGA1,GOLGA4,GOLPH3L,GPHN,HIC2,HMGCS1,HMGN2P46,HNF1B,…
LANDIS_ERBB2_BREAST_TUMORS_324_UP	143	50	0.00639478	0.0141044	2.20561	1.55305e-06	6.11981e-05	0.0267436	ACSL4,ACTN4,AIM1,AKAP12,ANK3,CCND1,CLDN3,CLDN7,CTNND1,CXCL1,DSG2,EHF,ENAH,EPCAM,ERBB3,ERRFI1,EZR,F3,FLNB,FOLR1,FRRS1,FXYD3,IER3,INPPL1,IRF6,KIAA1522,KRT8,LIG3,LMAN1,MAPK8IP1,NPNT,PERP,RTKN,SHROOM3,SOX4,SPINT1,ST3GAL5,TFAP2C,TGFA,TIAM1,TOM1L1,TRAF4,TSPAN8,TUFT1,UNC119B,VDR,WEE1,WNK2,WSB2,WWC1
TGCCTTA_MIR124A	531	135	0.0237456	0.0380818	1.60374	1.5683e-06	6.16578e-05	0.0270061	AAK1,ABR,ACSL1,ADCY1,AFF4,AHR,AKAP1,AKT1S1,ALCAM,AMMECR1,ANGEL1,ANKFY1,ANXA11,ARHGEF4,ARHGEF7,ASCC2,B4GALT1,BACE1,BAHD1,BAZ2B,CACNB2,CACNB3,CCDC6,CDK18,CDR2L,CEP350,CGN,CNTN3,COL12A1,DHCR24,DIAPH1,DICER1,DMD,DUSP15,EMP2,EPN2,ERMP1,EXTL3,EYA2,EYA4,FA2H,FAR1,FARP1,FGFR2,FNBP1L,FOXQ1,FRMD4A,GLTP,GZF1,HMGXB4,JAG1,JAKMIP3,JPH1,KANK1,KIAA1161,LAMC1,LARP1,LARP4B,LIMCH1,LMNA,LPP,LRP6,LRRC1,MACF1,MAP7,MAP…
GO_ESTABLISHMENT_OR_MAINTENANCE_OF_CELL_POLARITY	135	48	0.00603703	0.0135402	2.24286	1.58564e-06	6.21974e-05	0.0273047	AMOT,AMOTL1,ARHGEF11,CAP2,CDC42BPB,CKAP5,CLASP1,CTNNA1,DLG1,DLG2,DLG3,DLG5,DOCK7,DST,EZR,FAT1,FERMT1,FRMD4A,GBF1,HES1,HTT,LLGL1,LLGL2,LMNA,MAP4,MAP7,MARK2,MPP5,MYO18A,NUMA1,PARD6B,PARVA,PKD1,PRKCI,PRKCZ,RAB11FIP2,RPGRIP1L,SCRIB,SIPA1L3,SLC9A1,SPRY1,SYNE2,VANGL2,WDR81,WEE1,WNT5A,WNT7B,WWC1
TFIII_Q6	202	64	0.00903318	0.0180536	1.99859	1.63401e-06	6.39492e-05	0.0281376	ABCC6,APPBP2,ARHGAP44,ARHGAP5,BAHD1,BAZ2A,BCAT2,BCL2L2,BCL9L,C14orf1,CA10,CAPN1,CAPN5,CASKIN2,CDK12,CELF1,CHRM1,CYFIP1,EMX2,ESRRG,GATA3,HCAR1,HCFC1R1,HOXC10,HOXD11,IRS1,ITGA3,JAG1,JUP,KCNJ10,LMNA,LMO3,MAP4K3,NCDN,NCOA6,NDRG2,NFATC4,NR2F2,NXPH3,OSR1,PAX2,PAX9,PCGF2,PHF13,PI4KB,PKP3,POU3F3,RARG,RHBDL2,RORC,SALL1,SBSN,SHANK2,SIN3A,SIX4,SLC7A8,SOX13,SPRED2,SYT7,THRA,TMEM86A,UBTF,WDR81,WNK4
GO_MICROTUBULE_CYTOSKELETON_ORGANIZATION	318	90	0.0142206	0.0253879	1.78529	1.64718e-06	6.43186e-05	0.0283645	AKAP9,AURKC,BBS4,BICD1,BICD2,C11orf63,C2CD3,CAMSAP2,CAMSAP3,CC2D2A,CCDC40,CCDC8,CEP152,CEP250,CEP350,CHD3,CHD4,CKAP5,CLASP1,CLIP1,CNP,CRYAB,CSNK1D,CUL7,CUL9,DAG1,DLG1,DNAAF1,DNAH5,DNAH7,DOCK7,DST,DVL1,DYNC1H1,EML1,EZR,FIGN,GCC2,GOLGA2,HOOK3,HTT,HYDIN,IFT172,INO80,KIAA0753,KIF3B,LLGL1,LLGL2,LMNA,LZTS2,MAP1S,MAP4,MAP7,MAP7D1,MAP9,MAPT,MID1,NCKAP5L,NCOR1,NEFH,NIN,NUMA1,OBSL1,PCM1,PCNT,PHLDB2,PPP2R1A…
GSE25088_CTRL_VS_IL4_STIM_MACROPHAGE_DN	185	60	0.00827296	0.0169252	2.04585	1.66538e-06	6.48181e-05	0.0286778	AARS2,AIM1L,AKAP1,AMOTL1,ARHGEF7,ARNT2,AXIN2,BCLAF1,C1orf122,C2orf54,DISP1,EPN1,FAM149A,FIGN,FLG,GIGYF1,GNA11,H6PD,ID4,IL1R1,IRF2BP1,LGALS3,LGALS4,MFGE8,MOCOS,MUC1,NEK8,NFATC4,NUMA1,NUPR1,PAQR7,PAQR8,PEX11A,PRDM16,PRICKLE2,RAB43,RAPH1,RHOD,RXRB,S100A1,SBSN,SH3RF1,SLC29A2,SNX33,SPA17,SPHK2,SRGAP3,ST3GAL1,TBC1D2,TBC1D2B,TDRKH,TGFBRAP1,TJP2,TMEM25,TPCN1,TRPM6,ZNF219,ZNF687,ZNF76,ZZEF1
GO_RESPONSE_TO_STEROID_HORMONE	488	126	0.0218227	0.035543	1.62872	1.66837e-06	6.48181e-05	0.0287293	AACS,ACADS,AGL,AGXT,AHR,AIFM1,ALAD,ALDH3A1,ALDOB,AR,ARID1A,ARNT2,ASS1,ATP1A1,BDH1,BMP7,CAD,CALCR,CCND1,CD24,CITED1,CITED2,CLDN4,CRIPAK,CRYAB,CTNNA1,CYP27B1,DEFB1,DNMT3A,DSG1,DSG2,EDN1,EGFR,EP300,ERRFI1,ESR1,ESR2,ESRRA,ESRRB,ESRRG,F3,FBXO32,FKBP4,FOXA1,GATA3,GOT1,GRIP1,GSTM3,HMGCS2,HNF4A,HNF4G,HOXB13,HSD11B2,HSP90AA1,IDH1,IL1RN,INSR,ISL1,KDM3A,KRT19,MAPK15,MBD1,MBD3,MED13,MED14,MED16,MFGE8,MMP14,M…
GO_REGULATION_OF_CELLULAR_LOCALIZATION	1229	272	0.0549593	0.0767278	1.39608	1.67127e-06	6.48181e-05	0.0287792	AACS,ABAT,ABCA12,ABL1,ABR,ADRA2C,AGR2,AKAP1,AKAP6,ALOX15B,ANK2,ANK3,ANO1,AR,ARHGEF16,ARHGEF7,ASTN2,ATG13,AXIN2,B4GALT1,BCR,BMP7,BMPR1A,BTBD9,BVES,C2CD2L,CACNA1H,CADM1,CADPS2,CAMK2D,CAPN3,CD276,CD2AP,CDH1,CDK16,CDK5RAP3,CDKL2,CEP290,CHD7,CHERP,CHRM1,CLASP1,CLOCK,CLTC,CRYAA,CRYAB,CSNK1E,CSNK2A2,DAB2IP,DIAPH1,DLG1,DMD,DNAJC13,DPP10,DVL1,DVL3,DYRK2,EDN1,EFNA5,EGFR,EIF2AK3,EP300,EPHA2,ERBB2,ERBB4,EXOC…
AP1_Q6	246	74	0.0110008	0.0208745	1.89754	1.70509e-06	6.59813e-05	0.0293617	ABCD1,AKT1S1,AP2A2,ATP1B1,AXIN2,BAZ2A,C2CD2L,CASK,COBL,COL27A1,CYFIP1,DIAPH1,DMPK,DSTN,DYNC1H1,ECM1,EEF1A2,EFNA1,EPHA2,FAM46B,GAB2,GNAI1,HOXA11,HOXD3,HSPB7,HSPB8,ICK,IGSF9,IL1RN,ITPKC,KDM3A,LAMC1,LAMC2,LMNA,LPP,MAP4,MARK1,MMP7,MPRIP,NCDN,NDRG2,NECAB3,NEFH,NFATC4,NFRKB,NR0B2,PAK6,PAPPA,PHLDA2,PKP3,PLCD1,POLR3E,RIPK4,RNF144B,SBSN,SCEL,SCRN1,SFN,SHC3,SLC4A11,SMARCA2,SYTL1,TBC1D17,TINAGL1,TMEM54,TOR1…
GO_CELL_JUNCTION_ORGANIZATION	177	58	0.00791521	0.0163611	2.06704	1.81063e-06	6.99083e-05	0.0311791	ACTN4,AMOT,ANK2,ARHGEF7,CADM1,CAMSAP3,CDH1,CLDN3,CRB3,CTNNA1,CTNND1,CXADR,DLG1,DLG5,DSG1,DSG2,DSP,DST,EPB41L3,FBLIM1,FLCN,GRHL2,HNF4A,ITGB4,JUP,KIFC3,LAMB3,LAMC1,LAMC2,MARVELD2,MARVELD3,MICALL2,MPP5,NF2,OCLN,PARD6B,PARD6G,PDPK1,PERP,PIP5K1A,PIP5K1C,PKP2,PKP3,PLEKHA7,PRKCI,PTPRK,RCC2,RHOD,SMAD3,SMAD7,SRC,STRN,TAOK2,TJP1,TLN2,TRIP6,WHAMM,ZNF703
GO_NEURON_DEVELOPMENT	666	162	0.0297827	0.0456982	1.53439	1.84429e-06	7.10484e-05	0.0317586	ABL1,ACSL4,ADCY1,AFG3L2,AGRN,AHI1,ALCAM,ALS2,AMIGO1,ANK3,ANKRD27,ANKS1A,ARFGEF1,ATP8B1,BAIAP2,BBS4,BMP7,BMPR1B,BTBD3,CAMSAP1,CAMSAP2,CAMSAP3,CDH1,CDK16,CELSR2,CEP290,CHST3,CLMN,CNP,COBL,CTF1,CTNNA1,CYFIP1,DAB1,DAB2IP,DAG1,DCLK2,DICER1,DNM2,DOCK7,DSCAML1,DVL1,EFHD1,EFNA1,EFNA5,EMX1,ENAH,EPB41L3,EPHB2,EPHB3,ERBB2,EZR,FARP1,FARP2,FGFR2,FLRT1,FLRT3,FOLR1,FRY,FZD3,GABRB2,GATA2,GATA3,GDF7,GPC1,GRIP1,HE…
GSE8835_CD4_VS_CD8_TCELL_UP	190	61	0.00849656	0.0172073	2.02521	1.89186e-06	7.27182e-05	0.0325778	ACACA,ACOX3,ACTR1B,ADPRHL2,AHCYL1,ALMS1,B4GALT4,BMS1,CC2D2A,CCDC137,CEP95,CLN8,CNOT1,CRYZ,CUL1,CUL7,DMRTA1,DVL2,FAHD1,FEM1B,HMGCR,HUWE1,IGF1R,ITGAV,KLHL25,LIG3,LRP5,MTHFD1L,MTR,NAV2,NBEAL1,NCOR1,NF2,NOL6,NUMA1,PALB2,PARD6B,PCNT,PDE1A,PRKAB2,PRPF8,PUM1,RASSF7,RPS6KA6,SEC24A,SGSM3,SH2B1,SH3GLB2,SIPA1L3,SLC25A13,SLC5A6,SMG6,SPAG9,STEAP3,TTC21B,UBE4B,WDR24,ZFP62,ZMYND11,ZNF667,ZNRF3
PASINI_SUZ12_TARGETS_DN	310	88	0.0138628	0.0248237	1.79067	1.91156e-06	7.33119e-05	0.032917	ABTB2,ACSL4,AIF1L,AMMECR1L,AMOTL1,AMOTL2,CD24,CD276,CDKN2B,CGN,CITED2,CLDN12,COL4A5,CRYAB,CTXN1,CXADR,CYR61,DSP,DUSP4,DYRK2,EFNA5,ERRFI1,F3,FAM84B,FARP1,FLRT3,FOSL2,GNG12,GPRC5A,IER3,IGFBP3,IRS1,IRS2,ITGA3,ITGAV,JAG1,KDELC1,KIF5C,KLF6,KLHL9,KPNA4,KRT18,KRT19,KRT8,LIMD1,LPP,MARCKS,MARVELD2,METRNL,MMP14,MUM1L1,MYH10,MYO1C,NCS1,NPNT,PARVA,PAWR,PERP,PHLDA1,PHLDB2,PKP2,PROM1,PRPF40A,PRTG,RDH10,RHOB,RN…
GO_REGULATION_OF_ACTIN_FILAMENT_BASED_PROCESS	301	86	0.0134603	0.0242595	1.8023	1.94835e-06	7.4557e-05	0.0335506	ABL1,ABL2,ALMS1,AMOT,ANK2,ARFGEF1,ARHGEF5,ASAP3,ATP1A1,BAIAP2,BAIAP2L1,BBS4,CAMK2D,CAPG,CD2AP,CDC42EP1,CDC42EP4,CDC42EP5,CELSR1,CLASP1,CORO1B,CRK,CYFIP1,DLG1,DSC2,DSG2,DSP,DSTN,EDN1,EFNA5,EP300,EPS8,EZR,FHOD3,FRMD7,GRHL3,ID1,JMY,JUP,KANK1,LATS1,LIMA1,MLST8,MTOR,NCKAP1,NF2,NOX4,PAM,PFN2,PHLDB2,PICK1,PKP2,PLEKHH2,PPFIA1,PPP1R9A,PTGER3,RAPGEF3,RHOD,RHOQ,RNF207,SCIN,SDC4,SEMA5A,SFRP1,SIGLEC15,SLC9A1,…
GSE37533_UNTREATED_VS_PIOGLIZATONE_TREATED_CD4_TCELL_PPARG2_AND_FOXP3_TRASDUCED_UP	136	48	0.00608175	0.0135402	2.22637	1.95639e-06	7.46984e-05	0.033689	ABHD11,ACIN1,ADCY6,AKAP8,ANKRD13D,BACE1,BAHD1,BBOX1,BPTF,BRF1,CACNB2,CC2D1A,CUL9,DNALI1,DZIP1,ESRP2,FAM160B2,FAN1,FERMT1,FLRT1,GIGYF1,GRAMD1C,H6PD,HOXB9,IFT172,IGF1R,IPO4,KCNJ1,KRT78,LYNX1,MAOA,NCKAP5L,NEURL4,NOTCH3,PABPC4,PCYT2,PFKFB2,PTH1R,PTPN14,RAI1,RXRB,SIPA1L2,SKIV2L,TMC4,TRUB1,UNC13B,UPB1,ZSWIM4
WAKABAYASHI_ADIPOGENESIS_PPARG_BOUND_8D	632	155	0.0282622	0.0437236	1.54707	1.97688e-06	7.53141e-05	0.034042	AACS,ABCD1,ABR,ACACA,ACLY,ACSF2,ACSL1,ACTN4,ADAMTS15,AKAP1,ALAS1,ALS2CL,ANKRD17,AP3D1,ARHGAP1,ARHGEF40,ARHGEF7,ARSA,BCORL1,BHLHE41,BRD2,C2CD3,CAB39L,CALML3,CAMK2D,CBX8,CEP250,CITED2,COQ9,CORO1B,CPT2,CSRNP2,CUEDC1,DEPTOR,DFNA5,DICER1,DIDO1,DNAJC5,EEF1A2,EI24,ELL,EPB41L1,EPN3,ERI2,F3,FAM83F,FBXL6,FNBP1L,FOSL2,G0S2,G6PC,GALNT7,GBP6,GSTM1,GSTM3,GTF2I,GYS1,HCAR1,HOXA9,HSD17B4,HSPA9,HSPD1,ICK,IFT140,IK…
CHIANG_LIVER_CANCER_SUBCLASS_CTNNB1_UP	165	55	0.00737859	0.0155148	2.10268	2.02413e-06	7.67676e-05	0.0348555	ACE2,ACSM3,ACSS3,ADH6,ALDH1L1,ALDH3A1,AMACR,ANKFN1,AOX1,AQP6,AR,ASAP2,AXIN2,BIK,BOK,C1orf53,CAP2,DCXR,DSG1,EPHB2,ESRRG,EXPH5,FAM3B,GLYAT,GNAI1,GPAM,GPHN,HOGA1,HPD,HSDL2,IRS1,MERTK,MME,MTHFD1,NUBPL,PHLPP1,PREB,RAB11FIP2,SALL1,SEC14L2,SLC13A3,SLC22A11,SLC2A12,SLC47A1,SLC4A4,SLC5A6,TBX3,THBS4,TMEM64,TPRG1,TTC30A,TTC9,UBXN10,VLDLR,ZNRF3
BONOME_OVARIAN_CANCER_SURVIVAL_SUBOPTIMAL_DEBULKING	490	126	0.0219122	0.035543	1.62207	2.02854e-06	7.67676e-05	0.0349315	ACO1,ADAMTSL3,ALOX5,AP1G2,AP1M2,ARHGAP35,ARMC6,ASB6,ATXN2L,AVPR2,BAIAP2,BCAT2,BICD1,CAMK2N1,CBX6,CC2D1A,CCDC40,CDC42EP4,CDK16,CDK18,CDR2,CHAF1A,CREB3L2,DAG1,DHX29,DLG3,DST,DUS1L,EHMT2,EIF2AK3,ELL,EPB41L3,EPN1,EPS8,ESRRA,EXOC7,FRMD4A,FUBP3,GATM,GNAI1,GNE,GTF3C2,HDHD3,HIST1H2BI,HMGB3,HMGCR,HOOK2,HOXD3,IGFBP3,IPO4,IQCE,IRS1,ITGB4,KCNQ1,KL,KRT13,KRT8,LAD1,LARP6,LIMCH1,LRRC8E,MAOA,MAPK8IP3,MAU2,MERTK,…
GO_CELLULAR_MODIFIED_AMINO_ACID_METABOLIC_PROCESS	212	66	0.00948037	0.0186178	1.96382	2.03287e-06	7.67676e-05	0.035006	ABHD12,AHCY,AHCYL1,ALDH18A1,ALDH1L1,ALDH4A1,ALDH7A1,ASS1,ATIC,BHMT,BHMT2,CBS,CHAC1,CKB,CKMT1A,CKMT1B,CKMT2,CLIC6,CNDP2,CRYM,DDAH1,DIO1,DIO2,DNMT3A,DUOX1,DUOX2,FASN,FOLH1,FOLR1,GATM,GCNT4,GGCT,GGT6,GNMT,GOT2,GSS,GSTA2,GSTM1,GSTM3,GSTO2,HOGA1,IDH1,IYD,MAT2A,MGST1,MTHFD1,MTHFD1L,MTHFR,MUT,NAT8,NOX4,OCLN,OPLAH,P4HB,PADI1,PADI3,PIPOX,PLA2G2A,PLA2G4D,PLA2G4F,PLA2G5,PRODH,SEPHS2,SERINC2,SHMT1,SLC5A6
GO_CELLULAR_RESPONSE_TO_STEROID_HORMONE_STIMULUS	212	66	0.00948037	0.0186178	1.96382	2.03287e-06	7.67676e-05	0.035006	AACS,AHR,AIFM1,AR,ARID1A,ASS1,ATP1A1,BMP7,EDN1,EGFR,EP300,ERRFI1,ESR1,ESR2,ESRRA,ESRRB,ESRRG,FBXO32,FKBP4,GRIP1,HMGCS2,HNF4A,HNF4G,ISL1,KDM3A,MED13,MED14,MED16,MSX2,NCOA1,NCOA3,NCOA6,NEFH,NKX3-1,NR0B2,NR1H4,NR2F2,NR2F6,PAQR5,PAQR7,PAQR8,PAWR,PELP1,PHB,PPARA,PPARD,PPARG,PPARGC1A,PPARGC1B,RARG,RBFOX2,RBM14,REST,RORC,RXRA,RXRB,SFRP1,SRC,STC1,THRA,THRB,TRIM24,UBR5,UGT1A1,VDR,ZNF703
GO_EPITHELIAL_CELL_DEVELOPMENT	182	59	0.00813881	0.0166432	2.04491	2.07146e-06	7.80535e-05	0.0356705	ARHGEF26,B4GALT1,CITED1,CLDN3,DACT2,EPB41L5,EPHA2,ESR1,ESR2,EXPH5,EZR,FEM1B,FLNB,FOSL2,FOXA1,FRS2,FZD7,GATA3,GRHL2,GSTM3,HOXB13,HSD17B4,HYDIN,ID1,JAG1,KLF5,LRTOMT,MARVELD2,MYO1E,NPHS2,PAX2,PAX8,PDPK1,PTPRS,RAB25,RAPGEF2,RAPGEF3,RARG,SALL1,SCRIB,SDC1,SFN,SHROOM3,SIPA1L3,SLC9A4,SLITRK6,SOX9,SPDEF,ST14,STC1,TFCP2L1,TJP1,TJP2,TMC1,TMEM79,TP63,WNT5A,WNT5B,WNT7B
GO_NEURON_PROJECTION	911	210	0.0407388	0.0592384	1.4541	2.11941e-06	7.9686e-05	0.0364962	AAK1,ABAT,ACAD9,ACTN4,ADNP,ADRA2C,AHCY,ALCAM,ALOX5,ALS2,AMIGO1,ANK2,ANK3,ANKRD27,ANKS1A,AP3D1,APBA1,ARFGEF2,ARHGAP32,ARHGAP44,ARHGEF7,ASS1,ATXN1L,BACE1,BAG3,BAIAP2,BMPR1A,BMPR1B,BPTF,BRD1,CAD,CALB1,CAMK2D,CAMK2N1,CCDC120,CDK16,CDKL5,CHRM1,CLIP2,CNIH3,COBL,COMT,CPEB2,CPEB3,CPEB4,CRTC1,CSNK1D,CTNND1,CTTNBP2,CXADR,CYFIP1,DAB1,DAB2IP,DAG1,DAGLA,DDC,DICER1,DLG1,DLG2,DLG3,DMD,DNAJC5,DNM2,DOCK7,DST,DVL1…
GSE17721_LPS_VS_PAM3CSK4_1H_BMDC_DN	195	62	0.00872015	0.0174894	2.00563	2.13435e-06	8.00729e-05	0.0367535	ALPK2,ANPEP,ARHGAP1,ARRDC1,ASL,BAZ1B,BRD2,CACNA1H,CADPS2,CALB1,CDKN2B,CHKA,CLASRP,DHCR24,DNAJC13,DUSP16,FAM20C,FHOD3,FOSL2,GATA2,GPC1,GPD2,GPN2,GTF2I,HIP1R,HPGDS,IL1R1,KRT8,LRP2,MAPKBP1,MAT2A,MIB1,MTF1,MYO1C,NDRG1,NFKBIZ,NHSL1,OSBP,PDE9A,PIGR,PIM3,POLG,PPP1R10,PTGS2,RNF111,RNF19A,SCAF4,SKIL,SORT1,SPRY1,TAF1C,TBC1D8B,TDRD7,TRIM2,TRIM8,UGDH,VANGL2,WDR81,ZADH2,ZC3H12A,ZNF598,ZNRF1
PHONG_TNF_RESPONSE_VIA_P38_PARTIAL	157	53	0.00702084	0.0149506	2.12947	2.15659e-06	8.05563e-05	0.0371365	AGRN,ALCAM,ARL14,B4GALT1,BAHD1,BCL6,CITED2,CXCL1,EGFR,FLRT3,FNDC3B,FOSL2,FZD7,HEXIM1,HIVEP1,HIVEP2,HOXA9,ID1,IER3,IRGQ,IRS1,ITGAV,KDM6B,KLF6,LAMC1,LDLR,MAFF,NBN,NEDD4L,NKX3-1,NR2F2,PHLDA1,PLAU,RIPK4,RXRA,SEMA3C,SLC12A7,SLC20A1,SLC5A3,SMAD3,SQSTM1,TCF7L2,TGFA,TIPARP,TNFAIP3,TNFRSF21,TNS3,TOB1,TSC22D2,TUBB2B,VDR,WWC1,ZNF395
HALLMARK_FATTY_ACID_METABOLISM	157	53	0.00702084	0.0149506	2.12947	2.15659e-06	8.05563e-05	0.0371365	ACAA1,ACADL,ACADS,ACADVL,ACAT2,ACOT2,ACOX1,ACSL1,ACSL4,ACSM3,ACSS1,ADH1C,ALAD,ALDH3A1,BCKDHB,BMPR1B,BPHL,CPT2,CRAT,CRYZ,CYP4A11,CYP4A22,D2HGDH,DHCR24,ECHS1,EHHADH,ETFDH,FABP1,FASN,FMO1,G0S2,GPD2,HADH,HAO2,HMGCL,HMGCS1,HMGCS2,HPGD,HSD17B4,HSDL2,HSP90AA1,HSPH1,IDH1,MAOA,MLYCD,NBN,NSDHL,PCBD1,PPARA,REEP6,SLC22A5,TP53INP2,UGDH
GSE18281_PERIMEDULLARY_CORTICAL_REGION_VS_WHOLE_CORTEX_THYMUS_UP	191	61	0.00854128	0.0172073	2.01461	2.24209e-06	8.35475e-05	0.0386087	ANAPC2,ANPEP,B3GALT5,B3GNT3,BCL9,BPTF,C2orf54,CADM1,CAPN5,CCNO,CELSR1,CHD8,CNKSR1,COG2,CUEDC1,DCTN1,DEPTOR,EHMT2,EPN3,EPS8L2,ERBB2,ERC1,GABRP,GNA11,HES1,HSPB1,IDUA,INTS1,INTS3,ITGB4,JUP,KRT19,KRT4,LIMK2,LUZP2,MED16,NARFL,NCOA1,NSD1,PELP1,PHACTR4,PHLDA3,PIAS3,PLXNB2,PML,POGK,POLR2A,PRKAB1,PRKCZ,RIPK4,RXRA,SLC34A2,SOX13,SPATS2L,SPINK5,SPTBN2,TSC2,TSPAN14,UPF1,ZFHX3,ZNF142
MYAATNNNNNNNGGC_UNKNOWN	400	107	0.0178875	0.0301834	1.6874	2.25313e-06	8.35475e-05	0.0387988	ANKRD17,AQP3,ARHGAP8,ARHGEF5,ASS1,ATP10B,ATP1B1,C15orf52,C16orf89,C22orf29,CHRM1,CHST9,CPEB3,CRYAB,CS,CSRNP1,CUEDC1,CYR61,DAB2IP,DDIT4L,DIO2,DNMT3A,EHD4,EI24,EPHB6,ESRP2,EXTL3,FARP1,FCGBP,GABRP,GAL3ST1,GCC1,GDPD3,GNG12,GOT1,GPRASP2,GPRC5C,GRHL3,HDLBP,HOXA3,HOXA9,HOXB6,HPN,IKZF2,KANK1,KIF1B,KLK13,KRT17,KRT4,LY75,MACROD1,MARCH5,MID1,MLF2,MORC4,MPP2,MTMR4,MYCN,NCKAP5,NECAB3,NFIB,NFYA,NLN,NRK,OSBPL7,…
GSE45365_HEALTHY_VS_MCMV_INFECTION_CD11B_DC_IFNAR_KO_UP	174	57	0.00778106	0.016079	2.06643	2.25347e-06	8.35475e-05	0.0388047	ACY1,ANK3,ANKS6,ARHGEF18,BCL9L,C11orf63,CABIN1,CELSR1,CHD2,DISP1,EIF3B,ENPP5,EPB41L4A,EPHB6,EXD2,FAM118A,FOXK1,GIPC1,GRAMD1C,HCFC1,IKZF2,IL17RE,JUP,KIF5C,KLF8,LETM1,MEF2D,NAT9,NF2,PAWR,PDE4DIP,PPP1R13B,PRR12,RASSF6,RPAP1,SAMD12,SH2B1,SLC35C1,STYK1,SURF6,TAF1C,TGIF1,TTC9,TTLL5,UNK,USP36,USP5,WIZ,XPC,ZMIZ1,ZNF175,ZNF204P,ZNF329,ZNF444,ZNF808,ZNF827,ZNF91
GO_POSITIVE_REGULATION_OF_CELLULAR_COMPONENT_ORGANIZATION	1093	245	0.0488776	0.0691114	1.41397	2.25607e-06	8.35475e-05	0.0388496	ABL2,ABR,ACE2,ACTN4,ADNP,AGR2,AGRN,AHI1,AKAP8,AMBRA1,AMIGO1,AMOT,ANAPC2,ANK3,ANKFY1,ANKRD27,AR,ARHGAP35,ARHGEF16,ARHGEF5,ARHGEF7,ATG13,AXIN2,BAIAP2,BAIAP2L1,BBS4,BCL6,BCL9L,BCLAF1,BCR,BICD1,BIK,BMP7,BTC,CAND1,CAPG,CDC42EP1,CDC42EP4,CDC42EP5,CDKL2,CDKL5,CLASP1,CLIP1,CNOT1,COBL,CORO1B,CPEB3,CRABP2,CRTC1,CSNK2A2,CUL7,CUX2,CYFIP1,DAB2IP,DAG1,DLG1,DMD,DNM2,DPP10,DSTN,DVL1,EDN1,EEF2K,EFNA5,ENC1,EP300,E…
PTF1BETA_Q6	226	69	0.0101064	0.019464	1.92591	2.33017e-06	8.60194e-05	0.0401256	ACADVL,AMMECR1,ANK3,ANKRD17,APBA1,AR,BBOX1,CAPG,CASK,CHD2,CITED1,CLVS1,CRK,CSNK1E,DICER1,DMD,DNMT3A,EEF1A2,EIF4G1,ERBB3,ETV6,FASTK,HEBP2,HMGB3,HOXA11,HOXB4,HOXB6,ITPKC,ITSN2,KCNJ1,KDM3B,LRRC49,MAGED1,MAP4,MECOM,MED13,MTMR4,NXPH3,PDE10A,PPARGC1A,PUM1,RALYL,RBM14,REPIN1,REST,SBF2,SLC25A13,SLC6A14,SMARCA2,SOX4,SRGAP2,STARD13,STC1,SYT7,TBC1D10B,TBL1Y,TEAD1,TFAP2A,THAP10,THRA,TMPRSS2,TRAF4,TRERF1,TREX…
GO_ACTIVATION_OF_GTPASE_ACTIVITY	75	32	0.0033539	0.0090268	2.69143	2.33281e-06	8.60194e-05	0.0401711	ARHGEF16,DOCK7,EPHA2,EVI5L,PIP5K1A,RABGAP1,RALGAPA2,RALGAPB,RCC2,RUNDC1,SCRIB,SGSM1,SGSM2,SGSM3,SIPA1L1,SYDE2,TBC1D10A,TBC1D10B,TBC1D12,TBC1D16,TBC1D2,TBC1D2B,TBC1D30,TBC1D3C,TBC1D4,TBC1D8,TBC1D8B,TBC1D9,TBC1D9B,TIAM1,TSC1,WNT5A
MAZR_01	213	66	0.00952509	0.0186178	1.9546	2.38224e-06	8.7654e-05	0.0410221	ABR,AHR,APBA1,ARHGAP44,BAZ2A,CAMK2G,CCDC24,CHD4,CLOCK,DMPK,DNMT3A,EFNA1,EIF4G1,EPB41L3,EPHB2,FAF2,FBRS,FBXL19,FOXA1,FXR2,FXYD3,HNF1A,HOXB6,HOXB7,HOXB9,HOXC6,HR,IRF2BPL,KDM6A,KRT17,MAPT,MBD3,MBD6,MED13,MLLT6,MTF1,MTHFR,NCOA2,OTUD7B,PACSIN3,PARD6G,PHF12,PHLDB3,POGZ,PRRC2A,PTPRF,RAPGEFL1,RFX1,RGL2,RNF111,SALL1,SEMA4C,SEPT3,SLC39A5,SULT2B1,TCF7L2,TNPO2,TRERF1,TRIM41,TRIP10,TRPS1,UBE4B,WDR81,ZMYM2,ZNF…
AREB6_02	244	73	0.0109114	0.0205924	1.88724	2.43688e-06	8.92833e-05	0.0419632	AHI1,ANKHD1-EIF4EBP3,APEH,ARHGAP44,ARMCX2,AXIN2,BCL6,CHRM1,CLDN7,CRAT,DCTN1,DDR1,DLG2,DMD,DMPK,DNAJC13,DNMT3A,EDN1,EFNA1,EHF,EPN2,ERBB3,ERBB4,EYA2,FDPS,FLNB,FNBP1L,FOXA1,GNA14,HMGCS1,HNF1B,HNF4A,HOXD3,IKZF2,IRF2BPL,ITGA3,KDM3B,LAMC2,LLGL2,LNX2,MAP7,MAPK10,MTMR4,MYL3,MYO18A,NBEA,OCLN,OSR1,OTUD7B,PCDH1,PCP4,PLA2G4D,POU3F4,RBFOX2,RNASE4,S100A1,S100A14,SAMD12,SH3GL2,SH3RF1,SLC12A6,SMG1,SOSTDC1,SOX4,S…
GO_CELL_PROJECTION_ASSEMBLY	244	73	0.0109114	0.0205924	1.88724	2.43688e-06	8.92833e-05	0.0419632	ABL1,AHI1,ARHGEF26,ARHGEF4,ARHGEF7,BBS1,BBS4,BBS5,C11orf63,C2CD3,CC2D2A,CCDC113,CCDC40,CCNO,CD2AP,CEP164,CEP250,CEP290,CEP89,CSNK1D,CYFIP1,DMD,DNAAF1,DNAH5,DNAH7,DYNC2H1,DYNC2LI1,DZIP1,DZIP1L,EMP2,EZR,FGD3,FNBP1L,HYDIN,ICK,IFT140,IFT172,INPPL1,KIF27,KIF3A,KLF5,LPAR3,MINK1,MKS1,MYH10,NEFH,NME5,OCRL,PCM1,PCNT,PIP5K1A,PKHD1,RAB17,RAC3,RAPGEF2,RHOD,RPGRIP1L,RSPH1,SH2B1,SPAG1,SPAG16,SPAG17,SRGAP2,STK3…
GSE2585_CTEC_VS_THYMIC_DC_UP	183	59	0.00818353	0.0166432	2.03374	2.46393e-06	9.00826e-05	0.0424289	ABCC6,ACOT2,ALDH1L1,ALDOB,ARFGEF2,C3orf62,CADM1,CASR,CDK20,CLOCK,COBL,COL27A1,COL4A4,DFNA5,DIRAS2,EYA4,FAM3D,FDPS,GRAMD3,HGS,IRX5,KIAA0100,KLF6,KRT17,MAGEA11,MFGE8,MGAT1,MKL2,MUM1L1,MVP,MYO3B,NCCRP1,NPHP1,NSDHL,PARD3B,PAX9,PDZD3,PKP2,PRKAR2A,RBM15B,RHOB,RMND5B,RTKN,SCAMP5,SLC9A1,SSPO,ST14,SYNJ1,TACC1,TANC2,TIAM1,TNS3,TRPS1,TTC22,VGLL1,WFDC2,ZBTB3,ZNF264,ZSCAN2
GO_POSITIVE_REGULATION_OF_CELL_DIFFERENTIATION	791	186	0.0353725	0.0524683	1.48331	2.53847e-06	9.26113e-05	0.0437125	ABL1,ABL2,ACIN1,ACVR1B,ACVR2B,ADAMTS9,ADNP,ADRA2C,AHI1,AKAP6,ALOX15B,AMIGO1,ANAPC2,ANKRD27,AP3D1,AR,ARHGAP35,ARHGEF7,AXIN2,B4GALT1,BAIAP2,BCL6,BCL9L,BMP7,BMPR1A,BMPR1B,BTC,CD24,CD276,CDKL5,CEBPA,COBL,CPEB3,CRABP2,CRTC1,CTNNA1,CUL7,CUX2,CYP27B1,CYR61,DAB1,DAB2IP,DICER1,DMD,DNM2,DUOXA1,DVL1,EDN1,EEF2K,EFNA5,EIF4G1,ENC1,EP300,EPB41L5,EPHB2,FAM20C,FBN2,FBXW8,FOXA1,FOXC1,FOXO6,FZD3,GATA2,GATA3,GDF15,G…
GO_REGULATION_OF_PHOSPHORUS_METABOLIC_PROCESS	1567	334	0.0700742	0.0942172	1.34453	2.78422e-06	0.000101252	0.0479442	ABCA1,ABL1,ACMSD,ACSL1,ACVR1B,ACVR2B,ADCY1,ADCY6,ADNP,ADRA2C,AKAP1,AKAP12,AKAP6,AKAP8,AKAP9,AKT1S1,ALS2,AMBRA1,ANKRD6,AR,ARHGAP8,ARHGEF5,ASH1L,AVPI1,AVPR2,AXIN2,BCAR3,BMP3,BMP7,BMPR1A,CALCR,CAMK2D,CAMK2N1,CAMSAP3,CAP2,CARD14,CBLC,CCDC8,CCDC88C,CCL15,CCND1,CCNL2,CCNT2,CD24,CDK12,CDK5RAP3,CDKN2B,CEBPA,CNKSR3,CRIPAK,CRK,CRY2,CSNK1D,CSRNP2,CSRNP3,CTF1,CYR61,DAB1,DAB2IP,DAG1,DEPTOR,DIRAS2,DIRAS3,DLG1,…
GSE25123_CTRL_VS_IL4_AND_ROSIGLITAZONE_STIM_PPARG_KO_MACROPHAGE_DN	188	60	0.00840712	0.0169252	2.0132	2.78707e-06	0.000101252	0.0479933	ACOXL,ACPP,ACSS2,ADAT1,ADCY6,ADH1C,AFF1,ARHGAP39,ASB13,ATP1B1,BPHL,CA12,CAPN3,CDR2L,CNGA1,DAPK1,DYRK2,ENC1,GBP6,GET4,GPD2,GRAMD3,GTF2I,INSR,IRF6,ITGB6,KLHDC9,KLHL18,LYNX1,LYPD6B,MACROD1,MAGI3,MUT,MYO1D,NCKAP5L,OVGP1,PAFAH2,PATZ1,PFKFB2,RASAL1,RGMB,S100A14,SBSN,SLC16A5,SLC20A1,SORCS2,SPATA5L1,SPICE1,TBC1D16,TFAP2A,TNKS,TRIO,TRUB1,TTC28,TULP3,USP36,VIPR1,ZC3H3,ZKSCAN1,ZNF600
GSE21670_UNTREATED_VS_TGFB_TREATED_CD4_TCELL_DN	184	59	0.00822824	0.0166432	2.02269	2.9249e-06	0.000105813	0.0503668	ACOX1,ALDH1L1,BCORL1,CADPS2,CAMSAP3,CCDC120,CRISPLD1,DLG2,EMX2OS,EPHB6,EYA2,FGD3,FMO5,FRY,GPRASP2,GPRIN2,GTF2I,ICK,IER3,IRF6,KIAA1522,KRT18,LDHD,LGALS4,MBLAC2,MPRIP,MTAP,MYCN,MYO1H,NBEA,NPR2,NYNRIN,OCRL,OSBPL1A,OXR1,PDE4DIP,PHC1,PHLPP1,PPARGC1A,PRDM16,PRKAA2,PRRC1,PRRC2B,RAI14,RASSF6,SEC24C,SFXN4,SIPA1L3,SPTBN4,ST3GAL1,TLE6,TRIB3,TTC28,TTC8,UBASH3B,UPP1,USP54,VLDLR,ZNFX1

## Sheet: Table 2
Table 2. Gene Sets Significantly Enriched In CSF Exosomes When Compared To Plasma
categoryName	nGenesInCategory	nSigGenesInCategory	expected	observed	enrichment	chiSq_pValue	chiSq_pValue_BH	chiSq_pValue_Bonferroni	sigGenesInCategory
BENPORATH_ES_WITH_H3K27ME3	1070	626	0.047849	0.0930993	1.94569	3.39301e-38	6.01378e-34	6.01378e-34	AATF,ABCC3,ABCC8,ABCG4,ABTB2,ACADL,ACAN,ACTL6B,ADAMTS15,ADAMTS17,ADARB2,ADCY8,ADCYAP1,ADRA2A,ADRB1,ADRB3,AIM1,ALOXE3,ALX4,ANKRD18A,ANKRD20A5P,ANKRD20A8P,ANKRD27,ANKRD35,AQP5,ARHGAP20,ARHGEF38,ARID5B,ASCL1,ASCL2,ASCL4,ASTN1,ASTN2,ATP1A3,AVPR1B,B4GALNT1,B4GALNT2,BARHL1,BARHL2,BARX1,BARX2,BCAN,BCL2,BHLHE22,BHLHE41,BNC1,BTG2,C11orf45,C1orf194,C1orf94,C1QL1,C2CD4A,CA10,CACNA1A,CACNA1B,CACNA1D,CACNA1E,…
BENPORATH_SUZ12_TARGETS	994	572	0.0444504	0.0850684	1.91378	9.76682e-34	8.65536e-30	1.73107e-29	ABCC6,ABCC8,ABCG4,ABTB2,ACADL,ACAN,ACSS1,ADAM12,ADAMTS15,ADAMTS5,ADAMTSL3,ADARB2,ADCY8,ADCYAP1,ADRA2A,ADRB1,ADRB3,ALDH1L1,ALOXE3,ALX4,AMMECR1,AMOT,ANKRD18A,ANKRD20A5P,ANKRD20A8P,ANKRD27,APCDD1L,AQP5,ARHGAP20,ARHGAP6,ASCL1,ASCL2,ASCL4,ASTN1,ASTN2,B4GALNT1,B4GALNT2,BARHL1,BARHL2,BARX1,BARX2,BCL2,BHLHE22,BHLHE41,BMP3,BNC1,BTG2,C11orf87,C1orf194,C2CD4A,C5orf38,CA10,CACNA1A,CACNA1B,CACNA1D,CACNA1E,CAC…
BENPORATH_PRC2_TARGETS	626	392	0.0279939	0.0582986	2.08255	1.01629e-29	6.00422e-26	1.80127e-25	ABCC8,ABTB2,ADAMTS15,ADARB2,ADCY8,ADCYAP1,ADRA2A,ADRB1,ADRB3,ALX4,ANKRD18A,ANKRD20A5P,ANKRD20A8P,ANKRD27,AQP5,ARHGAP20,ASCL1,ASCL2,ASTN1,ASTN2,B4GALNT1,B4GALNT2,BARHL1,BARHL2,BARX1,BARX2,BCL2,BHLHE22,BHLHE41,BNC1,BTG2,C1orf194,C2CD4A,CA10,CACNA1B,CACNA1D,CACNA1E,CACNA1G,CAMK2N1,CASZ1,CBX8,CCDC140,CD8A,CDH23,CDH7,CDX2,CGB7,CHRD,CHRDL2,CHST8,CITED1,CLSTN2,CNNM1,COL25A1,COL27A1,COL2A1,COL4A5,COL4A6,…
BENPORATH_EED_TARGETS	1023	564	0.0457472	0.0838786	1.83352	1.45366e-29	6.44116e-26	2.57646e-25	AATF,ABCA8,ABCC8,ABTB2,ADAMTS15,ADAMTS5,ADARB2,ADCY8,ADCYAP1,ADRA2A,ADRB1,ADRB3,AIM1,ALX4,AMOT,ANKRD18A,ANKRD20A5P,ANKRD20A8P,ANKRD27,APOO,AQP5,ARHGAP20,ARID1A,ASCL1,ASCL2,ASTN1,ASTN2,ATAD3B,ATP1B3,B4GALNT1,B4GALNT2,BAIAP2,BARHL1,BARHL2,BARX1,BARX2,BCL2,BHLHE22,BHLHE41,BMP3,BMPR1B,BNC1,BTG2,C11orf87,C1orf194,C2CD4A,C5orf38,C7orf57,CA10,CACNA1B,CACNA1D,CACNA1E,CACNA1G,CALCR,CAMK2B,CAMK2N1,CASZ1,CB…
GO_NEUROGENESIS	1354	681	0.0605491	0.101279	1.67267	4.1149e-26	1.45865e-22	7.29324e-22	ABL1,ADCY1,ADCYAP1,ADNP2,ADRA2B,ADRA2C,AGRN,AKT1,AKT2,ALDH1A2,ALK,ALS2,ANAPC2,ANK3,ANKRD27,ANKS1A,ANXA1,APBB1,APOA5,APOD,APOE,AREG,ARHGAP35,ARHGDIA,ARHGEF10,ARL3,ARX,ASCL1,ASCL2,ASTN1,ATCAY,ATF1,ATF5,ATP2B2,ATP8A2,AXL,B3GNT2,BAIAP2,BARHL1,BARHL2,BAX,BCL2,BCL6,BDNF,BECN1,BHLHE22,BIN1,BMP5,BMP7,BMPR1A,BMPR1B,BRSK2,BTG2,C16orf45,CACNA1A,CALR,CAMK2B,CAMSAP2,CAMSAP3,CAPRIN2,CCK,CCL2,CDH11,CDH23,CDH4,C…
MIKKELSEN_MEF_HCP_WITH_H3K27ME3	563	348	0.0251766	0.0517549	2.05567	6.93682e-26	2.04914e-22	1.22948e-21	AATK,ABCC8,ACAN,ACTL6B,ACTN2,ADAM11,ADCYAP1,ADRA2C,AIFM3,ALK,ALOX12B,APOA5,AQP5,ASTN1,ATP12A,ATP1A3,ATP2B2,ATP8A2,ATP8B3,AVP,B3GALT5,BARHL1,BARHL2,BARX1,BCAN,BMP8B,BRSK2,BSN,C11orf63,C14orf39,C1QL1,C1QL2,C1QTNF4,C2orf70,C9orf172,CA10,CABP7,CACNA1E,CALB1,CALB2,CALCR,CAMK2B,CBLC,CBLN2,CCKBR,CDCP1,CDH20,CDH8,CDX1,CDX2,CELF4,CELSR1,CHD5,CHGA,CHRNA4,CLDN4,CLDN6,CNNM1,CNTN2,CPLX1,CPLX2,CPN1,CPNE9,CPXM2…
MARTENS_TRETINOIN_RESPONSE_UP	813	454	0.0363563	0.0675193	1.85716	2.67705e-25	6.7783e-22	4.74481e-21	ACE,ACTL7B,ACVRL1,ADAM33,ADAMTS2,ADAMTS8,ADCYAP1R1,ADRA2A,ADRA2C,ADRB3,AGT,AGXT,AIFM3,AIM1L,AIRE,AJAP1,AKT2,ALAS1,ALDH3B2,ANGPTL4,ANGPTL7,ANKK1,AOC3,APLP1,APOL1,AQP6,AQP9,ARHGEF10L,ARSI,ASB10,ASCL4,ASPG,ATP1A3,ATP6V0E2,AVPR2,AXIN2,B3GNT6,B4GALNT4,BARHL2,BARX1,BATF2,BCAM,BCAN,BIRC7,BRSK2,BTG2,C14orf180,C17orf74,C17orf99,C1orf210,C1QA,C1QB,C1QL1,C2CD4C,C4orf50,C5orf38,C9orf106,C9orf152,CABP2,CABP7,…
MEISSNER_BRAIN_HCP_WITH_H3K4ME3_AND_H3K27ME3	1025	541	0.0458367	0.0804581	1.75532	5.17103e-25	1.14564e-21	9.16513e-21	A4GALT,ABAT,ABTB2,ACE,ACSF2,ADAMTS15,ADAMTS17,ADAMTS19,ADAMTS2,ADAMTS5,ADAMTS7,ADAMTS8,ADAMTSL5,ADCY7,ADORA2A,ADRA1B,ADRA1D,ADRA2A,ADRA2B,ADRA2C,AGPAT2,AHNAK,ALDH1A2,ALS2CL,ANKRD63,ANO1,ANXA2,AREG,ARHGAP29,ARHGEF17,ARHGEF26,ARX,ASAP3,ASCL1,ASCL2,ASS1,ATP10A,ATP12A,ATP1B1,ATP7B,B3GAT2,BAIAP2L1,BARX2,BCAN,BCAR3,BCL2L11,BDNF,BHLHA9,BHLHE22,BMP3,BMP7,BTBD11,C1orf106,C1QL1,C1QL2,C1QTNF4,C2CD4C,C4orf19…
MIKKELSEN_MCV6_HCP_WITH_H3K27ME3	415	265	0.0185583	0.0394111	2.12364	8.39294e-22	1.58467e-18	1.48756e-17	ABCC8,ABCG4,ACAN,ACE,ACVRL1,ADAMTS2,ADCY7,ADORA2A,ADRA2C,AEBP1,AIFM3,AIRE,AK5,ALDH1A3,ALOX12B,ANKRD63,APLN,AQP5,ARX,ASCL2,ATP2B2,ATP2B3,ATP8A2,B3GALT5,BARX1,BCAN,BHLHA9,BRSK2,BSN,C11orf63,C1QL1,C1QL2,C1QL4,C1QTNF4,C2orf70,C9orf172,CABP7,CACNA1D,CACNA1G,CACNA1I,CACNG4,CAMK2B,CCK,CCKBR,CDH22,CELF4,CHD5,CHRDL2,CLDN7,CLMP,CLSTN2,CNNM1,CNTN2,COL13A1,COL8A2,COL9A2,COMP,CXCL14,CYP24A1,CYP46A1,DBN1,DHH,D…
GO_NEURON_DIFFERENTIATION	851	452	0.0380556	0.0672219	1.76641	8.94079e-22	1.58467e-18	1.58467e-17	ABL1,ADCY1,ADCYAP1,ADNP2,AGRN,ALDH1A2,ALK,ALS2,ANK3,ANKRD27,ANKS1A,APBB1,APOA5,APOD,APOE,AREG,ARL3,ARX,ASCL1,ATCAY,ATF5,ATP2B2,ATP8A2,B3GNT2,BAIAP2,BARHL2,BCL2,BDNF,BECN1,BMP7,BMPR1B,BRSK2,BTG2,CACNA1A,CAMSAP2,CAMSAP3,CCK,CDH11,CDH23,CDH4,CDK16,CDK5R1,CEBPB,CELSR2,CELSR3,CEND1,CHD5,CHST3,CLMN,CLN8,CNGB1,CNP,CNR1,CNTN1,CNTN2,CNTN6,CNTNAP1,COBL,COL25A1,CPNE1,CRMP1,CSNK1E,CTNNA1,CTNND2,CYFIP1,DAB1,D…
TGANTCA_AP1_C	2360	1035	0.105536	0.153926	1.45852	1.96709e-21	3.16951e-18	3.48647e-17	A4GALT,AAK1,ABCA12,ABCA2,ABR,ABTB2,ACOT11,ACOX3,ACTA1,ACTN2,ACTN3,ACVR1B,ACVR2B,ADAM11,ADAM12,ADAMTS15,ADAMTS17,ADAMTS19,ADAMTS20,ADAMTS8,ADAMTSL2,ADCY8,ADRA1B,ADRB1,AGAP3,AGR3,AHCYL1,AIFM3,AK5,AKAP1,AKAP12,ALDH1A2,ALDH3B1,ALDOA,ALX4,AMMECR1,AMMECR1L,AMOT,AMPD2,ANGPTL7,ANK2,ANK3,ANKRD13B,ANKRD22,ANKS1A,AP1S1,APLN,APOA5,APOBEC2,APOBEC4,AQP1,ARHGAP24,ARHGAP36,ARHGAP44,ARHGEF38,ARID1A,ARMCX4,ARPP21,…
MEISSNER_NPC_HCP_WITH_H3K4ME2_AND_H3K27ME3	335	223	0.0149808	0.0331648	2.21382	2.1349e-20	3.10393e-17	3.7839e-16	A4GALT,ABCG1,ACAN,ACTL6B,ADAMTS2,ADRA2C,AGPAT2,AHNAK,ALDH1A2,ALK,ANKRD63,ASCL2,ATP2B2,ATP2B3,B3GNT7,BAIAP2L1,BNC1,C1QL1,C1QL2,CABP7,CACNA1I,CADPS,CALCR,CASZ1,CDH11,CDH8,CELSR1,CHRNA4,CITED4,CLCF1,CLSTN2,CNNM1,CNTN2,COBL,COL13A1,COLEC12,CPEB1,CPLX1,CRABP1,CXCL14,DBX1,DLGAP2,DLX3,DMRT2,DMRT3,DNAH11,DOK4,DPP10,DSCAM,DSCAML1,EGFLAM,EMX1,EVX1,FAM155B,FAM163B,FAM43B,FAM78A,FEV,FGF3,FGF8,FIBCD1,FLT3,FOX…
GO_INTRINSIC_COMPONENT_OF_PLASMA_MEMBRANE	1597	738	0.0714158	0.109756	1.53686	2.27664e-20	3.10393e-17	4.03511e-16	ABCA4,ABCB11,ABCC11,ABCC2,ABCC3,ABCC8,ABCC9,ABCG1,ACVR1B,ACVR2B,ACVRL1,ADAM23,ADAM8,ADCY1,ADCY2,ADCY3,ADCY9,ADCYAP1R1,ADORA2A,ADRA1B,ADRA1D,ADRA2A,ADRA2B,ADRA2C,ADRB1,ADRB3,AGTR1,ALK,ANKH,APLNR,APOM,AQP1,AQP2,AQP5,AQP6,AQP9,ART1,ATP12A,ATP13A1,ATP13A5,ATP1A1,ATP1A2,ATP1A3,ATP1B1,ATP1B3,ATP1B4,ATP2B2,ATP2B3,ATP2B4,ATP2C1,ATP2C2,ATP4B,ATP7B,AVPR1B,AVPR2,AXL,B3GNT3,BACE1,BCAM,BDKRB1,BEST2,BEST3,BEST…
GO_ORGAN_MORPHOGENESIS	831	435	0.0371613	0.0646936	1.74089	3.92706e-20	4.97166e-17	6.96032e-16	ABLIM1,ABR,ACP5,ACTA1,ACTA2,ACTC1,ACTG2,ACVR2B,ADAMTS16,ALDH1A2,ALDH1A3,ALX4,AMBN,AMTN,APLP1,AQP1,AQP5,AQP6,AREG,ARID1A,ARID5B,ARL6,ATF2,ATP2B2,ATP6V1B1,ATP8A2,AXIN2,BARX2,BAX,BAZ1B,BCAR3,BCL2,BCL2L11,BCOR,BCR,BHLHE41,BMP10,BMP7,BMPR1A,BMPR1B,C2CD3,CALB1,CAV3,CCDC103,CCDC39,CCDC40,CCL2,CDX1,CDX2,CDX4,CEBPB,CELSR1,CHRNA10,CHST11,CHSY1,CITED1,CITED2,CNNM4,COL11A1,COL13A1,COL18A1,COL1A1,COL1A2,COL27…
GO_TISSUE_DEVELOPMENT	1480	687	0.0661837	0.102171	1.54375	1.58721e-19	1.87545e-16	2.81317e-15	AACS,AARS,ABCA12,ACER1,ACTA1,ACTA2,ACTC1,ACTG2,ACTN2,ACVR1B,ACVR2B,ACVRL1,ADAMTS16,ADAMTSL2,AGPAT2,AGR2,AGT,AKT1,AKT2,ALDH1A2,ALDH1A3,ALDH3A2,ALDOC,ALX4,AMBN,AMH,AMTN,ANXA1,ANXA4,APOA5,APOD,AREG,ARHGAP35,ARHGEF26,ARID1A,ARID5B,ARL6,ARX,ASCL1,ASCL2,ATF2,ATP2B2,ATP2C1,ATP8A2,AXIN2,BARX1,BARX2,BAX,BCL2,BCL9,BCL9L,BDH1,BMP10,BMP3,BMP5,BMP7,BMP8B,BMPR1A,BMPR1B,BNC1,BPTF,BTG2,C1orf68,C2CD3,CALB1,CALML5…
TTTNNANAGCYR_UNKNOWN	2172	946	0.0971291	0.14069	1.44849	2.81981e-19	3.12364e-16	4.99783e-15	ABI3,ABL1,ACAN,ACOT11,ACTC1,ADAM11,ADAM19,ADAMTS15,ADAMTS3,ADAMTS4,ADAMTS5,ADAMTSL2,ADAMTSL4,ADAMTSL5,ADORA2A,AGBL5,AGPAT4,AGPS,AHCYL2,AHNAK,AIM1L,AKAP12,ALAD,ALDH1A2,ALDH4A1,ALDOA,ALOX12B,ALPPL2,AMMECR1L,AMOT,AMPD2,ANGPTL7,ANKRD13B,ANKRD27,AP1S1,AP3D1,APBB1,APC2,APLNR,AQP1,ARAP1,ARHGAP24,ARHGAP36,ARHGAP44,ARHGEF17,ARID1A,ARMCX4,ARRDC4,ARVCF,ASCL1,ASCL2,ASS1,ASTN1,ATF2,ATP1A1,ATP1A2,ATP1A3,ATXN2L…
DODD_NASOPHARYNGEAL_CARCINOMA_UP	1568	708	0.070119	0.105294	1.50165	7.51654e-18	7.80097e-15	1.33223e-13	A4GALT,ABAT,ABCA8,ABCC2,ABCC6,ABHD14B,ABLIM1,ACOT8,ACOX1,ACTL7B,ADAMTS8,ADARB2,ADCY2,ADH1B,ADRA2A,ADRB1,AGFG2,AGPAT2,AGR2,AGR3,AHNAK,AHNAK2,AIM1L,AK1,AK7,ALDH1A3,ALDH1L1,ALDH3A1,ALDH3A2,ALDH3B1,ALDH3B2,ALS2CL,AMOTL2,ANKFN1,ANKMY1,ANKRD18A,ANKRD35,ANKUB1,ANXA1,ANXA2,APOBEC4,AQP5,ARHGAP39,ARHGEF37,ARMC2,ARSD,ARX,ASAP3,ASL,ASS1,ASXL3,ATG9B,ATP10B,ATP12A,ATP1A2,ATP2C2,ATP5S,ATP6V1D,AXDND1,B3GNT3,B3GN…
MIKKELSEN_NPC_HCP_WITH_H3K27ME3	332	212	0.0148466	0.0315289	2.12364	7.92244e-18	7.80097e-15	1.40417e-13	ABCG1,ADRA2C,ALDH1A2,ALK,ANKRD63,ATP12A,ATP2B2,B3GNT7,B4GALNT2,BNC1,C11orf63,C1QL1,C1QL2,C1QTNF4,C6orf132,C9orf172,CA10,CABP7,CALCR,CCKBR,CDH8,CDX2,CELSR1,CHRNA4,CLDN7,CLSTN2,CNNM1,CNTN2,COBL,COL13A1,COL14A1,COLEC12,CPLX1,CPZ,CRB3,CXCL14,CYP2S1,DBX1,DLGAP2,DLX3,DMRT2,DMRT3,DPP10,DRD2,DSCAML1,EMX1,EPHA8,EVX1,EVX2,FAM163B,FEV,FGF14,FGF3,FIBCD1,FLT3,FOXD3,FOXE3,FOXG1,FOXL1,FOXN4,GABRA5,GALNT13,GHSR,…
GO_NEURON_PART	1230	575	0.055004	0.0855146	1.5547	2.87044e-17	2.61248e-14	5.08757e-13	AAK1,ABAT,ABCA4,ABCC8,ACAD9,ACTL6B,ACTN2,ACTN4,ACVRL1,ADCY2,ADCY9,ADCYAP1,ADCYAP1R1,ADRA2C,AGRP,AHCYL2,ALS2,ANK2,ANK3,ANKRD27,ANKS1A,ANKS1B,ANXA5,AP1S1,AP3B2,AP3D1,APBB1,APOD,APOE,ARHGAP44,ARID1A,ARID1B,ARMS2,ASCL1,ASS1,ATCAY,ATF4,ATP1A1,ATP1A2,ATP1A3,ATP2B2,ATP2B4,ATP8A2,AVP,BACE1,BAIAP2,BAIAP3,BCAN,BDKRB1,BECN1,BIN1,BMPR1A,BMPR1B,BPTF,BRS3,BSN,C2orf71,CACNA1A,CACNA1B,CAD,CADPS,CALB1,CALB2,CAMK2…
GO_POSITIVE_REGULATION_OF_DEVELOPMENTAL_PROCESS	1093	522	0.0488776	0.0776324	1.5883	2.94795e-17	2.61248e-14	5.22495e-13	ABL1,ACACB,ACTN3,ACVR1B,ACVR2B,ACVRL1,ADAM8,ADAMTS20,ADCYAP1,ADRA2B,ADRA2C,AGR2,AGRN,AGT,AGTR1,AKAP6,AKT1,ALOX15B,AMIGO3,AMOT,AMTN,ANAPC2,ANGPT4,ANGPTL4,ANKRD27,ANXA1,AP3D1,APBB1,APOE,AQP1,AR,ARHGAP35,ARHGDIA,ARX,ASB4,ASCL1,ATF1,ATP6AP1,ATP8A2,AXIN2,AXL,BAD,BAIAP2,BAX,BCL2,BCL6,BCL9L,BDNF,BIN1,BMP10,BMP5,BMP7,BMPR1A,BMPR1B,BTC,C1QBP,C3,C6,CALR,CAMK2B,CAPN3,CAPRIN2,CAV3,CBLN2,CCBE1,CCR1,CCR3,CD101…
GO_SYNAPSE	734	379	0.0328235	0.0563653	1.71722	4.27883e-17	3.61134e-14	7.58381e-13	AAK1,ABCC8,ACTN2,ADCYAP1,ADRA2A,AGRN,AKAP1,AKT1,ALS2,ANK2,ANK3,ANKS1B,ANXA5,AP1S1,AP3D1,APBB1,ARHGAP44,ATCAY,ATP1A1,ATP1A2,ATP1A3,ATP2B2,AXIN2,BAIAP2,BAIAP3,BCAN,BCAS1,BCR,BSN,CACNA1A,CACNA1B,CACNA1C,CAD,CADPS,CALB1,CALB2,CAMK2B,CAMK2N1,CANX,CAV3,CBLN3,CCK,CCL2,CDH15,CDH8,CDK16,CDK5R1,CEL,CHRM1,CHRM2,CHRM5,CHRNA10,CHRNA4,CHRNA5,CHRNA6,CHRNB3,CHRNG,CIB2,CLN3,CLN8,CLSTN1,CLSTN2,CLSTN3,CNIH2,CNIH3,C…
GO_CELL_DEVELOPMENT	1380	630	0.0617118	0.0936942	1.51825	5.94432e-17	4.78896e-14	1.05357e-12	ABL1,ACTA1,ACTA2,ACTC1,ACTN2,ADCY1,ADCYAP1,AGRN,AGT,AKT1,AKT2,ALDH1A2,ALK,ALS2,AMH,ANK2,ANK3,ANKRD27,ANKS1A,ANXA2,APBB1,APOA5,APOD,APOE,AREG,ARHGEF10,ARHGEF26,ARID5B,ARL3,ARX,ASCL1,ATCAY,ATF5,ATP2B2,ATP8A2,AXL,B3GNT2,BAIAP2,BAX,BCL2,BCL2L11,BCL6,BDNF,BECN1,BMP10,BMP3,BMP5,BMP7,BMP8B,BMPR1A,BMPR1B,BRSK2,BTG2,CACNA1A,CAMSAP2,CAMSAP3,CAPN3,CASQ2,CATSPER4,CAV3,CCDC63,CCK,CCM2,CDH11,CDH23,CDH4,CDK16,C…
GO_REGULATION_OF_NERVOUS_SYSTEM_DEVELOPMENT	718	371	0.032108	0.0551755	1.71843	8.11931e-17	6.25681e-14	1.43907e-12	ABL1,ADCYAP1,ADRA2B,ADRA2C,AGRN,AKT1,AMIGO3,ANAPC2,ANKRD27,APBB1,APOE,ARHGAP35,ARHGDIA,ASCL1,ASCL2,ATF1,ATF5,ATP8A2,BAIAP2,BARHL2,BCL2,BCL6,BDNF,BIN1,BMP5,BMP7,BMPR1A,C16orf45,CACNA1A,CALR,CAMK2B,CAPRIN2,CBLN2,CDH4,CDK5R1,CDK5RAP2,CELSR1,CEND1,CHRD,CLASP2,CLCF1,CLSTN1,CLSTN2,CLSTN3,CNR1,CNTN1,CNTN2,COBL,COL3A1,CPEB1,CPEB3,CPNE1,CPNE6,CPNE9,CRABP2,CRMP1,CRX,CSF1,CTNNA1,CUL7,CUX2,CX3CL1,DAB1,DAB2IP…
GO_REGULATION_OF_MULTICELLULAR_ORGANISMAL_DEVELOPMENT	1610	715	0.0719971	0.106336	1.47694	9.76971e-17	7.21493e-14	1.73158e-12	ABL1,ACACB,ACE,ACTN3,ACVR1B,ACVR2B,ACVRL1,ADAM8,ADAMTS20,ADAMTS7,ADCYAP1,ADRA2B,ADRA2C,AGRN,AGT,AKAP6,AKT1,ALOX15B,AMH,AMIGO3,AMOT,AMTN,ANAPC2,ANGPT4,ANGPTL4,ANKH,ANKRD27,ANXA1,AP3D1,APBB1,APOE,AQP1,ARHGAP35,ARHGDIA,ASB4,ASCL1,ASCL2,ATF1,ATF5,ATP6AP1,ATP8A2,AXIN2,AXL,BAD,BAIAP2,BARHL2,BAX,BCL2,BCL6,BCL9L,BCOR,BDNF,BIN1,BMP10,BMP5,BMP7,BMPR1A,BMPR1B,BTBD7,C16orf45,C1QBP,C1QC,C3,C6,CACNA1A,CALR,CAM…
GO_CELL_PROJECTION	1704	745	0.0762007	0.110797	1.45402	3.98108e-16	2.82242e-13	7.05606e-12	AAK1,ABAT,ABCA4,ABI3,ABLIM1,ACAD9,ACTA1,ACTA2,ACTC1,ACTG2,ACTN2,ACTN3,ACTN4,ACVRL1,ADCY2,ADCY3,ADCY5,ADCY9,ADCYAP1,ADCYAP1R1,ADRA2C,AHCYL2,AK1,AK2,AKR1B1,AKT1,AKT2,ALS2,AMOT,ANK2,ANK3,ANKRD27,ANKS1A,ANKS1B,ANKS4B,ANKS6,ANXA1,ANXA2,ANXA5,AOC3,AP1S1,AP3B2,AP3D1,APBB1,APC2,APOD,APOE,AQP1,AQP5,ARHGAP24,ARHGAP31,ARHGAP44,ARHGEF26,ARHGEF4,ARL3,ARL6,ASAP3,ASS1,ATCAY,ATF4,ATG14,ATG16L1,ATG7,ATP1A1,ATP1A2…
GO_METAL_ION_TRANSMEMBRANE_TRANSPORTER_ACTIVITY	408	238	0.0182452	0.0353956	1.93999	5.47825e-16	3.73448e-13	9.70965e-12	ABCB11,ABCC8,ABCC9,ANXA5,AQP1,ATP12A,ATP13A1,ATP1A1,ATP1A2,ATP1A3,ATP1B1,ATP1B3,ATP2B2,ATP2B3,ATP2B4,ATP2C1,ATP2C2,ATP4B,ATP7B,CACNA1A,CACNA1B,CACNA1C,CACNA1D,CACNA1E,CACNA1G,CACNA1H,CACNA1I,CACNA1S,CACNB3,CACNG2,CACNG3,CACNG4,CACNG7,CALHM1,CATSPER2,CATSPER4,CHRNA10,CLCA3P,CNGA1,CNGA2,CNGA3,CNGA4,CNGB1,CNGB3,CNNM4,DENND5A,FXYD4,GPM6A,GRIN1,GRIN2A,GRIN3A,GRIN3B,HCN2,HCN3,HCN4,HTR3A,ITPR1,JPH2,JPH3…
YOSHIMURA_MAPK8_TARGETS_UP	1281	585	0.0572847	0.0870018	1.51876	6.00693e-16	3.94321e-13	1.06467e-11	A2M,ABAT,ABCC8,ABCC9,ACAN,ACCS,ACE,ACOT7,ACOX2,ACOX3,ACVR1B,ACVR2B,ADCYAP1,ADCYAP1R1,ADRA1D,ADRA2A,ADRB1,ADRB3,AGT,AGXT,AGXT2,AK1,AK2,AKAP1,AKAP12,ANK3,APBB1,APOE,AQP2,AQP6,AQP9,ASL,ASS1,ATP13A1,ATP1A1,ATP1A3,ATP2B2,ATP2B3,ATP4B,ATP7B,ATXN1,AVP,AVPR1B,B3GAT1,BAG6,BARHL2,BAX,BCAN,BCAR1,BCL2,BDNF,BEGAIN,BIN1,BMP7,BPNT1,BSN,BTG3,C1orf210,C1QB,C1QC,C2CD4B,C8B,CA6,CACNA1A,CACNA1C,CACNA1D,CACNA1H,CACNB…
GO_NEURON_DEVELOPMENT	666	344	0.0297827	0.05116	1.71778	1.00239e-15	6.34516e-13	1.77664e-11	ABL1,ADCY1,ADCYAP1,AGRN,ALK,ALS2,ANK3,ANKRD27,ANKS1A,APBB1,APOA5,APOD,APOE,AREG,ARL3,ARX,ASCL1,ATCAY,ATF5,ATP2B2,ATP8A2,B3GNT2,BAIAP2,BCL2,BDNF,BECN1,BMP7,BMPR1B,BRSK2,BTG2,CACNA1A,CAMSAP2,CAMSAP3,CCK,CDH11,CDH23,CDH4,CDK16,CDK5R1,CELSR2,CELSR3,CHST3,CLMN,CNGB1,CNP,CNR1,CNTN1,CNTN2,CNTNAP1,COBL,COL25A1,CPNE1,CRMP1,CTNNA1,CTNND2,CYFIP1,DAB1,DAB2IP,DAG1,DCLK1,DCX,DNM2,DPYSL2,DPYSL4,DPYSL5,DRD1,DRD2…
TGACAGNY_MEIS1_01	1438	642	0.0643055	0.0954789	1.48477	1.1634e-15	7.11039e-13	2.06201e-11	AAK1,ABCB9,ABL1,ABLIM1,ABR,ABTB2,ACE,ACMSD,ACTA1,ACTC1,ACTG2,ACTN3,ADAMTS2,ADAMTS4,ADAMTS8,ADAMTSL2,ADCY8,ADO,ADRA2C,AGBL5,AKT1,AKT2,ALK,ALS2,AMOT,ANGEL1,ANGPT4,ANGPTL2,ANK2,AP3D1,APLN,APOA5,APOBEC2,APOD,APOO,AQP2,AQP5,ARHGAP24,ARHGAP33,ARHGAP44,ARID1A,ARMC5,ARPP21,ART1,ASB5,ASPA,ASS1,ATP1A2,ATP1B4,ATP2B3,ATP6V1D,BAHD1,BAIAP2,BAP1,BARX2,BCAS3,BCL6,BCL7A,BCL9L,BEST2,BEST3,BMF,BRSK2,BTBD11,BTG2,C11…
MEISSNER_BRAIN_HCP_WITH_H3K27ME3	261	171	0.0116716	0.0254313	2.17891	1.56397e-15	9.23995e-13	2.77198e-11	ADAMTS14,AEBP1,ALDH1A3,ALX4,ANKRD53,AQP5,B3GNT3,B4GALNT2,BARHL1,BARHL2,BARX1,BCL3,BMP8B,BNC1,CALB2,CALCR,CBLC,CDCP1,CDX1,CDX2,CELSR1,CHMP4C,CLDN3,CLDN4,CLDN7,COL13A1,COL8A2,CRB3,CYP24A1,CYP4F22,DBX1,DHH,DIO3,DLX3,DLX4,DMRT3,DMRTA1,DRD4,DRGX,EVX1,FEV,FGF17,FGF3,FGF8,FGFR4,FOXA2,FOXC2,FOXD2,FOXD3,FOXD4,FOXE1,FOXE3,FOXL1,FOXN4,GATA3,GBX2,GDF7,GRIN3B,GSX2,HAND2,HELT,HMGA2,HMX2,HMX3,HNF1B,HOXA11,HOXA1…
GO_PLASMA_MEMBRANE_REGION	902	436	0.0403363	0.0648424	1.60754	1.86851e-15	1.06831e-12	3.31175e-11	ABCA4,ABCC2,ABCC4,ABCC6,ABCG5,ADCYAP1R1,ADRA2A,AHCYL1,AJAP1,AKAP1,AKAP6,AKT2,AMOTL2,ANK2,ANK3,ANKS1B,ANO1,ANXA1,ANXA2,APBB1,APC2,AQP1,AQP2,AQP5,AQP6,AQP9,ARHGEF18,ARHGEF4,ARL6,ATF4,ATP12A,ATP1A1,ATP1A2,ATP1B1,ATP1B3,ATP2B2,ATP2B4,ATP6V0D2,ATP6V1B1,ATP6V1E1,ATP7B,BCR,BMPR1A,BSND,CA11,CACNB3,CAMK2N1,CAV3,CD300LG,CD81,CDH13,CDH15,CDH16,CDHR1,CDHR2,CDHR5,CEACAM5,CFTR,CHRM1,CHRM2,CHRM5,CHRNA10,CHRNA4,…
GO_REGULATION_OF_CELL_DIFFERENTIATION	1429	635	0.063903	0.0944378	1.47783	3.34701e-15	1.85383e-12	5.93225e-11	ABCG1,ABL1,ACTN4,ACVR1B,ACVR2B,ACVRL1,ADAM8,ADAMTS20,ADAMTS7,ADCYAP1,ADRA2B,ADRA2C,AGT,AGTR1,AKAP6,AKT1,ALOX15B,ANAPC2,ANKRD27,ANXA1,AP3D1,APBB1,APC2,APOE,AR,AREG,ARHGAP35,ARHGDIA,ASB4,ASCL1,ASCL2,ATF1,ATF5,ATP6AP1,ATP8A2,AXIN2,AXL,BAD,BAIAP2,BARHL2,BAX,BCL2,BCL6,BCL9L,BDNF,BHLHE41,BIN1,BMP10,BMP5,BMP7,BMPR1A,BMPR1B,BTC,C16orf45,C1QBP,C1QC,C1QL4,CACNA1A,CALR,CAMK2B,CAPN3,CAPRIN2,CAV3,CCR1,CD101,C…
GO_REGULATION_OF_CELL_DEVELOPMENT	802	395	0.0358644	0.0587448	1.63797	3.64777e-15	1.95919e-12	6.46531e-11	ABL1,ACTN4,ADCYAP1,ADRA2B,ADRA2C,AKAP6,AKT1,ANAPC2,ANKRD27,APBB1,APOE,ARHGAP35,ARHGDIA,ASCL1,ASCL2,ATF1,ATF5,ATP6AP1,ATP8A2,AXIN2,BAD,BAIAP2,BARHL2,BAX,BCL2,BCL6,BCL9L,BDNF,BIN1,BMP10,BMP5,BMP7,BMPR1A,C16orf45,C1QBP,CACNA1A,CALR,CAMK2B,CAPRIN2,CAV3,CDH4,CDK5R1,CDK5RAP2,CITED1,CLASP2,CLCF1,CLDN18,CNR1,CNTN1,CNTN2,COBL,COL1A1,COL3A1,CPEB1,CPEB3,CPNE1,CPNE6,CPNE9,CRABP2,CRB2,CRMP1,CRX,CSF1,CTDP1,CTN…
NABA_MATRISOME	1021	480	0.0456578	0.0713861	1.5635	3.89431e-15	2.03008e-12	6.90228e-11	A2M,A2ML1,ABI3BP,ACAN,ADAM11,ADAM12,ADAM19,ADAM23,ADAM33,ADAM7,ADAM8,ADAMTS10,ADAMTS14,ADAMTS15,ADAMTS16,ADAMTS17,ADAMTS19,ADAMTS2,ADAMTS20,ADAMTS3,ADAMTS4,ADAMTS5,ADAMTS7,ADAMTS8,ADAMTSL1,ADAMTSL2,ADAMTSL3,ADAMTSL4,ADAMTSL5,AEBP1,AGRN,AGT,AMBN,AMH,ANGPT4,ANGPTL2,ANGPTL4,ANGPTL7,ANXA1,ANXA2,ANXA4,ANXA5,AREG,BCAN,BDNF,BGN,BMP10,BMP3,BMP5,BMP7,BMP8B,BRINP3,BTC,C17orf58,C1QA,C1QB,C1QC,C1QL1,C1QL2,C1…
GO_TRANSMEMBRANE_TRANSPORTER_ACTIVITY	979	460	0.0437796	0.0684117	1.56264	1.44481e-14	7.31654e-12	2.56079e-10	ABCA12,ABCA2,ABCA4,ABCA8,ABCB11,ABCB6,ABCB8,ABCB9,ABCC10,ABCC11,ABCC12,ABCC2,ABCC3,ABCC4,ABCC6,ABCC8,ABCC9,ABCD1,ABCG1,ABCG4,ABCG5,ADAMTS8,ANKH,ANO1,ANO4,ANO7,ANO8,ANXA5,APOL1,AQP1,AQP2,AQP5,AQP6,AQP9,ATP12A,ATP13A1,ATP13A5,ATP1A1,ATP1A2,ATP1A3,ATP1B1,ATP1B3,ATP1B4,ATP2B2,ATP2B3,ATP2B4,ATP2C1,ATP2C2,ATP4B,ATP5A1,ATP5D,ATP5S,ATP6AP1,ATP6V0D2,ATP6V0E2,ATP6V1B1,ATP6V1D,ATP6V1E1,ATP7B,BAX,BCL2,BEST2,…
GO_SENSORY_ORGAN_DEVELOPMENT	486	264	0.0217333	0.0392623	1.80655	1.71209e-14	8.22725e-12	3.03451e-10	ABR,ACTL6A,ACVR2B,ACVRL1,ALDH1A2,ALDH1A3,AQP5,ARHGAP35,ARID1A,ARL6,ASCL1,ATOH7,ATP2B2,ATP2B4,ATP6V1B1,ATP8A2,BAX,BCAR3,BCL2,BCL2L11,BCR,BMP7,BMPR1B,C1QB,CACNA1C,CALB1,CC2D2A,CCM2,CDH23,CDKN1B,CEBPA,CELSR1,CHRNA10,CLCN2,CLN8,COL11A1,COL2A1,COL5A1,COL5A2,COL8A1,COL8A2,CRYAB,CRYBA4,CRYGD,CXCL14,CYP1B1,CYP26B1,DCHS1,DDR1,DFNA5,DLL1,DRD4,DSCAM,DUOX2,DVL1,DVL2,DVL3,EGFR,EPHB1,EYA1,FBN1,FBN2,FGF10,FGF8,…
MODULE_66	537	285	0.024014	0.0423855	1.76504	1.71749e-14	8.22725e-12	3.04408e-10	AAK1,ABAT,ABCC8,ABLIM1,ACTL6B,AGT,AHDC1,ALDH1A3,ALDH4A1,ALDH7A1,ANK3,APBB1,APC2,APLP1,APOD,APOE,AQP1,ARHGEF4,ARNT2,ATP1B1,ATP2B2,ATP6V1D,BAIAP3,BCAS1,BCL9,BIN1,C16orf45,C1QB,C21orf2,C3,CA11,CA12,CACNA1A,CACNB3,CACNG3,CALB1,CALB2,CAPN3,CBR1,CBX6,CCK,CCND2,CDH11,CDH18,CDH22,CDH4,CDKN1A,CEL,CELSR3,CHGA,CHN2,CHST1,CITED1,CKB,CKMT1B,CLEC3B,CLIP3,CNP,COL9A2,COL9A3,CORT,CPE,CRABP1,CRMP1,CRYAB,CSH2,CSPG5…
GO_CENTRAL_NERVOUS_SYSTEM_DEVELOPMENT	857	412	0.0383239	0.0612731	1.59882	1.94971e-14	8.95745e-12	3.45567e-10	AARS,ABAT,ABCB6,ABL1,ABR,ACAN,ACTL6A,ACTL6B,ACVR1B,ADAM23,ADCYAP1,ADORA2A,AK2,AK4,AKT1,ALDH1A2,ALDH1A3,ALDH3A2,APOD,AQP1,ARHGAP35,ARID1A,ARL6,ARNT2,ARX,ASCL1,ATF5,ATN1,ATP2B2,ATP2B4,AVPR2,AXL,BAD,BAG6,BARHL1,BAX,BCAN,BCL2,BCL2L11,BCR,BDH1,BMPR1A,BPTF,BTG2,C11orf63,C16orf45,C2CD3,CA10,CACNA1A,CCDC85C,CDH11,CDH22,CDK5R1,CDK5RAP2,CELSR1,CEND1,CEP120,CHD5,CHD8,CHRD,CHST8,CITED1,CKB,CLN8,CNP,CNTN1,CNT…
GO_POSITIVE_REGULATION_OF_MULTICELLULAR_ORGANISMAL_PROCESS	1349	599	0.0603256	0.0890839	1.47672	1.971e-14	8.95745e-12	3.49341e-10	ABAT,ABL1,ACACB,ACE2,ACTN3,ACVR1B,ACVR2B,ACVRL1,ADAM8,ADCYAP1,ADRA1B,ADRA1D,ADRA2A,ADRA2B,ADRA2C,ADRB1,AGPAT2,AGRN,AGT,AKAP6,AKT1,ALOX12B,ALOX15B,AMIGO3,AMOT,AMTN,ANAPC2,ANGPT4,ANGPTL4,ANKRD27,ANXA1,AP3D1,APBB1,APLN,APOA5,APOE,AQP1,ARHGAP35,ARHGDIA,ARX,ASB4,ASCL1,ATF1,ATF2,ATF4,ATP1A1,ATP6AP1,ATP8A2,AVP,AVPR1B,AVPR2,AXIN2,AXL,BAD,BAIAP2,BAX,BCAR1,BCAS3,BCL2,BCL3,BCL6,BCL9L,BDNF,BIN1,BMP10,BMP5,BM…
GO_CELL_CELL_SIGNALING	750	370	0.033539	0.0550268	1.64068	2.04762e-14	9.07301e-12	3.6292e-10	ACVR2B,ADCYAP1,ADORA2A,ADRA1B,ADRA1D,ADRA2B,ADRA2C,ADRB1,ADRB3,AGRN,AGT,AIMP1,AKT1,ALS2,AMH,ANK2,ANXA1,APOE,AR,AREG,ASIP,AVP,BAIAP3,BARX1,BDNF,BMP3,BSN,C1QA,C2CD4A,C2CD4B,C2CD4C,CACNA1A,CACNA1B,CACNA1C,CACNA1D,CACNA1E,CACNA1G,CACNB3,CADPS,CASQ2,CCL15,CCL22,CCL27,CCL8,CCR1,CD86,CDH8,CDK16,CDK5R1,CHRM1,CHRM2,CHRM5,CHRNA10,CHRNA4,CHRNA5,CHRNA6,CHRNB3,CHRNG,CLSTN3,CNIH2,CNIH3,CNP,CORT,CPLX1,CPLX2,CPL…
MODULE_100	529	281	0.0236562	0.0417906	1.76658	2.37483e-14	1.02662e-11	4.20914e-10	AAK1,ABAT,ABCC8,ABLIM1,ACTL6B,AGT,AHDC1,ALDH1A3,ALDH4A1,ALDH7A1,ANK3,APBB1,APC2,APLP1,APOD,APOE,AQP1,ARHGEF4,ARNT2,ATP1B1,ATP2B2,ATP6V1D,BAIAP3,BCAS1,BIN1,C16orf45,C1QB,C21orf2,C3,CA11,CA12,CACNA1A,CACNB3,CACNG3,CALB1,CALB2,CBR1,CBX6,CCK,CCND2,CDH11,CDH18,CDH22,CDH4,CDKN1A,CEL,CELSR3,CHGA,CHN2,CHST1,CITED1,CKB,CKMT1B,CLEC3B,CLIP3,CNP,COL9A2,COL9A3,CORT,CPE,CRABP1,CRMP1,CRYAB,CSH2,CSPG5,DBN1,DBP,D…
GO_MEMBRANE_REGION	1102	503	0.04928	0.0748067	1.51799	5.18084e-14	2.1488e-11	9.18253e-10	AAK1,ABCA4,ABCC2,ABCC4,ABCC6,ABCG5,ACE2,ADCY1,ADCY2,ADCY3,ADCYAP1R1,ADRA2A,AHCYL1,AHNAK,AJAP1,AKAP1,AKAP6,AKT2,AMOTL2,ANK2,ANK3,ANKS1B,ANO1,ANXA1,ANXA2,AP1S1,APBB1,APC2,AQP1,AQP2,AQP5,AQP6,AQP9,ARHGEF18,ARHGEF4,ARL6,ATF4,ATP12A,ATP1A1,ATP1A2,ATP1B1,ATP1B3,ATP2B2,ATP2B4,ATP6V0D2,ATP6V1B1,ATP6V1E1,ATP7B,BCR,BMPR1A,BSND,CA11,CACNB3,CAMK2N1,CAV3,CBLB,CD14,CD300LG,CD4,CD81,CDH13,CDH15,CDH16,CDHR1,CDHR…
GO_ION_TRANSMEMBRANE_TRANSPORT	805	389	0.0359986	0.0578525	1.60708	5.32285e-14	2.1488e-11	9.43421e-10	ABCB11,ABCC10,ABCC11,ABCC2,ABCC3,ABCC4,ABCC6,ABCC8,ABCC9,ACACA,ACACB,ADAMTS8,ANKH,ANO1,ANO4,ANO7,ANO8,ANXA5,APOL1,AQP1,AQP2,AQP5,AQP6,AQP9,ARHGEF9,ATP10A,ATP10D,ATP12A,ATP13A1,ATP13A5,ATP1A1,ATP1A2,ATP1A3,ATP1B1,ATP1B3,ATP2B2,ATP2B3,ATP2B4,ATP2C1,ATP2C2,ATP4B,ATP5A1,ATP5D,ATP5S,ATP6AP1,ATP6V0D2,ATP6V0E2,ATP6V1B1,ATP6V1D,ATP6V1E1,ATP7B,ATP8B2,BAX,BBC3,BEST2,BEST3,BEST4,BSND,CACNA1A,CACNA1B,CACNA1C…
MODULE_137	531	280	0.0237456	0.0416419	1.75366	5.33441e-14	2.1488e-11	9.45471e-10	AAK1,ABAT,ABCC8,ABLIM1,ACTL6B,AGT,AHDC1,ALDH1A3,ALDH4A1,ALDH7A1,ANK3,APBB1,APC2,APLP1,APOD,APOE,AQP1,ARHGEF4,ARNT2,ASCL1,ATP1B1,ATP2B2,ATP6V1D,BAIAP3,BCAS1,BDH1,BIN1,C16orf45,C1QB,C21orf2,C3,CA11,CA12,CACNA1A,CACNB3,CACNG3,CALB1,CALB2,CBR1,CBX6,CCK,CCND2,CDH11,CDH22,CDH4,CDKN1A,CEL,CELSR3,CHGA,CHN2,CHST1,CITED1,CKB,CKMT1B,CLEC3B,CLIP3,CNP,COL9A2,COL9A3,CORT,CPE,CRABP1,CRMP1,CRYAB,CSH2,CSPG5,DBN1,…
GO_SYNAPSE_PART	593	305	0.0265182	0.0453599	1.71052	5.61299e-14	2.21077e-11	9.94846e-10	AAK1,ABCC8,ACTN2,ADCYAP1,AKAP1,AKT1,ALS2,ANK2,ANK3,ANKS1B,ANXA5,AP1S1,AP3D1,APBB1,ARHGAP44,ATP1A1,ATP1A2,ATP1A3,AXIN2,BAIAP2,BAIAP3,BCAS1,BCR,BSN,CACNA1A,CACNA1B,CACNA1C,CAD,CADPS,CALB1,CALB2,CAMK2B,CAMK2N1,CANX,CCK,CDH8,CDK16,CDK5R1,CHRM1,CHRM2,CHRM5,CHRNA10,CHRNA4,CHRNA5,CHRNA6,CHRNB3,CHRNG,CLN3,CLN8,CLSTN1,CLSTN2,CLSTN3,CNIH2,CNIH3,CNN3,CNTNAP4,CPE,CPEB1,CPLX1,CPLX2,CPLX3,CTNND2,CTTNBP2,CX3CL1…
GO_EPITHELIUM_DEVELOPMENT	928	435	0.041499	0.0646936	1.55892	9.14674e-14	3.52428e-11	1.62117e-09	AARS,ABCA12,ACER1,ACTA2,ACVR1B,ACVR2B,ACVRL1,ADAMTS16,ADAMTSL2,AGPAT2,AGR2,AKT1,AKT2,ALDH1A2,ALDH1A3,ALDH3A2,ALDOC,ALX4,ANXA1,ANXA4,AREG,ARHGAP35,ARHGEF26,ARID1A,ARX,ASCL1,ATP2B2,ATP2C1,AXIN2,BARX1,BAX,BCL2,BMP5,BMP7,BMPR1A,BNC1,C1orf68,C2CD3,CALB1,CALML5,CAPN5,CBR1,CC2D2A,CCDC103,CCDC39,CCDC40,CCM2,CCNO,CD63,CDH3,CDHR2,CDKN1A,CDX2,CEBPB,CELSR1,CERS3,CHRD,CITED1,CITED2,CLDN3,CNN3,COBL,COL18A1,COL…
GO_TRANSMEMBRANE_TRANSPORT	1070	489	0.047849	0.0727246	1.51988	9.4268e-14	3.55491e-11	1.67081e-09	ABCA12,ABCA2,ABCA4,ABCA8,ABCB11,ABCB6,ABCB8,ABCB9,ABCC10,ABCC11,ABCC12,ABCC2,ABCC3,ABCC4,ABCC6,ABCC8,ABCC9,ABCD1,ABCF1,ABCG1,ABCG4,ABCG5,ACACA,ACACB,ADAMTS8,AHCYL1,AKT2,ANKH,ANO1,ANO4,ANO7,ANO8,ANXA5,APOL1,AQP1,AQP2,AQP5,AQP6,AQP9,ARHGEF9,ATP10A,ATP10D,ATP12A,ATP13A1,ATP13A5,ATP1A1,ATP1A2,ATP1A3,ATP1B1,ATP1B3,ATP2B2,ATP2B3,ATP2B4,ATP2C1,ATP2C2,ATP4B,ATP5A1,ATP5D,ATP5S,ATP6AP1,ATP6V0D2,ATP6V0E2,AT…
GO_PROTEINACEOUS_EXTRACELLULAR_MATRIX	348	202	0.0155621	0.0300416	1.93043	1.16224e-13	4.29158e-11	2.05996e-09	ABI3BP,ACAN,ADAMTS10,ADAMTS14,ADAMTS15,ADAMTS16,ADAMTS17,ADAMTS19,ADAMTS2,ADAMTS20,ADAMTS3,ADAMTS4,ADAMTS5,ADAMTS7,ADAMTS8,ADAMTSL1,ADAMTSL2,ADAMTSL3,ADAMTSL4,ADAMTSL5,AGRN,AMBN,AMTN,ANGPTL4,ANXA2,APLP1,BCAN,BGN,CALR,CCBE1,CCDC80,CD248,CHI3L1,CILP,CILP2,COL11A1,COL11A2,COL12A1,COL14A1,COL16A1,COL18A1,COL1A1,COL1A2,COL22A1,COL27A1,COL2A1,COL3A1,COL4A2,COL4A3,COL4A4,COL4A5,COL4A6,COL5A1,COL5A2,COL5…
GO_EXTRACELLULAR_MATRIX	417	230	0.0186477	0.0342058	1.83432	2.11678e-13	7.55411e-11	3.75178e-09	ABI3BP,ACAN,ADAM11,ADAMTS10,ADAMTS14,ADAMTS15,ADAMTS16,ADAMTS17,ADAMTS19,ADAMTS2,ADAMTS20,ADAMTS3,ADAMTS4,ADAMTS5,ADAMTS7,ADAMTS8,ADAMTSL1,ADAMTSL2,ADAMTSL3,ADAMTSL4,ADAMTSL5,AEBP1,AGRN,AMBN,AMTN,ANGPTL4,ANXA2,APLP1,APOE,BCAN,BGN,BMP7,CALR,CCBE1,CCDC80,CD248,CHI3L1,CILP,CILP2,CLEC3B,COL11A1,COL11A2,COL12A1,COL14A1,COL16A1,COL18A1,COL1A1,COL1A2,COL20A1,COL22A1,COL27A1,COL2A1,COL3A1,COL4A2,COL4A3,C…
GO_TISSUE_MORPHOGENESIS	524	274	0.0234326	0.0407496	1.73901	2.13104e-13	7.55411e-11	3.77705e-09	ACTA1,ACTA2,ACTC1,ACTG2,ACVRL1,ADAMTS16,ALDH1A2,ALDH1A3,AREG,ARHGAP35,ARID1A,ARL6,ATP8A2,BAX,BCL2,BMP10,BMP7,BMPR1A,C2CD3,CALB1,CC2D2A,CCDC103,CCDC39,CCDC40,CCM2,CELSR1,CHRD,CITED1,COBL,COL11A1,COL3A1,COL5A1,CRB2,CSF1,CTSH,CTSZ,DAG1,DCHS1,DDR1,DLC1,DLG5,DLL1,DNAAF1,DSCAM,DSP,DVL1,DVL2,DVL3,EGFR,EPHA4,EPHA7,EYA1,EYA2,EZR,FGF1,FGF10,FGF2,FGF7,FGF8,FGFR1,FGFR2,FJX1,FLRT3,FMN1,FOLR1,FOXA1,FOXC1,FOXC2…
GO_POSITIVE_REGULATION_OF_NERVOUS_SYSTEM_DEVELOPMENT	416	228	0.018603	0.0339084	1.82274	4.52561e-13	1.57278e-10	8.02118e-09	ADCYAP1,ADRA2B,ADRA2C,AGRN,AMIGO3,ANAPC2,ANKRD27,APBB1,APOE,ARHGAP35,ARHGDIA,ASCL1,ATF1,ATP8A2,BAIAP2,BCL2,BCL6,BDNF,BIN1,BMP5,BMP7,CAMK2B,CAPRIN2,CBLN2,CDH4,CLCF1,CLSTN1,CLSTN2,CLSTN3,CNR1,CNTN1,COBL,CPEB1,CPEB3,CPNE1,CPNE6,CPNE9,CRABP2,CRX,CSF1,CUL7,CUX2,CX3CL1,DAB1,DAB2IP,DMD,DMRTA2,DRD2,DSCAM,DUOXA1,DVL1,ECT2,EFNA5,EIF4G1,EPHA3,EPHA4,EPHB1,EPHB3,EPO,FBXO31,FEZF1,FGFR1,FLRT1,FLRT2,FLRT3,FN1,FO…
GO_EMBRYO_DEVELOPMENT	876	410	0.0391736	0.0609756	1.55655	5.14218e-13	1.72168e-10	9.114e-09	AATF,ABR,ACVR1B,ACVR2B,ACVRL1,AKT1,ALDH1A2,ALDH1A3,ALS2,ALX4,AMOT,APLNR,ARHGAP35,ARID1A,ARNT2,ASCL2,ATP2B2,ATP5A1,ATP6V1B1,ATP8A2,AXIN2,BAG6,BAX,BCL2L11,BCR,BMP7,BMPR1A,BPTF,C2CD3,C6,CACNA1C,CC2D2A,CCDC103,CCDC39,CCDC40,CCM2,CDK5R1,CDX2,CDX4,CEBPA,CEBPB,CELF4,CELSR1,CFC1,CFC1B,CHD8,CHRD,CHRNA10,CHST11,CITED1,CITED2,COBL,COL11A1,COL12A1,COL1A1,COL2A1,COL4A2,COL4A3BP,COL6A1,COL7A1,COL8A1,CRABP2,CRB…
GO_REGULATION_OF_NEURON_DIFFERENTIATION	534	276	0.0238798	0.041047	1.7189	5.15347e-13	1.72168e-10	9.13401e-09	ABL1,ADCYAP1,ADRA2B,ADRA2C,AKT1,ANAPC2,ANKRD27,APBB1,APOE,ARHGAP35,ARHGDIA,ASCL1,ATF1,ATP8A2,BAIAP2,BARHL2,BCL2,BCL6,BDNF,BIN1,BMP5,BMP7,CACNA1A,CALR,CAMK2B,CAPRIN2,CDH4,CDK5R1,CDK5RAP2,CLASP2,CNR1,CNTN1,CNTN2,COBL,CPEB1,CPEB3,CPNE1,CPNE6,CPNE9,CRABP2,CRMP1,CRX,CUL7,CUX2,DAB1,DAB2IP,DBN1,DIXDC1,DLL1,DMD,DNM2,DPYSL2,DSCAM,DUOXA1,DVL1,ECT2,EFNA1,EFNA5,EIF4G1,EPHA3,EPHA4,EPHA7,EPHB3,EPO,EYA1,FBXO31,…
GO_ION_TRANSPORT	1221	540	0.0546016	0.0803093	1.47083	5.24548e-13	1.72168e-10	9.29709e-09	ABCA12,ABCA2,ABCA4,ABCB11,ABCC10,ABCC11,ABCC2,ABCC3,ABCC4,ABCC6,ABCC8,ABCC9,ABCD1,ABCG1,ACACA,ACACB,ACE,ACE2,ADAMTS8,ADCYAP1,AGXT,ANK2,ANKH,ANO1,ANO4,ANO7,ANO8,ANXA1,ANXA5,APOA5,APOE,APOL1,AQP1,AQP2,AQP5,AQP6,AQP9,ARHGEF9,ATP10A,ATP10B,ATP10D,ATP12A,ATP13A1,ATP13A5,ATP1A1,ATP1A2,ATP1A3,ATP1B1,ATP1B3,ATP1B4,ATP2B2,ATP2B3,ATP2B4,ATP2C1,ATP2C2,ATP4B,ATP5A1,ATP5D,ATP5S,ATP6AP1,ATP6V0D2,ATP6V0E2,ATP6V…
GO_INORGANIC_ION_TRANSMEMBRANE_TRANSPORT	568	289	0.0254002	0.0429804	1.69213	6.77925e-13	2.18464e-10	1.20155e-08	ABCB11,ABCC8,ABCC9,ACACA,ACACB,ADAMTS8,ANKH,ANO1,ANO4,ANO7,ANO8,ANXA5,APOL1,AQP1,ATP12A,ATP13A1,ATP1A1,ATP1A2,ATP1A3,ATP1B1,ATP1B3,ATP2B2,ATP2B3,ATP2B4,ATP2C1,ATP2C2,ATP4B,ATP5A1,ATP5D,ATP5S,ATP6AP1,ATP6V0D2,ATP6V0E2,ATP6V1B1,ATP6V1E1,ATP7B,BBC3,BEST2,BEST3,BEST4,BSND,CACNA1A,CACNA1B,CACNA1C,CACNA1D,CACNA1E,CACNA1G,CACNA1H,CACNA1I,CACNA1S,CACNB3,CACNG2,CACNG3,CACNG4,CACNG7,CALHM1,CATSPER2,CATSPER…
GO_NEURON_PROJECTION	911	422	0.0407388	0.0627603	1.54055	8.13528e-13	2.57482e-10	1.4419e-08	AAK1,ABAT,ACAD9,ACTN2,ACTN4,ACVRL1,ADCY2,ADCY9,ADCYAP1,ADCYAP1R1,ADRA2C,AHCYL2,ALS2,ANK2,ANK3,ANKRD27,ANKS1A,ANKS1B,ANXA5,AP1S1,AP3B2,AP3D1,APBB1,APOD,APOE,ARHGAP44,ASS1,ATCAY,ATF4,ATP1A2,ATP1A3,ATP2B4,AVP,BACE1,BAIAP2,BCAN,BDKRB1,BECN1,BIN1,BMPR1A,BMPR1B,BPTF,BRS3,BSN,CACNA1A,CACNA1B,CAD,CALB1,CALB2,CAMK2B,CAMK2N1,CANX,CCDC120,CCK,CCL2,CDH13,CDH8,CDK16,CDK5R1,CHRM1,CHRM2,CHRNA10,CHRNA4,CHRNA5,CH…
ZWANG_TRANSIENTLY_UP_BY_2ND_EGF_PULSE_ONLY	1528	651	0.0683302	0.0968174	1.4169	9.25412e-13	2.87754e-10	1.6402e-08	A2M,AATK-AS1,ABCC4,ABTB2,ACADL,ACOT11,ACOXL,ACTA2,ACTL6B,ACTL9,ADAM11,ADAMTS10,ADAMTSL1,ADORA2A,ADRA1B,ADRA1D,ADRA2A,ADRA2C,AGTR1,ALDH1A2,ALLC,ANGPTL7,ANKFN1,ANKRD13B,ANKRD34C,ANKRD53,ANKS1B,APOA5,ARSH,ASB6,ASCL1,ASPDH,ASPRV1,ATCAY,ATG16L1,ATG9B,ATP2B3,ATP6V0E2,B3GNT3,BAHCC1,BCORL1,BHLHA9,BIRC7,BMP5,BRS3,BTNL3,C10orf90,C10orf95,C11orf42,C15orf48,C15orf59,C17orf58,C17orf74,C19orf66,C19orf71,C1orf2…
GO_POSITIVE_REGULATION_OF_CELL_DIFFERENTIATION	791	375	0.0353725	0.0557704	1.57666	1.16182e-12	3.5418e-10	2.0592e-08	ABL1,ACVR1B,ACVR2B,ACVRL1,ADAM8,ADAMTS20,ADCYAP1,ADRA2B,ADRA2C,AGT,AGTR1,AKAP6,AKT1,ALOX15B,ANAPC2,ANKRD27,ANXA1,AP3D1,APBB1,APOE,AR,ARHGAP35,ARHGDIA,ASB4,ASCL1,ATF1,ATP6AP1,ATP8A2,AXIN2,AXL,BAD,BAIAP2,BAX,BCL2,BCL6,BCL9L,BDNF,BIN1,BMP10,BMP5,BMP7,BMPR1A,BMPR1B,BTC,C1QBP,CALR,CAMK2B,CAPRIN2,CAV3,CCR1,CD101,CD276,CD74,CD86,CDH15,CDH4,CDX2,CEBPA,CEBPB,CLCF1,CMKLR1,CNR1,CNTN1,COBL,COL1A1,CPEB1,CPEB3…
GO_INORGANIC_CATION_TRANSMEMBRANE_TRANSPORTER_ACTIVITY	514	266	0.0229854	0.0395598	1.72108	1.179e-12	3.5418e-10	2.08966e-08	ABCB11,ABCC8,ABCC9,ANXA5,AQP1,ATP12A,ATP13A1,ATP1A1,ATP1A2,ATP1A3,ATP1B1,ATP1B3,ATP1B4,ATP2B2,ATP2B3,ATP2B4,ATP2C1,ATP2C2,ATP4B,ATP5A1,ATP5D,ATP5S,ATP6AP1,ATP6V0D2,ATP6V0E2,ATP6V1B1,ATP6V1E1,ATP7B,CACNA1A,CACNA1B,CACNA1C,CACNA1D,CACNA1E,CACNA1G,CACNA1H,CACNA1I,CACNA1S,CACNB3,CACNG2,CACNG3,CACNG4,CACNG7,CALHM1,CATSPER2,CATSPER4,CHRNA10,CLCA3P,CNGA1,CNGA2,CNGA3,CNGA4,CNGB1,CNGB3,CNNM4,COX4I1,COX5B,…
YGCANTGCR_UNKNOWN	1240	544	0.0554512	0.0809042	1.45902	1.26075e-12	3.72425e-10	2.23455e-08	A2M,AAK1,AATK-AS1,ABCD1,ABCG4,ABI3,ABI3BP,ABR,ACAN,ACBD5,ACOT8,ACTC1,ADAM11,ADAMTS5,ADAMTSL5,ADNP2,ADORA2A,AGBL5,AGPAT4,AGR2,AHNAK,AIMP1,AKT1,ALX4,AMMECR1L,AMOT,ANGPTL7,ANK2,ANKRD13B,ANKS1B,ANXA4,APOA5,ARHGAP44,ARHGAP6,ARMCX4,ATF2,ATN1,ATP1A3,ATP8B2,ATXN1,AXL,B4GALT2,BAD,BAHD1,BARHL1,BCAR3,BEGAIN,BLMH,BMF,BMP7,BRD2,C11orf44,C11orf80,C11orf87,C17orf62,C19orf43,C1orf61,C1QL1,C2CD2L,CA10,CA11,CACNA1…
GO_CELL_JUNCTION	1113	496	0.0497719	0.0737656	1.48207	1.58484e-12	4.60488e-10	2.80898e-08	AATF,ABCB11,ABCC2,ACTC1,ACTN2,ACTN3,ACTN4,ADCYAP1R1,AGRN,AHNAK,AJAP1,AKAP12,AKAP6,AKR1B1,AKT1,AMOT,AMOTL2,AMTN,ANK2,ANK3,ANKS1B,ANO7,ANXA1,ANXA5,ARHGAP24,ARHGAP31,ARHGAP44,ARHGEF18,ASAP3,ATCAY,ATN1,ATP1A1,ATP1A2,ATP1B1,ATP2B2,ATP7B,BCAR1,BCR,BSN,C2CD4B,C4orf19,CADM4,CADPS,CALB2,CALR,CAMK2N1,CAMSAP3,CAPN5,CAV3,CBLN3,CCDC85C,CD3E,CD81,CD96,CDC42BPA,CDH13,CDH3,CDHR2,CDK16,CDK5RAP2,CGN,CGNL1,CHRM1,CH…
PEREZ_TP53_TARGETS	1064	477	0.0475807	0.0709399	1.49094	1.94728e-12	5.5667e-10	3.45135e-08	ABCA12,ABCB6,ABCC11,ABCC12,ABCD1,ABCG1,ABR,ABTB2,ACP5,ADAM12,ADAM23,ADAMTS2,ADAMTS5,ADAMTS7,ADCY1,ADCYAP1R1,ADO,AFF1,AGAP3,AGPAT3,AHDC1,AHNAK2,AIFM2,AIM1L,AK1,ALDH1L1,ALDH4A1,ALDH7A1,ANK3,ANKRD53,ANO4,APC2,APOL2,APOL6,ARAP1,ARHGAP23,ARHGAP44,ARHGAP6,ARHGEF17,ARHGEF4,ARHGEF40,ARID1B,ARNT2,ARX,ASCL1,ASPA,ASPRV1,ATP2B2,ATP6V0E2,B3GNT7,BACE1,BAIAP2,BAIAP3,BAP1,BCL2L11,BCOR,BDNF,BEST4,BLCAP,BLMH,BMP7,…
GO_PATTERN_SPECIFICATION_PROCESS	412	223	0.0184241	0.0331648	1.80007	2.19788e-12	6.18337e-10	3.89553e-08	ACVR2B,ALDH1A2,ALX4,APC2,ARL6,ASCL1,AXIN2,BARX1,BAX,BCOR,BICC1,BMP5,BMP7,BMPR1A,BMPR1B,BPTF,BTG2,C2CD3,CC2D2A,CCDC103,CCDC151,CCDC39,CCDC40,CDX1,CDX2,CDX4,CELSR1,CELSR2,CFC1,CHRD,CHSY1,CITED1,CITED2,COBL,CRB2,CYP26B1,CYP26C1,DAAM2,DBX1,DDIT3,DLL1,DLL3,DLX1,DLX2,DMRT3,DMRTA2,DNAAF1,DNAH11,DNAH5,DNAI1,DNAI2,DPCD,DSCAML1,DVL2,DYX1C1,EFNB1,EGR2,EMX1,EMX2,EN1,ERBB4,EVX1,EYA1,FEZF1,FGF10,FGF8,FGFR2,FOL…
GO_ANATOMICAL_STRUCTURE_FORMATION_INVOLVED_IN_MORPHOGENESIS	924	423	0.0413201	0.062909	1.52248	2.94848e-12	8.16544e-10	5.22588e-08	ABCC4,ABLIM1,ACTA1,ACTC1,ACTN2,ACVR2B,ACVRL1,ADAM12,ADAM8,AIMP1,ALDH1A3,ANGPT4,ANGPTL4,ANK2,ANXA2,APOD,ARHGAP24,ARHGAP35,ARID1A,ARL6,ATF2,ATP2B2,ATP6V1D,ATP8A2,AXIN2,B9D2,BAX,BCAS3,BCL2L11,BCL3,BCL6,BMP10,BMP7,BMPR1A,C11orf63,C16orf45,C2CD3,CACNA1A,CACNA1H,CALB1,CAPN3,CASQ2,CAV3,CC2D2A,CCBE1,CCDC103,CCDC114,CCDC151,CCDC28B,CCDC39,CCDC40,CCL2,CCNO,CDH13,CDK5R1,CDX2,CELSR1,CELSR3,CEND1,CEP164,CEP25…
GO_NEURON_PROJECTION_DEVELOPMENT	527	269	0.0235668	0.0400059	1.69756	3.02311e-12	8.24333e-10	5.35816e-08	ABL1,ADCY1,ADCYAP1,ALS2,ANK3,ANKRD27,APBB1,APOA5,APOD,APOE,AREG,ARX,ATCAY,ATP8A2,B3GNT2,BAIAP2,BCL2,BDNF,BMP7,BMPR1B,BRSK2,BTG2,CACNA1A,CAMSAP2,CAMSAP3,CCK,CDH11,CDH4,CDK16,CDK5R1,CELSR2,CELSR3,CHST3,CLMN,CNP,CNR1,CNTN1,CNTN2,CNTNAP1,COBL,COL25A1,CPNE1,CRMP1,CTNNA1,CTNND2,CYFIP1,DAB1,DAB2IP,DAG1,DCLK1,DCX,DNM2,DPYSL2,DPYSL4,DPYSL5,DRD2,DRGX,DSCAM,DSCAML1,DTNBP1,DVL1,EFHD1,EFNA1,EFNA3,EFNA5,EFNB1,…
JOHNSTONE_PARVB_TARGETS_3_DN	851	134	0.0380556	0.0199286	0.523671	3.40175e-12	9.13526e-10	6.02927e-08	ACTL6A,ALDH6A1,ALDH7A1,ANXA2,ARHGAP35,ARID1A,ASNS,ATF2,ATG3,ATP1B1,ATP1B3,ATP2C1,ATP5S,AXL,BDNF,BDP1,BIVM,BMPR1A,BRD2,BTG3,C2orf69,CANX,CBX5,CCDC43,CDC42BPA,CDC42SE1,CENPM,CRNDE,CSRNP3,CYB5A,EBNA1BP2,EEF1D,EIF1AX,EIF5B,ELAVL1,ERGIC2,EWSR1,FAM103A1,FAM76B,FAM98A,FKBP5,FLCN,FOSL2,FOXN2,FRMD6,GALM,HBEGF,IFT80,ING2,IPO9,IQGAP3,IQSEC3,IRF2BPL,KCNAB1,KLHL23,MAP3K13,MARCH1,MBD2,MCL1,MED27,METAP1D,MID1,M…
GO_CATION_TRANSMEMBRANE_TRANSPORTER_ACTIVITY	609	301	0.0272337	0.044765	1.64374	3.75957e-12	9.94546e-10	6.66346e-08	ABCB11,ABCC8,ABCC9,ANO1,ANXA5,AQP1,ATP12A,ATP13A1,ATP13A5,ATP1A1,ATP1A2,ATP1A3,ATP1B1,ATP1B3,ATP1B4,ATP2B2,ATP2B3,ATP2B4,ATP2C1,ATP2C2,ATP4B,ATP5A1,ATP5D,ATP5S,ATP6AP1,ATP6V0D2,ATP6V0E2,ATP6V1B1,ATP6V1E1,ATP7B,CACNA1A,CACNA1B,CACNA1C,CACNA1D,CACNA1E,CACNA1G,CACNA1H,CACNA1I,CACNA1S,CACNB3,CACNG2,CACNG3,CACNG4,CACNG7,CALHM1,CALHM3,CATSPER2,CATSPER4,CHRNA10,CHRNA4,CHRNA5,CHRNA6,CHRNB3,CHRNG,CLCA3P,C…
MODULE_11	522	266	0.0233432	0.0395598	1.6947	4.58765e-12	1.19576e-09	8.13115e-08	AAK1,ABAT,ABCC8,ABLIM1,ACTL6B,AGT,AHDC1,ALDH4A1,ALDH7A1,ANK3,APBB1,APC2,APLP1,APOD,APOE,AQP1,ARHGEF4,ARNT2,ATP2B2,ATP6V1D,BAIAP3,BCAS1,BCL6,BCL9,BIN1,BSN,C16orf45,C1QB,C21orf2,CA11,CA12,CACNA1A,CACNB3,CACNG3,CALB1,CALB2,CAPN3,CBR1,CBX6,CCK,CCND2,CDH11,CDH16,CDH22,CDH4,CELSR3,CHGA,CHN2,CHST1,CKMT1B,CLEC3B,CLIP3,CNP,COL9A2,COL9A3,CORT,CPE,CRABP1,CRMP1,CRYAB,CSPG5,CUL9,DBN1,DBP,DCLK1,DCX,DMBT1,DNAJB…
GO_EMBRYONIC_ORGAN_DEVELOPMENT	404	218	0.0180664	0.0324212	1.79456	4.86142e-12	1.24875e-09	8.61638e-08	ABR,AKT1,ALDH1A2,ALDH1A3,ALX4,ARID1A,ASCL2,ATP2B2,ATP6V1B1,ATP8A2,BCR,BMP7,BMPR1A,BPTF,C2CD3,CC2D2A,CCDC103,CCDC39,CCDC40,CDX2,CDX4,CEBPA,CEBPB,CELSR1,CHRNA10,CHST11,CITED1,CITED2,COBL,COL11A1,COL2A1,CRB2,CSF2,DDIT3,DLL1,DLX2,DNAAF1,DSCAML1,DVL1,DVL2,DVL3,EFNA1,EGFR,EN1,EN2,EPN1,ERCC1,ESRRB,EYA1,FBN1,FBN2,FGF10,FGF8,FGFR1,FGFR2,FOLR1,FOXC1,FOXC2,FOXE1,FOXI1,FOXL2,FOXN4,FRS2,FRZB,FZD3,FZD5,FZD6,GA…
GO_SYNAPTIC_SIGNALING	415	222	0.0185583	0.0330161	1.77905	6.19386e-12	1.56829e-09	1.0978e-07	AGRN,AKT1,ALS2,APOE,BAIAP3,BSN,C2CD4A,C2CD4B,C2CD4C,CACNA1A,CACNA1B,CACNA1E,CACNA1G,CACNB3,CADPS,CDH8,CDK5R1,CHRM1,CHRM2,CHRM5,CHRNA10,CHRNA4,CHRNA5,CHRNA6,CHRNB3,CHRNG,CLSTN3,CNIH2,CNIH3,CNP,CORT,CPLX1,CPLX2,CPLX3,CPNE6,CX3CL1,DBH,DGKI,DLG2,DLGAP1,DLGAP2,DNAJC5,DNM1,DOC2A,DRD1,DRD2,DRD4,DRD5,DVL1,GABBR2,GABRA1,GABRA2,GABRA3,GABRA4,GABRA5,GABRA6,GABRB2,GABRB3,GABRG1,GABRR1,GHRL,GIPC1,GLRA3,GNA15,…
GO_TRANSPORTER_ACTIVITY	1242	539	0.0555406	0.0801606	1.44328	6.29525e-12	1.57151e-09	1.11577e-07	ABCA12,ABCA2,ABCA4,ABCA8,ABCB11,ABCB6,ABCB8,ABCB9,ABCC10,ABCC11,ABCC12,ABCC2,ABCC3,ABCC4,ABCC6,ABCC8,ABCC9,ABCD1,ABCG1,ABCG4,ABCG5,ADAMTS8,ANKH,ANO1,ANO4,ANO7,ANO8,ANXA5,AP1S1,AP3B2,AP3D1,APOA5,APOD,APOE,APOL1,APOM,AQP1,AQP2,AQP5,AQP6,AQP9,ATP10A,ATP10B,ATP10D,ATP12A,ATP13A1,ATP13A5,ATP1A1,ATP1A2,ATP1A3,ATP1B1,ATP1B3,ATP1B4,ATP2B2,ATP2B3,ATP2B4,ATP2C1,ATP2C2,ATP4B,ATP5A1,ATP5D,ATP5S,ATP6AP1,ATP6V…
GO_NEURON_PROJECTION_MORPHOGENESIS	391	212	0.017485	0.0315289	1.80319	6.54469e-12	1.61108e-09	1.15998e-07	ABL1,ADCY1,ALS2,ANK3,ANKRD27,APBB1,ARX,ATP8A2,B3GNT2,BAIAP2,BCL2,BDNF,BMP7,BMPR1B,BRSK2,CACNA1A,CCK,CDH11,CDH4,CDK5R1,CELSR2,CELSR3,CNP,CNTN2,CNTNAP1,COBL,COL25A1,CPNE1,CRMP1,CTNND2,CYFIP1,DAB2IP,DAG1,DCLK1,DCX,DNM2,DPYSL2,DPYSL4,DPYSL5,DRD2,DRGX,DSCAM,DSCAML1,DTNBP1,DVL1,EFNA1,EFNA3,EFNA5,EFNB1,EFNB3,EGR2,EMX1,EPB41L3,EPHA4,EPHA5,EPHA7,EPHA8,EPHB1,EPHB3,EZR,FARP1,FEZF1,FGF8,FGFR2,FLRT1,FLRT2,FLR…
GO_EMBRYONIC_MORPHOGENESIS	530	268	0.0237009	0.0398572	1.68167	7.51331e-12	1.82419e-09	1.33166e-07	ABR,ACVR2B,ALDH1A2,ALDH1A3,ALX4,AMOT,APLNR,ARHGAP35,ARID1A,ATP2B2,ATP6V1B1,ATP8A2,BAX,BCL2L11,BCR,BMP7,BMPR1A,C2CD3,CACNA1C,CC2D2A,CCDC103,CCDC39,CCDC40,CELSR1,CFC1,CFC1B,CHRD,CHRNA10,CHST11,COBL,COL11A1,COL12A1,COL2A1,COL4A2,COL6A1,COL7A1,COL8A1,CRABP2,CRB2,CYP26B1,DLC1,DLL1,DLX2,DNAAF1,DSCAML1,DUSP1,DUSP2,DUSP4,DVL1,DVL2,DVL3,EFNA1,EN1,EYA1,EYA2,FBN1,FBN2,FGF10,FGF2,FGF8,FGFR1,FGFR2,FLRT3,FN1,F…
GO_CALCIUM_ION_BINDING	674	324	0.0301404	0.0481856	1.5987	9.27975e-12	2.19445e-09	1.64474e-07	ACTN2,ACTN3,ACTN4,ADAM8,AGRN,ALOX15B,ANXA1,ANXA2,ANXA4,ANXA5,AOC3,ATP2B2,ATP2C1,C1R,C1S,C2CD4A,C2CD4B,C2CD4C,CABP2,CABP7,CACNA1B,CACNA1E,CALB1,CALB2,CALML5,CALML6,CALN1,CALR,CANT1,CANX,CAPN13,CAPN14,CAPN3,CAPN8,CAPN9,CAPS,CASQ2,CBLB,CBLC,CCBE1,CD248,CDH10,CDH11,CDH12,CDH13,CDH15,CDH16,CDH18,CDH19,CDH20,CDH22,CDH23,CDH3,CDH4,CDH6,CDH7,CDH8,CDHR1,CDHR2,CDHR5,CDK5R1,CELSR1,CELSR2,CELSR3,CGREF1,CHP2,…
GO_CELLULAR_COMPONENT_MORPHOGENESIS	862	396	0.0385475	0.0588935	1.52782	9.28591e-12	2.19445e-09	1.64584e-07	ABCC4,ABL1,ABLIM1,ACTA1,ACTC1,ACTN2,ADAM8,ADCY1,ALS2,ANK2,ANK3,ANKRD27,APBB1,ARHGEF26,ARL3,ARL6,ARX,ATP2B2,ATP6V1D,ATP8A2,AXL,B3GNT2,B9D2,BAIAP2,BAX,BCL2,BCL6,BDNF,BMP10,BMP7,BMPR1B,BRSK2,C11orf63,C21orf2,C2CD3,CACNA1A,CAMK2B,CAPN3,CASQ2,CC2D2A,CCDC103,CCDC114,CCDC151,CCDC28B,CCDC39,CCDC40,CCK,CCNO,CDH11,CDH4,CDK5R1,CELSR2,CELSR3,CEP164,CEP250,CITED1,CLDN3,CNP,CNTN2,CNTNAP1,COBL,COL18A1,COL25A1,C…
GGGAGGRR_MAZ_Q6	726	344	0.0324658	0.05116	1.57581	9.57584e-12	2.2085e-09	1.69722e-07	ADAMTS14,ADAMTS15,ADAMTS2,ADAMTS3,AHNAK,AIFM3,AK2,AKAP10,AKAP12,ALDOA,AMPD2,AP1S1,AP3B2,APLN,APLNR,AQP2,ARHGAP1,ARHGEF17,ARL3,ATOH7,ATP2B4,ATP6V1B1,ATP8B2,ATXN2L,B3GNT7,B4GALT2,BAHD1,BCL9,BCOR,BDNF,BEGAIN,BEST2,BMP3,C2orf42,CABP2,CACNA1A,CACNB3,CALD1,CATSPER2,CBLB,CCDC102A,CCDC106,CCDC148,CCKBR,CCND2,CD74,CD86,CEBPB,CELF4,CELSR2,CHRM1,CHST6,CITED2,CKAP4,CKB,CKM,CLDN14,CNIH2,COBL,COL4A3BP,COL8A1,C…
NABA_CORE_MATRISOME	272	161	0.0121635	0.0239441	1.96852	9.59459e-12	2.2085e-09	1.70054e-07	ABI3BP,ACAN,AEBP1,AGRN,AMBN,BCAN,BGN,CDCP2,CILP,CILP2,COL11A1,COL11A2,COL12A1,COL13A1,COL14A1,COL16A1,COL18A1,COL1A1,COL1A2,COL20A1,COL22A1,COL25A1,COL26A1,COL27A1,COL2A1,COL3A1,COL4A2,COL4A3,COL4A4,COL4A5,COL4A6,COL5A1,COL5A2,COL5A3,COL6A1,COL6A3,COL6A5,COL6A6,COL7A1,COL8A1,COL8A2,COL9A1,COL9A2,COL9A3,COMP,CRELD1,CRISPLD1,CTGF,DCN,DMBT1,EFEMP2,EGFLAM,ELN,EMID1,EMILIN1,FBLN1,FBLN2,FBLN7,FBN1,FBN2…
GO_CELL_PROJECTION_PART	908	413	0.0406046	0.0614218	1.51268	1.04915e-11	2.384e-09	1.85952e-07	AAK1,ABCA4,ACTN2,ADCYAP1,ADRA2C,AK1,AK2,AKR1B1,AKT1,AKT2,ALS2,ANK3,ANKS1B,ANXA5,AP1S1,AP3B2,AP3D1,APBB1,APC2,AQP1,ARHGAP44,ARHGEF4,ARL6,ATF4,ATG14,ATG16L1,ATG7,ATP1A1,ATP1A2,ATP1A3,ATP2B4,B9D2,BAIAP2,BIN1,BSN,C2CD3,CAD,CALB1,CALB2,CANX,CATSPER4,CATSPERG,CC2D2A,CCDC103,CCDC114,CCDC120,CCDC151,CCDC39,CCDC40,CCK,CCL2,CDH8,CDHR1,CDHR2,CDHR5,CDK5R1,CEP164,CHRM1,CHRM2,CLASP2,CLSTN1,CLSTN2,CLSTN3,CLTB,C…
GO_CELL_PROJECTION_ORGANIZATION	853	392	0.0381451	0.0582986	1.52834	1.12671e-11	2.52782e-09	1.99698e-07	ABCC4,ABL1,ABLIM1,ACTN2,ADCY1,ADCYAP1,AK7,AKT1,ALS2,ANK3,ANKRD27,APBB1,APOA5,APOD,APOE,AREG,ARHGEF26,ARHGEF4,ARL3,ARL6,ARX,ATCAY,ATP2B2,ATP6V1D,ATP8A2,B3GNT2,B9D2,BAIAP2,BCL2,BDNF,BMP7,BMPR1B,BRSK2,BTG2,C11orf63,C21orf2,C2CD3,CACNA1A,CAMK2B,CAMSAP2,CAMSAP3,CC2D2A,CCDC103,CCDC114,CCDC151,CCDC28B,CCDC39,CCDC40,CCDC78,CCK,CCNO,CDH11,CDH13,CDH23,CDH4,CDK16,CDK5R1,CELSR2,CELSR3,CEP164,CEP250,CHST3,CLM…
MEISSNER_NPC_HCP_WITH_H3_UNMETHYLATED	498	254	0.0222699	0.0377751	1.69624	1.25092e-11	2.77142e-09	2.21713e-07	ABCB9,ABCC8,ABCG4,ACTL7B,ADAMTSL5,ADCY7,ADORA2A,ANKRD53,ANO1,ARHGEF4,ARSI,ASS1,B3GNT3,BARHL1,BCL3,BHLHA9,BMP8B,BTBD11,C19orf66,C1orf216,C9orf24,CACNG2,CALN1,CAMKV,CBLC,CCDC106,CDCP1,CDO1,CDX1,CHMP4C,CLDN11,CLDN3,CLDN4,CLDN7,CLIC6,CLVS2,CMTM7,COL8A2,CORIN,CPNE9,CSPG4,CTGF,CTSH,CTSZ,CUL9,CWH43,CXCL16,CXorf67,CYGB,CYP24A1,CYP4F22,DCDC2,DES,DHH,DKK3,DLGAP1,DMRTA1,DNAJB3,DPEP3,DPP6,DRD5,DRGX,DSC2,DUSP…
GO_CELL_MORPHOGENESIS_INVOLVED_IN_NEURON_DIFFERENTIATION	359	197	0.016054	0.029298	1.82497	1.49658e-11	3.27475e-09	2.65255e-07	ABL1,ADCY1,ALS2,ANK3,APBB1,ARX,ATP2B2,ATP8A2,B3GNT2,BAIAP2,BCL2,BDNF,BMP7,BMPR1B,BRSK2,CACNA1A,CCK,CDH11,CDH4,CDK5R1,CELSR2,CELSR3,CNP,CNTN2,COBL,COL25A1,CRMP1,CTNND2,CYFIP1,DAG1,DCLK1,DCX,DPYSL2,DPYSL5,DRD2,DRGX,DSCAM,DSCAML1,DVL1,EFNA1,EFNA3,EFNA5,EFNB1,EFNB3,EGR2,EPHA4,EPHA5,EPHA7,EPHA8,EPHB1,EPHB3,EZR,FARP1,FEZF1,FGF8,FGFR2,FLRT2,FLRT3,FMN1,FMOD,FOXD1,FZD3,GATA3,GBX2,GDF7,GLI2,GLI3,GPC1,GRB2,…
GO_PASSIVE_TRANSMEMBRANE_TRANSPORTER_ACTIVITY	455	236	0.020347	0.0350982	1.72498	1.70581e-11	3.68704e-09	3.02338e-07	ABCC8,ABCC9,ANO1,ANO4,ANO7,ANO8,APOL1,AQP1,AQP2,AQP5,AQP6,AQP9,BAX,BCL2,BEST2,BEST3,BEST4,BSND,CACNA1A,CACNA1B,CACNA1C,CACNA1D,CACNA1E,CACNA1G,CACNA1H,CACNA1I,CACNA1S,CACNB3,CACNG2,CACNG3,CACNG4,CACNG7,CALHM1,CALHM3,CATSPER2,CATSPER4,CFTR,CHRNA10,CHRNA4,CHRNA5,CHRNA6,CHRNB3,CHRNG,CLCA1,CLCA3P,CLCN2,CLCN7,CLCNKA,CLCNKB,CLIC6,CNGA1,CNGA2,CNGA3,CNGA4,CNGB1,CNGB3,DENND5A,FXYD1,FXYD3,FXYD4,GABRA1,GABR…
GO_TRANSPORTER_COMPLEX	312	177	0.0139522	0.0263236	1.88669	1.72928e-11	3.69274e-09	3.06497e-07	ABCA2,ABCB6,ABCB8,ABCC8,ABCC9,ABCG5,AKAP6,ANO1,ATP12A,ATP1A1,ATP1A2,ATP1A3,ATP1B1,ATP1B3,ATP1B4,ATP4B,BCS1L,BEST2,BEST3,BEST4,CACNA1A,CACNA1B,CACNA1C,CACNA1D,CACNA1E,CACNA1G,CACNA1H,CACNA1I,CACNA1S,CACNB3,CACNG2,CACNG3,CACNG4,CACNG7,CASQ2,CATSPER2,CATSPER4,CATSPERG,CFTR,CHRNA10,CHRNA4,CHRNA5,CHRNA6,CHRNB3,CHRNG,CLCA3P,CLCN2,CLCNKA,CLCNKB,CLIC6,CNGA3,CNGA4,CNGB1,CNGB3,CNIH2,CNIH3,CNTN2,CNTNAP1,CPT…
GO_CELL_MORPHOGENESIS_INVOLVED_IN_DIFFERENTIATION	502	254	0.0224488	0.0377751	1.68272	2.42767e-11	5.12238e-09	4.3028e-07	ABL1,ADCY1,ALS2,ANK3,APBB1,ARHGEF26,ARX,ATP2B2,ATP8A2,AXL,B3GNT2,BAIAP2,BCL2,BDNF,BMP7,BMPR1B,BRSK2,CACNA1A,CCK,CDH11,CDH4,CDK5R1,CELSR2,CELSR3,CITED1,CLDN3,CNP,CNTN2,COBL,COL18A1,COL25A1,CRMP1,CTNND2,CUL7,CYFIP1,DAG1,DCLK1,DCX,DPYSL2,DPYSL5,DRD2,DRGX,DSCAM,DSCAML1,DVL1,EFNA1,EFNA3,EFNA5,EFNB1,EFNB3,EGR2,EPHA1,EPHA4,EPHA5,EPHA7,EPHA8,EPHB1,EPHB3,EZR,FARP1,FEZF1,FGF8,FGFR2,FLNB,FLRT2,FLRT3,FMN1,FM…
GO_REGULATION_OF_ANATOMICAL_STRUCTURE_MORPHOGENESIS	989	440	0.0442268	0.0654372	1.47958	2.94576e-11	6.14244e-09	5.22107e-07	ABL1,ABR,ACTN4,ACVRL1,ADAMTS16,AGT,ALDOA,AMOT,AMTN,ANAPC2,ANGPT4,ANGPTL4,ANKRD27,ANXA1,APOE,AQP1,ARAP1,ARHGAP35,ARHGDIA,ARHGEF18,ASB4,ATG3,ATP10A,AXIN2,BAIAP2,BARHL2,BAX,BCL2,BCL6,BCL9L,BCOR,BCR,BDNF,BMP10,BMP5,BMP7,BMPR1A,BTBD7,C1QBP,C21orf2,C3,C6,CACNA1A,CALR,CAMK2B,CAPRIN2,CAV3,CCBE1,CCDC151,CCL2,CCR3,CDC42EP2,CDC42EP4,CDC42EP5,CDC42SE1,CDH4,CDK5R1,CDX1,CDX2,CELSR1,CELSR2,CELSR3,CHI3L1,CITED1,…
GO_MOVEMENT_OF_CELL_OR_SUBCELLULAR_COMPONENT	1226	526	0.0548251	0.0782272	1.42685	4.3893e-11	9.04605e-09	7.7796e-07	ABI3,ACTA1,ACTC1,ACTN2,ACTN3,ACTN4,ACVRL1,ADAM8,ADCY3,ADRA2A,AGTR1,AIMP1,AMOT,ANGPT4,ANK2,ANK3,ANKS1A,ANXA1,AP3B2,AP3D1,APC2,ARHGDIA,ARHGEF11,ARHGEF16,ARID5B,ARL3,ARX,ASAP3,ASCL1,ASTN1,ATP1B1,ATP1B3,ATP2B4,AXL,B3GNT2,BARHL1,BARHL2,BAX,BCAR1,BDKRB1,BDNF,BICD2,BMP7,BMPR1B,BRAT1,C16orf45,CACNA1C,CACNA1I,CALD1,CATSPER2,CATSPER4,CAV3,CCDC103,CCDC114,CCDC151,CCDC39,CCDC40,CCK,CCL15,CCL2,CCL22,CCL27,CCL…
PEREZ_TP63_TARGETS	326	181	0.0145783	0.0269185	1.84648	4.45866e-11	9.08337e-09	7.90253e-07	ABCB9,ADAMTS10,ADCY1,ANGPTL2,ANKRD18A,APC2,ARHGEF17,ARID1B,ARX,ASS1,BCL2L11,BCOR,BLMH,BTBD11,C7orf57,CABP7,CADM4,CAPN3,CASZ1,CD101,CDC42EP4,CELF3,CFB,CGNL1,CITED1,CKB,CLDN6,CNKSR3,CNNM4,COL18A1,COL1A1,COL27A1,COL8A2,COL9A3,CRYAB,CSRNP1,CX3CL1,CXCL14,CXCR3,CYGB,CYP11B2,DEDD2,DIO3,DLC1,DLX2,DNAJA4,DOK4,DPF1,DPYSL4,EFHD1,EFNA3,EGR1,EGR2,ELFN1,ELMOD1,EPB41L3,EPB41L4B,EPHA4,EPHB3,EPPK1,FOLR2,FOXN3,FOX…
GO_MORPHOGENESIS_OF_AN_EPITHELIUM	394	209	0.0176192	0.0310827	1.76414	4.62691e-11	9.31901e-09	8.20073e-07	ACVRL1,ADAMTS16,ALDH1A2,ALDH1A3,AREG,ARHGAP35,ARID1A,BAX,BCL2,BMP7,C2CD3,CC2D2A,CCDC103,CCDC39,CCDC40,CCM2,CELSR1,CITED1,COBL,COL5A1,CSF1,CTSH,CTSZ,DAG1,DCHS1,DDR1,DLC1,DLG5,DLL1,DNAAF1,DVL1,DVL2,DVL3,EGFR,EPHA4,EPHA7,EYA1,EZR,FGF1,FGF10,FGF2,FGF7,FGF8,FGFR1,FGFR2,FLRT3,FMN1,FOLR1,FOXA1,FOXC2,FOXD1,FOXE1,FOXN4,FOXQ1,FRAS1,FREM2,FRS2,FRZB,FZD1,FZD3,FZD5,FZD6,GATA3,GBX2,GCM1,GDF2,GDF7,GDNF,GLI2,GLI…
GO_OLFACTORY_RECEPTOR_ACTIVITY	413	46	0.0184688	0.00684117	0.370417	5.10849e-11	1.01734e-08	9.05429e-07	OR10A3,OR10AD1,OR10G3,OR10G8,OR10H1,OR10H2,OR10J3,OR10P1,OR10Q1,OR10V1,OR11L1,OR13H1,OR13J1,OR14A2,OR1K1,OR1L8,OR2A14,OR2A42,OR2AG1,OR2B11,OR2D3,OR2I1P,OR2M2,OR2M4,OR2T4,OR4F17,OR4K1,OR51B4,OR51E2,OR51S1,OR52A1,OR52J3,OR52N5,OR56A5,OR5B12,OR5C1,OR5T2,OR6B3,OR6J1,OR6T1,OR6X1,OR7C2,OR8B3,OR9A4,OR9G1,OR9Q2
GO_BIOLOGICAL_ADHESION	1003	443	0.0448529	0.0658834	1.46888	5.66981e-11	1.10591e-08	1.00492e-06	AATF,ABL1,ACAN,ACE2,ACTN2,ACTN3,ADAM12,ADAM23,ADAM8,AIMP1,AIRE,AJAP1,AMBN,AMIGO3,AMTN,ANXA1,AOC3,APLP1,ARHGAP6,ARVCF,ASTN1,ATP1B1,ATP2C1,ATP4B,AXL,BAX,BCAM,BCAN,BCAR1,BCL2,BCL2L11,BCL3,BMP10,BMP7,CADM4,CAMSAP3,CCL2,CCR1,CCR3,CD1C,CD209,CD276,CD300A,CD3E,CD4,CD63,CD7,CD74,CD81,CD86,CD8A,CD8B,CD96,CDH10,CDH11,CDH12,CDH13,CDH15,CDH16,CDH18,CDH19,CDH20,CDH22,CDH23,CDH3,CDH4,CDH6,CDH7,CDH8,CDHR1,CDHR2…
GO_GATED_CHANNEL_ACTIVITY	320	178	0.01431	0.0264723	1.84992	5.67807e-11	1.10591e-08	1.00638e-06	ABCC8,ANO1,ANO4,ANO7,ANO8,AQP1,BSND,CACNA1A,CACNA1B,CACNA1C,CACNA1D,CACNA1E,CACNA1G,CACNA1H,CACNA1I,CACNA1S,CACNB3,CACNG2,CACNG3,CACNG4,CACNG7,CALHM1,CATSPER2,CATSPER4,CFTR,CHRNA10,CHRNA4,CHRNA5,CHRNA6,CHRNB3,CHRNG,CLCA1,CLCA3P,CLCN2,CLCN7,CLCNKA,CLCNKB,CLIC6,CNGA1,CNGA2,CNGA3,CNGA4,CNGB1,CNGB3,GABRA1,GABRA2,GABRA3,GABRA4,GABRA5,GABRA6,GABRB1,GABRB2,GABRB3,GABRE,GABRG1,GABRP,GABRQ,GABRR1,GLRA3,GR…
GO_METAL_ION_TRANSPORT	559	274	0.0249978	0.0407496	1.63013	6.57128e-11	1.26597e-08	1.16469e-06	ABCB11,ABCC8,ABCC9,ANK2,ANXA5,AQP1,ATP12A,ATP13A1,ATP1A1,ATP1A2,ATP1A3,ATP1B1,ATP1B3,ATP2B2,ATP2B3,ATP2B4,ATP2C1,ATP2C2,ATP4B,ATP6AP1,ATP6V0D2,ATP6V0E2,ATP6V1B1,ATP6V1D,ATP6V1E1,ATP7B,BBC3,CACNA1A,CACNA1B,CACNA1C,CACNA1D,CACNA1E,CACNA1G,CACNA1H,CACNA1I,CACNA1S,CACNB3,CACNG2,CACNG3,CACNG4,CACNG7,CALHM1,CASR,CATSPER2,CATSPER4,CCL8,CCR1,CDH23,CDKN1B,CHRNA10,CHRNA4,CLCA1,CLCA3P,CNGA1,CNGA2,CNGA3,CNGA…
GO_NEGATIVE_REGULATION_OF_MULTICELLULAR_ORGANISMAL_PROCESS	948	422	0.0423933	0.0627603	1.48043	6.69886e-11	1.27667e-08	1.18731e-06	ABAT,ABCG5,ABR,ACP5,ACVRL1,ADAMTS7,ADCYAP1,ADRA2A,ADRA2C,ADRB1,ADRB3,AGT,AKAP1,AMH,AMOT,ANGPT4,ANXA1,ANXA2,ANXA4,ANXA5,APLN,APOD,APOE,AREG,ARHGDIA,ASB1,ASCL1,ASCL2,ATF5,ATP1A1,ATP1A2,ATP2B4,AVP,AVPR2,AXIN2,AXL,BCL2,BCL3,BCL6,BCOR,BCR,BMP10,BMP5,BMP7,BMPR1A,C16orf45,C1QBP,C1QC,CALR,CAPN3,CAV3,CCL2,CCR1,CD276,CD63,CD74,CD86,CDH3,CDK5R1,CDK5RAP2,CDKN1B,CDKN2A,CEND1,CHGA,CHRD,CHSY1,CITED1,CLDN18,CMKL…
DIAZ_CHRONIC_MEYLOGENOUS_LEUKEMIA_UP	1347	258	0.0602361	0.03837	0.636994	6.95393e-11	1.31119e-08	1.23251e-06	ABCB6,ABCC4,ABL1,ACAD8,ACO1,ACO2,ACOT7,ACSL5,ACTL6A,ACYP1,ADAM8,ADCY7,AGPS,AHCYL1,AIMP1,AK2,AKAP1,AKAP17A,AKT1,ALAD,ALAS1,ALDH4A1,ALDH6A1,AMMECR1,AMPD3,ANXA1,ANXA4,ARFGAP2,ASL,ASMTL,ATF2,ATP1A1,ATP2C1,ATP6V1E1,ATP7B,ATXN1,AUP1,B3GNT2,BCKDHB,BECN1,BLMH,BTBD2,C1QBP,CAB39,CACYBP,CAD,CANX,CCNI,CD63,CD7,CD82,CDC37,CDC42BPA,CITED2,CKB,CPD,CRADD,CSF1,CSF2RB,CSNK1D,CTCF,CTH,CTNNA1,CYTH2,DAG1,DAZAP1,DDX41…
GO_TUBE_DEVELOPMENT	545	268	0.0243717	0.0398572	1.63539	8.02413e-11	1.49705e-08	1.4222e-06	ABCA12,ACVR2B,ACVRL1,ADAMTS16,ADAMTS2,ADAMTSL2,AGR2,AKR1B1,ALDH1A2,ALX4,AQP2,AREG,ARHGAP35,ARID1A,ASCL1,ASS1,BAG6,BAX,BCAS3,BCL2,BCL2L11,BMP7,BMPR1A,C2CD3,CALB1,CC2D2A,CCDC103,CCDC39,CCDC40,CCKBR,CCM2,CDKN1A,CDX2,CEBPA,CELSR1,CHD8,CHI3L1,CHRD,CIC,CITED1,CITED2,CLDN18,CLMP,COBL,COL3A1,CP,CSF1,CTGF,CTSH,CTSZ,CYP1A2,DAB1,DAB2IP,DAG1,DCHS1,DDR1,DHCR7,DLC1,DLG5,DLL1,DNAAF1,DVL1,DVL2,DVL3,EDA,EDN2,EGFR…
GO_RNA_POLYMERASE_II_TRANSCRIPTION_FACTOR_ACTIVITY_SEQUENCE_SPECIFIC_DNA_BINDING	617	296	0.0275914	0.0440214	1.59547	8.14572e-11	1.5039e-08	1.44375e-06	AEBP1,AIRE,ALX4,AR,ARHGAP35,ARID5B,ARNT2,ARX,ASCL1,ASCL2,ASCL3,ATF1,ATF2,ATF4,ATF5,BARHL1,BARHL2,BARX1,BARX2,BATF2,BCL6,BHLHE22,BHLHE40,BHLHE41,BMPR1A,BTG2,CAMTA2,CC2D1A,CC2D1B,CDX1,CDX2,CDX4,CEBPA,CEBPB,CEBPD,CEBPG,CREB3L1,CREB3L2,CREB3L3,CREB3L4,CRX,CSRNP1,CSRNP2,CSRNP3,CTCF,CTCFL,CUX2,DBP,DDIT3,DLX2,DLX3,DLX4,EBF2,EBF4,EGR1,EGR2,EHF,ELF3,ELK1,EN1,ESR2,ESRRA,ESRRB,ESRRG,ETV7,FEV,FEZF1,FOS,FOSB,…
GO_CELL_PART_MORPHOGENESIS	601	289	0.026876	0.0429804	1.59921	1.09562e-10	2.00193e-08	1.94187e-06	ABCC4,ABL1,ABLIM1,ADCY1,ALS2,ANK3,ANKRD27,APBB1,ARL3,ARL6,ARX,ATP6V1D,ATP8A2,B3GNT2,B9D2,BAIAP2,BAX,BCL2,BDNF,BMP7,BMPR1B,BRSK2,C11orf63,C21orf2,C2CD3,CACNA1A,CAMK2B,CC2D2A,CCDC103,CCDC114,CCDC151,CCDC28B,CCDC39,CCDC40,CCK,CCNO,CDH11,CDH4,CDK5R1,CELSR2,CELSR3,CEP164,CEP250,CNP,CNTN2,CNTNAP1,COBL,COL25A1,COL4A3BP,CPNE1,CRMP1,CSNK1D,CTNND2,CYFIP1,DAB2IP,DAG1,DCLK1,DCX,DMD,DNAAF1,DNAH1,DNAH5,DNAH7,D…
GO_HEAD_DEVELOPMENT	699	326	0.0312584	0.048483	1.55104	1.38312e-10	2.50148e-08	2.45145e-06	AARS,ABAT,ABCB6,ABL1,ABR,ADCYAP1,AK2,AK4,ALDH1A2,ALDH1A3,APOD,AQP1,ARHGAP35,ARID1A,ARID5B,ARL6,ARNT2,ARX,ASCL1,ATF5,ATP2B2,ATP2B4,AVPR2,AXL,BAD,BAG6,BARHL1,BAX,BCAN,BCL2,BCL2L11,BCR,BDH1,BMPR1A,BPTF,BTG2,C11orf63,C16orf45,C2CD3,CA10,CACNA1A,CCDC85C,CDH22,CDK5R1,CDK5RAP2,CEND1,CEP120,CHD5,CHD8,CHRD,CITED1,CKB,CNP,CNTN1,CNTN2,COL1A1,COL3A1,CRISPLD1,CSRNP1,CTTNBP2,DAB1,DAB2IP,DCLK1,DCX,DDIT4,DIXDC1,…
GO_CELLULAR_RESPONSE_TO_ORGANIC_SUBSTANCE	1792	724	0.0801359	0.107674	1.34364	1.64995e-10	2.95391e-08	2.92437e-06	AACS,AARS,ABCC8,ABL1,ACACA,ACTN2,ACVR2B,ACVRL1,ADAMTS7,ADCY1,ADCY2,ADCY3,ADCY5,ADCY7,ADCY8,ADCY9,ADCYAP1,ADNP2,ADRA2A,AGRP,AGT,AGTR1,AHCYL1,AKAP1,AKAP6,AKR1B1,AKT1,AKT1S1,AKT2,ALAD,ALDH1A2,ANXA1,ANXA5,APLP1,AQP1,AQP9,AR,ARHGEF18,ARID1A,ASIP,ASNS,ASS1,ATF4,ATP1A1,ATP1A2,ATP1A3,ATP2B4,ATP6AP1,ATP6V0D2,ATP6V0E2,ATP6V1B1,ATP6V1D,ATP6V1E1,AVPR1B,AVPR2,AXIN2,AXL,BAD,BAIAP2,BAIAP2L1,BAX,BCAR1,BCAS3,BCL2…
GO_RESPONSE_TO_ENDOGENOUS_STIMULUS	1417	590	0.0633664	0.0877454	1.38473	1.68324e-10	2.96084e-08	2.98338e-06	AACS,AARS,ABAT,ABCA2,ABCC2,ABCC8,ABCG1,ABL1,ACACA,ACTA1,ACTN2,ACVR2B,ACVRL1,ADAMTS7,ADCY1,ADCY2,ADCY3,ADCY5,ADCY7,ADCY8,ADCY9,ADCYAP1,ADCYAP1R1,ADRA2A,AGRP,AGT,AGTR1,AGXT,AHCYL1,AK2,AKAP1,AKAP6,AKR1B1,AKT1,AKT2,ALAD,ALDH1A2,ALDH3A1,ANXA1,ANXA2,ANXA5,APLP1,AQP1,AQP9,AR,AREG,ARHGEF18,ARID1A,ARNT2,ASCL1,ASIP,ASNS,ASS1,ATP1A1,ATP1A2,ATP1A3,ATP2B4,ATP4B,ATP6AP1,ATP6V0D2,ATP6V0E2,ATP6V1B1,ATP6V1D,ATP6V…
GO_POSITIVE_REGULATION_OF_CELL_DEVELOPMENT	456	231	0.0203917	0.0343546	1.68473	1.68723e-10	2.96084e-08	2.99045e-06	ADCYAP1,ADRA2B,ADRA2C,AKAP6,ANAPC2,ANKRD27,APBB1,APOE,ARHGAP35,ARHGDIA,ASCL1,ATF1,ATP6AP1,ATP8A2,AXIN2,BAD,BAIAP2,BAX,BCL2,BCL6,BCL9L,BDNF,BIN1,BMP10,BMP5,BMP7,C1QBP,CALR,CAMK2B,CAPRIN2,CDH4,CLCF1,CNR1,CNTN1,COBL,COL1A1,CPEB1,CPEB3,CPNE1,CPNE6,CPNE9,CRABP2,CRB2,CRX,CSF1,CUL7,CUX2,CX3CL1,DAB1,DAB2IP,DDX39B,DMD,DMRTA2,DNM2,DRD2,DSCAM,DUOXA1,DVL1,ECT2,EFNA5,EIF4G1,EPHA3,EPHA4,EPO,FBXO31,FEZF1,FGFR1,…
GO_MONOVALENT_INORGANIC_CATION_TRANSMEMBRANE_TRANSPORTER_ACTIVITY	355	190	0.0158751	0.028257	1.77995	1.87101e-10	3.25115e-08	3.31618e-06	ABCB11,ABCC8,ABCC9,AQP1,ATP12A,ATP1A1,ATP1A2,ATP1A3,ATP1B1,ATP1B3,ATP1B4,ATP4B,ATP5A1,ATP5D,ATP5S,ATP6AP1,ATP6V0D2,ATP6V0E2,ATP6V1B1,ATP6V1E1,CATSPER4,CNGA1,CNGA2,CNGA3,CNGA4,CNGB1,CNGB3,CNNM4,COX4I1,COX5B,COX6B2,CYB5A,FXYD4,HCN2,HCN3,HCN4,HTR3A,KCNA1,KCNA2,KCNA4,KCNA6,KCNA7,KCNAB1,KCNB1,KCNC1,KCNC2,KCNC3,KCNC4,KCND1,KCND2,KCND3,KCNE1,KCNE2,KCNG2,KCNG3,KCNG4,KCNH1,KCNH2,KCNH3,KCNH4,KCNH5,KCNH6,KC…
GO_CATION_CHANNEL_ACTIVITY	290	163	0.0129684	0.0242415	1.86927	1.89394e-10	3.25904e-08	3.35681e-06	ABCC8,ABCC9,ANO1,AQP1,CACNA1A,CACNA1B,CACNA1C,CACNA1D,CACNA1E,CACNA1G,CACNA1H,CACNA1I,CACNA1S,CACNB3,CACNG2,CACNG3,CACNG4,CACNG7,CALHM1,CALHM3,CATSPER2,CATSPER4,CHRNA10,CHRNA4,CHRNA5,CHRNA6,CHRNB3,CHRNG,CLCA3P,CNGA1,CNGA2,CNGA3,CNGA4,CNGB1,CNGB3,DENND5A,FXYD4,GPM6A,GRIN1,GRIN2A,GRIN2C,GRIN3A,GRIN3B,HCN2,HCN3,HCN4,HTR3A,ITPR1,JPH2,JPH3,KCNA1,KCNA2,KCNA4,KCNA6,KCNA7,KCNAB1,KCNB1,KCNC1,KCNC2,KCNC3,K…
LIM_MAMMARY_STEM_CELL_UP	457	231	0.0204365	0.0343546	1.68104	1.98961e-10	3.39076e-08	3.52639e-06	ABI3BP,ACTA2,ACTG2,ADAMTS2,AEBP1,AGPAT4,ALDH1L2,ANGPTL2,APOE,AQP9,ARHGAP20,ARHGAP24,ARHGEF25,ARSI,AXL,BCAR1,BCL2L11,BCOR,BMP7,BNC1,BTBD11,C14orf37,C1QTNF4,CALD1,CBLB,CCND2,CDC42EP2,CDH13,CDH3,CDH4,CDKN1A,CHST3,CHSY3,CLIP3,CLMP,CNP,COL12A1,COL14A1,COL16A1,COL18A1,COL4A2,COL5A1,COL5A2,COL7A1,COL9A2,CPXM1,CRISPLD1,CRYAB,CSDC2,CSPG4,CTGF,CXCL14,CYGB,DCHS1,DKK3,DLK2,DLL1,DMWD,DST,DZIP1L,EDARADD,EFCAB1…
BOQUEST_STEM_CELL_UP	256	148	0.011448	0.0220107	1.92267	2.57114e-10	4.34009e-08	4.55709e-06	ABCA8,ABI3BP,ACOX2,ADCY7,ADH1B,AEBP1,ANK2,APOD,APOE,ASPA,ATP1A2,AXL,BHLHE41,BICC1,BMPR1A,C1R,C1S,C3,C5orf15,C6,CDH11,CDO1,CEBPB,CFB,CILP,COL14A1,COL16A1,COL1A1,COL1A2,COL3A1,COL5A1,COL5A2,COL6A1,COL6A3,COLEC12,CRABP2,CRYAB,CTSK,CXCL14,DCLK1,DCN,DCX,DDR2,DKK2,DZIP1,EFS,EGFR,ELOVL2,F10,F3,FAT1,FBLN1,FBN1,FGF7,FLRT2,FMO1,FMOD,FXYD1,FZD7,GAS1,GAS7,GDF10,GFPT2,GPC4,GPNMB,GRIA3,GSN,GSTM3,GSTM5,HAS1,HDA…
TGACATY_UNKNOWN	745	341	0.0333154	0.0507139	1.52223	3.1443e-10	5.25751e-08	5.57296e-06	ACSL5,ACTA1,ADAMTS15,ADAMTS19,ADAMTS4,ADAMTSL1,AGBL5,AGPS,AGR2,ALDH1A2,ALDH3B1,ALDH4A1,ALS2,APLN,ARAP1,ARHGAP44,ASCL1,ASTN1,ATP1A3,AVPI1,AVPR2,AXDND1,AXIN2,BCL6,BCL9L,BDNF,BEST3,BEST4,BMP7,BRPF1,BTBD11,C8orf82,CABP2,CABP7,CACNA1D,CACNA1G,CCDC102A,CCR3,CD74,CDH16,CDH6,CELF4,CEP120,CERCAM,CHN2,CHPF,CHRM1,CHST1,CHST11,CHST9,CHSY1,CIC,CLSTN3,CMTM4,CNTN6,CNTNAP4,COL2A1,CRTAM,CSF2,CSMD3,CSRNP3,CYP26B1,…
RYTGCNNRGNAAC_MIF1_01	529	258	0.0236562	0.03837	1.62199	3.40158e-10	5.63454e-08	6.02896e-06	ABCA12,ACBD5,ACTC1,ADAMTSL2,ADRA1B,AGAP3,AHNAK,ALDH1A2,AMMECR1,AQP2,AQP5,ASB4,ASCL4,ATP1B4,BATF2,BCL9,BCOR,BHLHE22,BMP10,C15orf52,C3orf35,CASC2,CCDC151,CDH6,CDKN2B,CDX1,CELF4,CHCHD7,CHD5,CHST8,CKAP4,CLDN14,CNIH2,COL12A1,COL4A6,COL9A1,COPE,CREB3L1,CREBZF,CSF2,CSMD3,CSRNP3,CTDSP2,CTNND2,CXCL14,CYB561D1,DCX,DDI1,DDX49,DLG2,DLL1,DMD,DNAJB8,DOCK9,DUOX1,EBF2,EFNA5,EHF,ELAVL4,EMX2,ENOX1,EPHB6,ERBB3,ERN1…
GO_REGULATION_OF_MEMBRANE_POTENTIAL	334	180	0.0149361	0.0267698	1.79229	3.55657e-10	5.83673e-08	6.30367e-06	ABAT,ABL1,ACTN2,ADCYAP1,AGT,AKAP6,ANK2,ANK3,ATP1A1,ATP1A2,ATP1A3,ATP1B1,ATP1B3,BAD,BAX,BCL2,BCO2,BEST2,CACNA1A,CACNA1B,CACNA1C,CACNA1D,CACNA1E,CACNA1G,CACNA1H,CACNA1I,CACNA1S,CACNB3,CACNG2,CACNG4,CASQ2,CATSPER2,CATSPER4,CAV3,CCK,CDKN2A,CELF4,CFTR,CHRNA4,CHRNA6,CLDN19,CLN3,CNGA1,CNGA2,CNGA3,CNGA4,CNGB1,CNGB3,CNIH2,CNIH3,CNR1,CNTNAP1,CTNNA3,CUX2,CX3CL1,DCN,DGKI,DMD,DMPK,DRD1,DRD4,DSC2,DSP,FAM19A4,F…
AAAYWAACM_HFH4_01	1790	719	0.0800465	0.10693	1.33585	4.13634e-10	6.68087e-08	7.33125e-06	AAK1,ABCA12,ABCD1,ABL1,ACAN,ACBD5,ACMSD,ACOXL,ACSF2,ADAM23,ADAMTS2,ADAMTS5,ADAMTSL1,ADAMTSL3,ADCY2,ADCY8,ADRA1B,AGPAT4,ALDH6A1,ALK,ALX4,AMMECR1L,ANGEL1,ANK3,ANKRD13B,ANKS1A,ANKS1B,AQP1,ARHGAP36,ARHGAP44,ARHGEF11,ARHGEF17,ARID1A,ARID1B,ARL3,ARPP21,ARVCF,ASB4,ASB5,ASTN1,ATP2B4,ATP8A2,ATXN1,AVPR1B,AXIN2,AXL,BARHL2,BCAR3,BCL6,BCL9,BCL9L,BCOR,BCS1L,BDNF,BEGAIN,BHLHE22,BHLHE40,BLCAP,BMF,BMP5,BPTF,BRS3,…
MILI_PSEUDOPODIA_HAPTOTAXIS_UP	488	65	0.0218227	0.00966686	0.442972	4.14633e-10	6.68087e-08	7.34895e-06	ACBD5,ARL6,ATF2,ATP6V1D,C11orf74,C1orf216,C5orf24,CAB39L,CACYBP,CAMSAP2,CCND2,CDV3,CYFIP1,DCAF5,DCLK1,DDR2,DDX5,DIXDC1,DPP8,EIF1AX,EIF5B,ERGIC2,IFIT2,IQSEC2,KANK2,KIF1C,MEF2A,MID2,MRPL13,MRPS22,MUM1L1,MYO5A,NAA30,NUDCD2,NUDT2,ORC2,PALLD,PFN2,PHLDB2,PIK3C2A,PPFIA1,PPP1R7,PTAR1,RBBP8,RGS20,RNF115,SAMD4A,SETD7,SHOX2,SLC25A46,SMAP1,SMC5,SPRED1,STARD10,STRAP,STRN,THUMPD3,TNKS2,TP53INP2,UCHL5,UFSP2,VTI…
GO_SENSORY_ORGAN_MORPHOGENESIS	236	138	0.0105536	0.0205235	1.94469	5.53151e-10	8.83248e-08	9.80405e-06	ABR,ALDH1A3,AQP5,ARID1A,ARL6,ATP2B2,ATP6V1B1,ATP8A2,BAX,BCAR3,BCR,BMP7,CALB1,CELSR1,CHRNA10,COL11A1,COL2A1,COL5A1,COL5A2,COL8A1,COL8A2,CYP26B1,DLL1,DSCAM,DVL1,DVL2,DVL3,EPHB1,EYA1,FBN1,FBN2,FGF10,FGF8,FGFR1,FGFR2,FJX1,FOXE3,FOXI1,FOXL2,FOXN4,FRS2,FRZB,FSCN2,FZD3,FZD5,FZD6,GATA3,GBX2,GDF11,GJB6,GLI2,GLI3,GRHL3,HMX2,HMX3,HOXA2,INSIG1,IRX5,KCNQ4,KDM2B,KRT13,LHFPL5,LHX1,LRIG3,LRP6,MAFB,MAPK3,MFRP,MSX…
MODULE_88	821	367	0.0367141	0.0545806	1.48664	6.96168e-10	1.10169e-07	1.23389e-05	AAK1,ABAT,ABCC3,ABCC6,ABLIM1,ACOX2,ACP5,ADAM19,ADH1B,ADRA2C,AEBP1,AGR2,AGT,AGXT,AK4,AKR7A3,ALAS1,ALDH1A3,ALDH1L1,ALDH3A2,ALDH4A1,ALDH7A1,ANK3,APBB1,APLP1,APOD,APOE,APOL1,APOM,AQP1,AQP5,AQP9,AR,ASIP,ATF5,BARX2,BBOX1,BCAM,BDH1,BMP10,BSN,C1QB,C1S,C21orf2,C6,C8B,CA12,CBS,CCHCR1,CCL15,CCL2,CCND2,CCR1,CD14,CD163,CDH16,CDH4,CDK5R1,CDKN1A,CDR2L,CEL,CFB,CHGA,CHST3,CITED2,CLCNKA,CLDN3,CLDN4,CLDN7,CLDN9,CLE…
GO_LOCOMOTION	1063	456	0.047536	0.0678168	1.42664	7.38561e-10	1.15219e-07	1.30902e-05	ACE2,ACVRL1,ADAM8,ADCY3,AGTR1,AIMP1,AMOT,ANGPT4,ANK3,ANKS1A,ANXA1,APC2,ARHGEF16,ARID5B,ARX,ASAP3,ASCL1,ASTN1,ATP1A2,ATP1B1,ATP1B3,ATP2B2,ATP2B4,AXL,B3GNT2,BARHL1,BARHL2,BAX,BCAR1,BDKRB1,BDNF,BMP7,BMPR1B,BRAT1,C16orf45,CACNA1I,CATSPER2,CATSPER4,CCDC39,CCDC40,CCK,CCL15,CCL2,CCL22,CCL27,CCL3L3,CCL4L2,CCL8,CCR1,CCR10,CCR3,CD209,CD248,CD4,CD63,CD74,CD81,CD86,CDC42BPA,CDH13,CDH4,CDK5R1,CELF3,CELSR1,CEL…
GO_REGULATION_OF_TRANSPORT	1744	700	0.0779894	0.104105	1.33486	7.41083e-10	1.15219e-07	1.3135e-05	AACS,AAK1,ABAT,ABCA12,ABCA2,ABCC8,ABCG1,ABCG5,ABL1,ABR,ACTL6A,ACTN2,ACTN4,ADAM8,ADCY5,ADCYAP1,ADCYAP1R1,ADPRH,ADPRHL1,ADRA2A,ADRA2B,ADRA2C,AGT,AGTR1,AHCYL1,AHNAK,AKAP1,AKAP6,AKT1,AKT2,ALOX12B,ALOX15B,ANK2,ANK3,ANKFY1,ANKRD27,ANO1,ANXA1,ANXA2,ANXA4,ANXA5,APBB1,APC2,APLN,APOA5,APOD,APOE,AQP1,ATF4,ATP1A1,ATP1A2,ATP1B1,ATP1B3,ATP2B2,ATP2B4,ATP6AP1,ATP8A2,AVP,AVPR2,AXIN2,AXL,BAD,BAP1,BAX,BBC3,BCAS3,BC…
GO_CENTRAL_NERVOUS_SYSTEM_NEURON_DIFFERENTIATION	165	106	0.00737859	0.0157644	2.13651	8.70555e-10	1.34171e-07	1.54297e-05	ARX,ASCL1,ATF5,ATP2B2,BTG2,CACNA1A,CDH11,CEND1,CHD5,CLN8,CNTN2,DBX1,DCLK1,DCX,DLX1,DLX2,DMRT3,DRD1,DRD2,EMX1,EPHA4,EPHB1,EPHB3,ERBB4,EVX1,FAIM2,FGF8,FGFR1,FGFR2,FOXN4,FZD1,GABRB1,GBX2,GDF7,GDPD5,GLI2,GLI3,GRID2,GSX1,GSX2,HOXC10,ID4,IFT172,INHBA,ISL1,KNDC1,LBX1,LDB1,LEP,LHX1,LHX3,LHX4,LHX5,LMX1A,LRP6,MDGA1,MDGA2,MNX1,NKX2-1,NKX6-1,NKX6-2,NR2E1,NR4A2,NRXN1,NTRK2,OGDH,OLIG2,OLIG3,OTP,PAX6,PAX7,PHLDA…
MODULE_55	818	365	0.0365799	0.0542832	1.48396	9.12919e-10	1.39488e-07	1.61806e-05	AAK1,ABAT,ABCC3,ABCC6,ABLIM1,ACOX2,ACP5,ADAM19,ADH1B,ADRA2C,AEBP1,AGT,AGXT,AK4,AKR7A3,ALAS1,ALDH1A3,ALDH1L1,ALDH3A2,ALDH4A1,ALDH7A1,ALPPL2,ANK3,APBB1,APC2,APLP1,APOD,APOE,APOL1,APOM,AQP1,AQP5,AQP9,AR,ASIP,ATF5,BAAT,BARX2,BBOX1,BCAM,BDH1,BMP10,BSN,C1QB,C1S,C21orf2,C6,C8B,CA12,CBS,CCHCR1,CCL15,CCL2,CCND2,CD14,CD163,CDH16,CDH4,CDK5R1,CDR2L,CEL,CFB,CHGA,CHST3,CITED2,CLCNKA,CLDN3,CLDN7,CLDN9,CLEC3B,CN…
GO_SKELETAL_SYSTEM_DEVELOPMENT	444	222	0.0198551	0.0330161	1.66285	9.6224e-10	1.45767e-07	1.70547e-05	ACAN,ACP5,ACVR2B,ADAMTS4,AEBP1,ALX4,ANKH,ANXA2,ARID5B,AXIN2,BARX2,BCAN,BMP3,BMP5,BMP7,BMP8B,BMPR1A,BMPR1B,CDH11,CDX1,CHI3L1,CHRD,CHRDL2,CHST11,CHSY1,CMKLR1,COL11A1,COL11A2,COL12A1,COL13A1,COL1A1,COL1A2,COL27A1,COL2A1,COL3A1,COL5A2,COL9A1,COL9A2,COMP,CREB3L2,CSRNP1,CTGF,CYP26B1,DCHS1,DLL3,DLX1,DLX2,DMRT2,DSCAML1,DYM,EBP,EIF2AK3,EN1,ESRRA,EVC,EYA1,FAM20C,FBN1,FBN2,FGF2,FGF8,FGFR1,FGFR2,FGFR3,FMN1,F…
GO_REGIONALIZATION	308	167	0.0137734	0.0248364	1.80322	1.05041e-09	1.57774e-07	1.86174e-05	ACVR2B,ALDH1A2,ALX4,ASCL1,AXIN2,BARX1,BMPR1A,BMPR1B,BPTF,BTG2,CDX1,CDX2,CDX4,CELSR1,CELSR2,CHRD,CHSY1,CITED2,COBL,CRB2,CYP26B1,CYP26C1,DBX1,DDIT3,DLL1,DLL3,DLX1,DLX2,DMRT3,DMRTA2,DNAAF1,DPCD,DSCAML1,DVL2,EGR2,EMX1,EMX2,EN1,EVX1,FEZF1,FGF10,FGF8,FGFR2,FOXA1,FOXA2,FOXC1,FOXC2,FOXD1,FOXJ1,FOXN4,FRS2,FZD5,GBX2,GDF11,GDF3,GLI2,GLI3,GREM1,GREM2,GRSF1,GSX2,HES7,HHIP,HNF1B,HOXA11,HOXA2,HOXA3,HOXA5,HOXA9,…
GO_REGULATION_OF_GROWTH	615	288	0.027502	0.0428316	1.5574	1.08581e-09	1.61722e-07	1.92449e-05	ABL1,ACACB,ACTL6A,ACTN3,ACVR1B,ACVRL1,ADNP2,ADRB1,ADRB3,AGR2,AGRN,AGT,AGTR1,AKAP6,AKT1,ALOX15B,ANAPC2,APBB1,APOE,ARHGEF11,ARX,ATP8A2,AVP,BAP1,BARHL2,BBC3,BCAR1,BCL2,BCL2L11,BCL6,BDKRB1,BDNF,BMP10,BRMS1L,C3,CAPN3,CAPRIN2,CAV3,CD81,CDH4,CDHR2,CDK11A,CDK5R1,CDKN1A,CDKN1B,CDKN2A,CDKN2AIP,CGREF1,CLASP2,CLSTN1,CLSTN3,CPNE6,CPNE9,CRABP2,CRYAB,CSF1,CSPG5,CTDP1,CTGF,CXCL16,CYP27B1,DAB2IP,DACT3,DDR1,DDX39B…
GO_REGULATION_OF_ION_TRANSPORT	576	273	0.025758	0.0406008	1.57624	1.11182e-09	1.64216e-07	1.97059e-05	ABAT,ABCC8,ABL1,ACTN2,ACTN4,ADCYAP1,ADCYAP1R1,ADRA2A,AGT,AHCYL1,AHNAK,AKAP6,AKT1,AKT2,ANK2,ANK3,ANO1,APOE,ATF4,ATP1A1,ATP1A2,ATP1B1,ATP1B3,ATP2B2,ATP2B4,ATP8A2,AVP,BAX,BCL2,BDKRB1,BEST3,BSND,CAB39,CACNA1A,CACNA1B,CACNA1C,CACNA1D,CACNA1E,CACNA1G,CACNA1H,CACNA1I,CACNA1S,CACNB3,CACNG2,CACNG3,CACNG4,CACNG7,CALHM1,CAMK2B,CAPN3,CASQ2,CATSPER2,CATSPER4,CAV3,CCK,CCL2,CCR1,CD4,CD63,CFTR,CHRM1,CHRNA4,CHRNA…
CCGNMNNTNACG_UNKNOWN	918	401	0.0410518	0.0596371	1.45273	1.23797e-09	1.81338e-07	2.19418e-05	ACE2,ACTG2,ACTR1B,ADAMTS5,ADCYAP1,ADRB3,AGPAT4,AHCYL2,AKAP1,AKR1B1,AMBN,AMOT,ANKH,ANKRD10,APLP1,ARHGAP6,ARL3,ATF2,ATP1A1,ATP1A2,ATP5SL,AXL,BCAS3,BCL9,BCL9L,BDNF,BHLHE41,BIN1,BMP5,BRPF1,C11orf45,C2CD2L,CACNA1A,CACNA1D,CACNG3,CALN1,CALR,CBX6,CCDC8,CDC37,CDH20,CDH23,CDIPT,CDK11A,CDK16,CEBPB,CELF4,CELSR2,CERCAM,CHCHD7,CHD4,CHKA,CITED1,CLCA3P,CLDN1,CLDN11,CLDN6,CLN3,CMTM4,CNTNAP5,COL6A3,COL8A1,COL9A1,…
GO_BEHAVIOR	502	244	0.0224488	0.0362879	1.61648	1.28651e-09	1.86902e-07	2.28021e-05	ABAT,ACE2,ADCY1,ADCY3,ADCY5,ADCY8,ADCYAP1,ADRB3,AGRP,AGT,ALDH1A3,ALS2,ANKH,APLN,ASIP,ASTN1,ATP1A2,ATP1A3,ATP2B2,ATP8A2,AVP,BCL2,BRS3,BTG2,C12orf10,C1QL1,CACNA1A,CACNA1B,CALB1,CASR,CCK,CCKBR,CDH23,CEBPB,CELSR1,CEND1,CHRNA4,CHRNA5,CLN3,CLN8,CNP,CNR1,CNTN2,CPEB3,CUX2,DAB1,DBH,DGKI,DMRT3,DMRTA1,DNM1,DPP4,DRD1,DRD2,DRD4,DRD5,DSCAM,DVL1,EFNB3,EGFR,EGR2,EIF4G1,EN1,EPHA4,EPS8,ESR2,FEN1,FOS,FOXA2,FOXP2,FX…
CHARAFE_BREAST_CANCER_LUMINAL_VS_MESENCHYMAL_UP	421	212	0.0188266	0.0315289	1.6747	1.38884e-09	2.00129e-07	2.46158e-05	ABAT,ABCA12,ABCC11,ABCG1,ACVR1B,AGR2,AIM1L,ALDH3B2,ALDH4A1,ALDH6A1,ANK3,ANKRD22,ANKRD30A,ANO1,ARFGAP2,ARRDC4,ATP2C2,ATP6AP1,BCAS1,BCR,C11orf52,C11orf80,C4orf19,C6orf132,C9orf152,CA12,CACNA1D,CACNB3,CACNG4,CAMK2N1,CAMSAP3,CAPN8,CASZ1,CBLC,CCDC97,CDC42SE1,CDH3,CDS1,CEBPA,CGN,CHMP4C,CHN2,CIRBP,CLDN3,CLDN4,CLDN7,CLN3,CNNM4,COG7,CRABP2,CREB3L4,CRNDE,CTNND2,CYB5A,CYHR1,DBP,DCAF11,DDR1,DNAJA4,DNAJC1,DOK…
WWTAAGGC_UNKNOWN	1801	717	0.0805384	0.106633	1.324	1.41255e-09	2.01903e-07	2.5036e-05	ABCD1,ABI3,ABL1,ABLIM2,ABR,ABRA,ACACA,ACE2,ACMSD,ACO1,ACSS1,ADAM12,ADAMTS14,ADAMTS17,ADAMTS2,ADAMTS4,ADAMTSL1,ADAMTSL3,ADAMTSL4,ADCY2,AGPAT4,AKR1B1,AMBN,ANGPTL2,ANGPTL7,ANKRD35,ANKS6,AP3D1,APOBEC2,APOD,APOM,AQP2,AREG,ARHGAP20,ARHGAP29,ARHGAP44,ARHGAP6,ARHGEF25,ARID1B,ARMCX4,ARRDC4,ASB11,ASB5,ASPA,ATP1A2,ATP1B1,ATP1B3,ATP1B4,ATP2B4,ATP2C1,ATXN1,BAAT,BAIAP3,BARHL1,BCAR3,BCL2L14,BCL6,BCL9,BCL9L,BCOR…
GO_CIRCULATORY_SYSTEM_DEVELOPMENT	766	344	0.0342545	0.05116	1.49353	1.50233e-09	2.13018e-07	2.66273e-05	ACTA2,ACTC1,ACTN2,ACVR2B,ACVRL1,ADAM19,ADAM8,AGT,AIMP1,AKT1,ALDH1A2,ALPK3,AMOT,ANGPT4,ANGPTL4,ANK2,ANXA2,APLNR,APOD,APOE,ARHGAP24,ARID1A,ATF2,AXIN2,BAX,BAZ1B,BCAS3,BCOR,BICC1,BMP10,BMPR1A,C2CD3,CACNA1C,CAD,CALR,CAV3,CC2D2A,CCBE1,CCDC103,CCDC39,CCDC40,CCL2,CCM2,CDH13,CDX2,CDX4,CITED1,CITED2,COL11A1,COL18A1,COL1A1,COL1A2,COL2A1,COL3A1,COL4A2,COL4A3BP,COL5A1,COL8A1,COL8A2,CPE,CRB2,CRELD1,CSPG4,CTGF,…
GO_EMBRYONIC_ORGAN_MORPHOGENESIS	279	154	0.0124765	0.022903	1.83569	1.69134e-09	2.37916e-07	2.99774e-05	ABR,ALDH1A3,ALX4,ARID1A,ATP2B2,ATP6V1B1,ATP8A2,BCR,BMP7,C2CD3,CCDC103,CCDC39,CCDC40,CELSR1,CHRNA10,CHST11,COL11A1,COL2A1,CRB2,DLL1,DLX2,DNAAF1,DSCAML1,DVL1,DVL2,DVL3,EFNA1,EYA1,FBN1,FBN2,FGF10,FGF8,FGFR1,FGFR2,FOLR1,FOXC2,FOXE1,FOXI1,FOXL2,FOXN4,FRS2,FRZB,FZD3,FZD5,FZD6,GATA3,GBX2,GJB6,GLI2,GLI3,GRHL3,HAND2,HMX2,HMX3,HNF1B,HOXA11,HOXA2,HOXA3,HOXA5,HOXB1,HOXB3,HOXB4,HOXB6,HOXB7,HOXB8,HOXC11,HOXC9,…
GO_POTASSIUM_ION_TRANSPORT	152	99	0.00679725	0.0147234	2.16608	1.73824e-09	2.42587e-07	3.08086e-05	ABCC8,ABCC9,AQP1,ATP12A,ATP1A1,ATP1A2,ATP1A3,ATP1B1,ATP1B3,ATP4B,CDKN1B,CNGA1,CNGA2,CNGA3,CNGA4,CNGB1,CNGB3,FXYD4,HCN2,HCN3,HCN4,HTR3A,KCNA1,KCNA2,KCNA4,KCNA6,KCNA7,KCNAB1,KCNB1,KCNC1,KCNC2,KCNC3,KCNC4,KCND1,KCND2,KCND3,KCNE1,KCNE2,KCNG2,KCNG3,KCNG4,KCNH1,KCNH2,KCNH3,KCNH4,KCNH5,KCNH6,KCNH7,KCNIP1,KCNIP2,KCNIP3,KCNJ1,KCNJ10,KCNJ11,KCNJ12,KCNJ13,KCNJ14,KCNJ16,KCNJ3,KCNJ4,KCNJ5,KCNJ6,KCNJ8,KCNJ9,KC…
GO_TUBE_MORPHOGENESIS	323	172	0.0144441	0.02558	1.77096	1.80391e-09	2.49786e-07	3.19726e-05	ACVR2B,ACVRL1,ADAMTS16,AGR2,AREG,ARHGAP35,ARID1A,BAX,BCAS3,BCL2,BCL2L11,BMP7,C2CD3,CC2D2A,CCDC103,CCDC39,CCDC40,CCM2,CELSR1,CITED1,COBL,CSF1,CTSH,CTSZ,DAB2IP,DAG1,DCHS1,DDR1,DLC1,DLG5,DLL1,DNAAF1,DVL1,DVL2,DVL3,EDA,EGFR,EPHA4,EPHA7,EPHB3,EYA1,FGF1,FGF10,FGF2,FGF8,FGFR2,FMN1,FOLR1,FOXA1,FOXC2,FOXD1,FOXN4,FZD1,FZD3,FZD6,GATA3,GATA6,GBX2,GDF2,GDF7,GDNF,GLI2,GLI3,GREM1,GRHL3,HAND2,HHIP,HNF1B,HOXA11,H…
GO_POSTSYNAPSE	368	190	0.0164565	0.028257	1.71707	1.99184e-09	2.73669e-07	3.53033e-05	ACTN2,AKAP1,AKT1,ALS2,ANK2,ANK3,ANKS1B,APBB1,ARHGAP44,ATP1A1,ATP1A2,ATP1A3,AXIN2,BAIAP2,BCAS1,BCR,BSN,CACNA1C,CAMK2B,CAMK2N1,CANX,CDK5R1,CHRM1,CHRM2,CHRM5,CHRNA10,CHRNA4,CHRNA5,CHRNA6,CHRNB3,CHRNG,CLSTN1,CLSTN2,CLSTN3,CNIH2,CNIH3,CNN3,CPEB1,CTNND2,CTTNBP2,CX3CL1,DAB1,DAG1,DCLK1,DGKI,DLG2,DLGAP1,DLGAP2,DMD,DNM2,DRD1,DRD2,DRD4,DRP2,DTNBP1,EPB41L3,EPHA4,EPHA7,EPS8,FAIM2,FARP1,FBXO2,FRMPD4,GABBR2,GAB…
GO_REGULATION_OF_TRANSCRIPTION_FROM_RNA_POLYMERASE_II_PROMOTER	1730	690	0.0773634	0.102617	1.32643	2.14838e-09	2.92907e-07	3.80779e-05	AATF,ABCA2,ABHD14B,ABL1,ABRA,ACTL6A,ACTL6B,ACVR1B,ACVR2B,ACVRL1,ADCYAP1,AEBP1,AGRN,AHRR,AIRE,AKT1,AKT2,ALX4,ANXA4,APBB1,AR,ARHGAP35,ARID1A,ARID5B,ARNT2,ARX,ASCL1,ASCL2,ASCL3,ASCL4,ATF1,ATF2,ATF4,ATF5,ATN1,ATP1B4,ATP2B4,ATXN7,AURKB,BARHL1,BARHL2,BARX1,BARX2,BATF2,BCAS3,BCL3,BCL6,BCL9,BCL9L,BCOR,BEND3,BHLHE22,BHLHE40,BHLHE41,BMP10,BMP3,BMP5,BMP7,BMP8B,BMPR1A,BMPR1B,BPTF,BRD2,BRD3,BRMS1,BRMS1L,BTG2,…
PILON_KLF1_TARGETS_DN	1877	402	0.083937	0.0597858	0.71227	2.17097e-09	2.93728e-07	3.84783e-05	ABCC4,ABCD1,ABCF1,ABLIM1,ACACA,ACADL,ACOT7,ACSL5,ACVR1B,ADCY7,ADO,AFF1,AGPAT2,AGPS,AHNAK,AK2,AKAP10,AKAP12,AKR1B1,AKT1,ALAS1,ALDH2,ALDH3A2,ALDH3B1,ALDH6A1,AMMECR1L,ANKFY1,ANKRD10,ANKS1A,ANXA1,ARHGEF18,ARID1A,ARID1B,ARL6IP4,ATAD3A,ATF1,ATF2,ATG3,ATP1B1,ATP1B3,ATPAF1,B4GALNT1,B9D2,BAZ1B,BCL7A,BCL9,BCR,BFAR,BPTF,BRD2,BRD3,BRI3BP,BRPF1,BTBD7,C11orf74,C16orf54,C5orf24,C6orf89,CAB39,CAB39L,CAD,CANX,CAP…
GO_SOMATODENDRITIC_COMPARTMENT	634	293	0.0283517	0.0435753	1.53696	2.33378e-09	3.13363e-07	4.13639e-05	ACAD9,ACTN2,ACVRL1,ADCY2,ADCY9,AGRP,ALS2,ANK3,ANKS1B,ANXA5,APBB1,APOD,APOE,ARHGAP44,ASCL1,ASS1,ATCAY,ATP1A2,ATP1A3,ATP2B2,AVP,BAIAP2,BCAN,BECN1,BMPR1A,BMPR1B,BPTF,BRS3,BSN,CACNA1A,CACNA1B,CAD,CALB1,CAMK2B,CAMK2N1,CANX,CCK,CCL2,CDK5R1,CHRM1,CHRM2,CHRNA10,CHRNA4,CHRNA5,CNGA3,CNGA4,CNIH2,CNIH3,CNN3,CNTN2,CNTNAP4,COBL,CPE,CPEB1,CPEB3,CPLX1,CPLX2,CPNE6,CPT1C,CTNND2,CTTNBP2,CYGB,DAB1,DAB2IP,DBN1,DCX,DD…
GO_CELL_CELL_ADHESION_VIA_PLASMA_MEMBRANE_ADHESION_MOLECULES	194	117	0.00867543	0.0174004	2.00571	2.63065e-09	3.50568e-07	4.66256e-05	AMIGO3,ARVCF,ATP2C1,CADM4,CD209,CDH10,CDH11,CDH12,CDH13,CDH15,CDH16,CDH18,CDH19,CDH20,CDH22,CDH23,CDH3,CDH4,CDH6,CDH7,CDH8,CDHR1,CDHR2,CDHR5,CELSR1,CELSR2,CELSR3,CLDN1,CLDN11,CLDN12,CLDN14,CLDN15,CLDN18,CLDN19,CLDN2,CLDN20,CLDN23,CLDN3,CLDN4,CLDN6,CLDN7,CLDN9,CLSTN1,CLSTN2,CLSTN3,CRTAM,DAB1,DCHS1,DCHS2,DSC1,DSC2,DSCAM,DSCAML1,DSG1,DSG4,FAT1,FAT2,FAT3,GRID2,ICAM1,IGSF9,IGSF9B,KIRREL3,NRXN1,PCDH1,P…
GO_NEGATIVE_REGULATION_OF_DEVELOPMENTAL_PROCESS	771	344	0.0344781	0.05116	1.48384	2.67891e-09	3.54335e-07	4.74809e-05	ABCG1,ABL1,ABR,ACTN4,ACVRL1,ADAMTS7,ADCYAP1,ADRB1,ADRB3,AGT,AMH,AMOT,ANGPT4,ANXA1,APOE,AREG,ARHGDIA,ASCL1,ASCL2,ATF5,AXIN2,BCL2,BCL6,BCOR,BCR,BHLHE41,BMP5,BMP7,BMPR1A,C16orf45,C1QC,C1QL4,CALR,CAPN3,CAV3,CCL2,CCR1,CD74,CD86,CDH3,CDK5R1,CDK5RAP2,CDKN1B,CDKN2A,CEACAM5,CEND1,CHRD,CITED1,CLASP2,CLDN18,CNTN2,COL3A1,COL4A2,COL4A3,COL5A1,COL5A2,CRMP1,CTDP1,CTLA4,CTNNA1,CXCL10,CXCL14,CXCR3,DAB1,DAB2IP,DAC…
GO_UROGENITAL_SYSTEM_DEVELOPMENT	296	160	0.0132367	0.0237954	1.79768	2.78814e-09	3.66052e-07	4.9417e-05	ACE,ACTA2,ACVR2B,ADAMTS16,AGT,AGTR1,AKR1B1,ALDH1A2,ALOX15B,AMH,ANXA1,AQP2,AR,ARID5B,ARL3,ASS1,BAG6,BAX,BCL2,BCL2L11,BMP7,CALB1,CITED1,COL4A3,COL4A4,CTSH,CYP19A1,DCHS1,DCN,DLG5,DLL1,EGR1,EMX2,EPHA4,EPHA7,EPHB3,ESR2,EYA1,FBN1,FGF1,FGF10,FGF2,FGF8,FGFR1,FGFR2,FMN1,FOXA1,FOXC1,FOXC2,FOXD1,FOXJ1,FRAS1,FRS2,GATA3,GCNT3,GDF11,GDNF,GLI2,GLI3,GREM1,HEYL,HNF1A,HNF1B,HOXA11,HOXB13,HOXC11,HOXD13,HYAL2,ID2,ID…
HATADA_METHYLATED_IN_LUNG_CANCER_UP	375	192	0.0167695	0.0285544	1.70276	2.81808e-09	3.67262e-07	4.99476e-05	ABCG4,ADAMTS17,ADAMTSL4,AGTR1,AJAP1,ALDOC,AMIGO3,ANGPTL2,ANK2,ANKS1B,APCDD1L,ATP8A2,BCOR,BEGAIN,BNC1,BOD1,BTG3,C21orf2,C3orf62,CACNA1C,CADPS,CANX,CARD9,CCDC140,CCDC86,CCDC87,CD300A,CD81,CDH13,CIDEB,CLMP,CNIH3,CNNM1,CNTNAP5,COG1,COL14A1,COL1A1,COL1A2,COL2A1,COL5A1,CPT1B,CSF1,CSMD1,CYP27A1,CYP2W1,DAB2IP,DAZAP1,DIO3OS,DLC1,DLEC1,DOK7,DPEP3,DRD4,DUOX1,DYRK1B,EFCAB1,ELAVL2,ENPP2,EPHA5,ETV7,FAM134B,FAM…
MODULE_12	353	183	0.0157857	0.0272159	1.72409	3.03902e-09	3.93164e-07	5.38635e-05	ABAT,ABLIM1,AEBP1,AGT,AHDC1,ALDH7A1,ANK3,ANXA1,APBB1,APLP1,APOD,APOE,AQP1,ARHGEF10,ARHGEF4,ARNT2,ATP10B,BCAS1,BCL6,BIN1,C16orf45,C1orf61,C1QB,C1S,CCL2,CCND2,CD14,CDKN1A,CLEC3B,CLIP3,CNN3,CNP,COL11A1,COL16A1,COL1A1,COL1A2,COL3A1,COL5A2,COL6A1,COL6A3,COL9A3,CPE,CRABP1,CRMP1,CRYAB,CSPG4,CX3CL1,CYP1B1,DAAM2,DBN1,DCLK1,DDIT4,DIP2C,DLX4,DNAJB2,DNM1,DNM2,DPP6,DSP,DST,ECHS1,EEF1A2,EFS,ELN,ENPP2,EPB41L2,E…
GO_POSITIVE_REGULATION_OF_NEURON_DIFFERENTIATION	297	160	0.0132815	0.0237954	1.79162	3.38618e-09	4.34903e-07	6.00166e-05	ADCYAP1,ADRA2B,ADRA2C,ANAPC2,ANKRD27,APBB1,APOE,ARHGAP35,ARHGDIA,ASCL1,ATF1,ATP8A2,BAIAP2,BCL2,BCL6,BDNF,BMP5,BMP7,CAMK2B,CAPRIN2,CDH4,CNR1,CNTN1,COBL,CPEB1,CPEB3,CPNE1,CPNE6,CPNE9,CRABP2,CRX,CUL7,CUX2,DAB1,DAB2IP,DMD,DSCAM,DUOXA1,DVL1,ECT2,EFNA5,EIF4G1,EPHA3,EPHA4,EPO,FBXO31,FEZF1,FGFR1,FN1,FOXA1,GDF5,GDF6,GDF7,GDPD5,GLI2,GPRC5B,GRN,HEYL,HMG20B,HOXD3,IFNG,ISLR2,ITGA3,ITPKA,KATNB1,KCTD11,L1CAM,LI…
TCCCRNNRTGC_UNKNOWN	1079	456	0.0482515	0.0678168	1.40549	3.46831e-09	4.42246e-07	6.14722e-05	ABCA2,ABCB6,ABCD1,ABCF3,ABI3,ACTN4,ADAMTS14,ADAMTSL1,ADCY8,ADRA2C,AEBP1,AGBL5,AGPAT4,AGR2,AK5,AKAP1,AKR1B1,AKT1S1,ALDOA,ALOXE3,ALS2,AMBN,ANGPTL4,ANK3,ANKRD22,AQP5,ARPP21,ARX,ASB5,ASCL2,ASS1,ATF4,ATP1B1,ATP5A1,ATP6V0D2,AVP,AXIN2,BARHL2,BCAS3,BCL9L,BDKRB1,BDNF,BLMH,BMP5,BRD2,BTBD11,BTG3,C15orf39,C1orf210,C22orf31,C2CD2L,C9orf139,CAB39,CACNA1A,CALB2,CASKIN1,CCL27,CDH23,CDKN1A,CHPF2,CHRM1,CHST1,CHST9…
GO_SEQUENCE_SPECIFIC_DNA_BINDING	1006	429	0.044987	0.0638013	1.41822	3.9783e-09	5.02379e-07	7.05114e-05	ACTL6A,ACTN4,AEBP1,AIRE,ALX4,AR,ARHGAP35,ARID5B,ARNT2,ARX,ASCL1,ASCL2,ASCL3,ASCL4,ATF1,ATF2,ATF4,ATF5,BAHCC1,BAHD1,BARHL1,BARHL2,BARX1,BARX2,BATF2,BCL2,BCL6,BEND3,BHLHE41,BPTF,CAMTA2,CC2D1A,CC2D1B,CDX1,CDX2,CDX4,CEBPA,CEBPB,CEBPD,CEBPG,CHCHD2,CHD4,CREB3L1,CREB3L2,CREB3L3,CREB3L4,CREBZF,CRX,CRY2,CSRNP1,CSRNP2,CSRNP3,CTCF,CTCFL,CUX2,DBP,DBX1,DDIT3,DLX1,DLX2,DLX3,DLX4,DMRT2,DMRT3,DMRTA1,DMRTA2,DMRTC…
GO_VOLTAGE_GATED_CATION_CHANNEL_ACTIVITY	133	89	0.00594759	0.0132362	2.22547	3.99658e-09	5.02379e-07	7.08354e-05	ABCC8,CACNA1A,CACNA1B,CACNA1C,CACNA1D,CACNA1E,CACNA1G,CACNA1H,CACNA1I,CACNA1S,CACNB3,CACNG2,CACNG3,CACNG4,CACNG7,CALHM1,CATSPER2,CATSPER4,CNGA1,CNGA2,CNGA3,CNGA4,CNGB1,CNGB3,GRIN1,HCN2,HCN3,HCN4,HTR3A,KCNA1,KCNA2,KCNA4,KCNA6,KCNA7,KCNAB1,KCNB1,KCNC1,KCNC2,KCNC3,KCNC4,KCND1,KCND2,KCND3,KCNE1,KCNE2,KCNG2,KCNG3,KCNG4,KCNH1,KCNH2,KCNH3,KCNH4,KCNH5,KCNH6,KCNH7,KCNIP2,KCNJ1,KCNJ10,KCNJ11,KCNJ12,KCNJ13,…
SHEN_SMARCA2_TARGETS_UP	415	54	0.0185583	0.00803093	0.432742	4.24107e-09	5.29357e-07	7.51687e-05	ARHGAP29,ATF1,ATG3,ATXN1,CDKN1B,CREBZF,CTCF,CTNNA1,EIF2AK2,FAM168A,FTO,GMPR2,GYG1,HERC2,HMG20A,HNMT,IDS,KANK1,KIAA1109,KLHDC2,LGALS8,MACF1,MECP2,MORF4L1,NAB1,NAP1L2,NFYC,NSFL1C,OSBPL1A,OSTM1,PEX19,PPP1R3D,PREPL,RAB7A,RBM22,RDX,SEPT10,SLC25A46,SLK,SMAP1,SMC5,SS18,TMED10,TMEM131,TMEM41B,TMEM80,TMX4,TOR1AIP1,TWF1,UFSP2,UNC50,UQCRC2,WDFY3,ZNF302
GO_REGULATION_OF_NEURON_PROJECTION_DEVELOPMENT	396	199	0.0177086	0.0295955	1.67125	4.97444e-09	6.16552e-07	8.81669e-05	ABL1,ADCYAP1,AKT1,ANAPC2,ANKRD27,APBB1,APOE,ARHGAP35,ARHGDIA,ATF1,ATP8A2,BAIAP2,BARHL2,BDNF,BMP5,BMP7,CACNA1A,CAMK2B,CAPRIN2,CDH4,CDK5R1,CLASP2,CNR1,CNTN1,CNTN2,COBL,CPEB1,CPEB3,CPNE6,CPNE9,CRABP2,CRMP1,CUL7,CUX2,DAB1,DAB2IP,DBN1,DMD,DNM2,DPYSL2,DSCAM,DVL1,EFNA1,EFNA5,EPHA3,EPHA4,EPHA7,EPHB3,EPO,FBXO31,FGFR1,FMOD,FN1,FRMD7,GATA3,GDI1,GFAP,GPRC5B,GRID2,GRIN1,GRN,INPP5J,ISLR2,ITGA3,ITPKA,KANK1,KATN…
TGANNYRGCA_TCF11MAFG_01	766	340	0.0342545	0.0505651	1.47616	5.15893e-09	6.34978e-07	9.14368e-05	AAK1,ACBD5,ACE2,ADAM11,ADAMTS10,ADAMTS17,ADARB2,AGAP3,AIM1L,ALK,ANKS1B,APPL2,ARFGAP2,ARHGAP44,ARHGAP6,ARHGEF10L,ARHGEF38,ARL3,ARPP21,ASCL4,ATP2B4,BARHL1,BARHL2,BCL6,BDNF,BEST3,BHLHE41,BLMH,BMPR1B,C11orf63,C15orf52,C1orf61,C1QA,C22orf31,C2orf15,C5orf38,CAB39,CACNB3,CACNG2,CALD1,CALN1,CALR,CANX,CBLB,CCDC149,CDAN1,CDH10,CDH19,CDH20,CDH6,CDO1,CEP120,CGN,CHST10,CHST8,CITED2,CKM,CLDN4,CLSTN2,CNN3,COL11…
YRTCANNRCGC_UNKNOWN	2792	1053	0.124855	0.156603	1.25428	5.32576e-09	6.48097e-07	9.43938e-05	ABAT,ABCA2,ABCB6,ABCB9,ABCC3,ABCD1,ABL1,ABR,ACACA,ACBD5,ACO2,ACOT11,ACSS1,ACTA1,ACTL6A,ACTN4,ACVR2B,ADAM23,ADAMTS2,ADAMTS5,ADAMTSL3,ADAMTSL5,ADCY8,ADNP2,ADO,ADRB1,AGBL5,AGFG2,AGPAT2,AHNAK,AK2,AKAP12,AKAP8,AKT1S1,AKT2,ALAD,ALDH2,ALDH7A1,ALK,ALS2,AMIGO3,AMMECR1,AMOT,ANKRD13B,ANKRD27,ANKRD35,ANKS1A,ANXA4,AP1S1,AP3D1,APBB1,APLN,APOE,AR,ARAP1,ARHGAP1,ARHGAP33,ARHGAP36,ARHGAP6,ARHGEF17,ARL3,ARMC2,ARMC5…
GO_CATION_TRANSPORT	769	341	0.0343887	0.0507139	1.47472	5.33865e-09	6.48097e-07	9.46222e-05	ABCB11,ABCC8,ABCC9,ACACA,ACACB,ACE2,ADCYAP1,ANK2,ANO1,ANXA5,AQP1,ATP10D,ATP12A,ATP13A1,ATP13A5,ATP1A1,ATP1A2,ATP1A3,ATP1B1,ATP1B3,ATP1B4,ATP2B2,ATP2B3,ATP2B4,ATP2C1,ATP2C2,ATP4B,ATP5A1,ATP5D,ATP5S,ATP6AP1,ATP6V0D2,ATP6V0E2,ATP6V1B1,ATP6V1D,ATP6V1E1,ATP7B,BBC3,CACNA1A,CACNA1B,CACNA1C,CACNA1D,CACNA1E,CACNA1G,CACNA1H,CACNA1I,CACNA1S,CACNB3,CACNG2,CACNG3,CACNG4,CACNG7,CALHM1,CALHM3,CASR,CATSPER2,CATS…
GO_CELL_FATE_COMMITMENT	225	129	0.0100617	0.019185	1.90673	5.4578e-09	6.58055e-07	9.6734e-05	APC2,ARX,ASCL1,BARHL2,BCL2,CEBPB,CHD5,CYP26B1,DBX1,DLL1,DLX1,DLX2,DMRT3,DMRTA2,DSCAML1,EBF2,ERBB4,EVX1,EYA1,EYA2,FEV,FGF10,FGF8,FGFR2,FOXA1,FOXA2,FOXC2,FOXN4,GAS1,GATA3,GATA6,GCM1,GDF7,GLI2,GLI3,GSX1,GSX2,HNF1B,HOXA11,HOXA2,HOXC10,ID2,ISL1,JAG2,KLF4,LATS1,LATS2,LBX1,LHX3,MCL1,MESP1,MNX1,MYF5,MYL2,MYOD1,NEUROD1,NEUROD4,NKX2-1,NKX2-5,NKX6-1,NKX6-2,NKX6-3,NODAL,NOTCH1,NOTCH2,NOTCH3,NR2E1,NRG1,NTF4,N…
GO_DENDRITE	438	215	0.0195868	0.031975	1.63248	6.12906e-09	7.33997e-07	0.000108632	ACAD9,ACTN2,ACVRL1,ADCY2,ADCY9,ALS2,ANK3,ANKS1B,ANXA5,APBB1,APOD,APOE,ARHGAP44,ATCAY,ATP1A2,ATP1A3,AVP,BAIAP2,BCAN,BECN1,BMPR1A,BMPR1B,BPTF,BSN,CACNA1A,CACNA1B,CALB1,CAMK2B,CAMK2N1,CANX,CCK,CCL2,CDK5R1,CHRM1,CHRM2,CHRNA4,CHRNA5,CNGA3,CNIH2,CNIH3,CNN3,CNTNAP4,COBL,CPEB1,CPEB3,CPLX1,CPLX2,CPNE6,CPT1C,CTNND2,CTTNBP2,DAB2IP,DBN1,DCX,DENND1A,DGKI,DPYSL2,DPYSL5,DRD1,DRD2,DRD4,DRP2,DTNBP1,DVL1,ELFN1,ELK…
GO_EAR_DEVELOPMENT	193	115	0.00863071	0.0171029	1.98163	6.3412e-09	7.54154e-07	0.000112391	ABR,ALDH1A3,ATP2B2,ATP6V1B1,ATP8A2,BCL2,BCL2L11,BCR,C1QB,CCM2,CDH23,CDKN1B,CEBPA,CELSR1,CHRNA10,COL11A1,COL2A1,CXCL14,DCHS1,DDR1,DFNA5,DLL1,DUOX2,DVL1,DVL2,DVL3,EYA1,FGF10,FGF8,FGFR1,FGFR2,FOXI1,FREM2,FRZB,FZD3,FZD6,GABRA5,GABRB2,GABRB3,GATA3,GBX2,GJB6,GLI2,GLI3,GRHL3,HMX2,HMX3,HOXA2,INSIG1,JAG2,KCNK2,KCNK3,KCNQ1,KCNQ4,LGR5,LHFPL5,LHX3,LRIG3,LRP10,MAF,MAFB,MAPK3,MAPKAPK2,MCOLN3,MKS1,MSX1,MYO15A,N…
TTANWNANTGGM_UNKNOWN	698	314	0.0312137	0.0466984	1.49609	6.38248e-09	7.54154e-07	0.000113123	A2M,ADAMTS10,ADARB2,ADO,AHNAK,AKT2,ALDH1A2,ALOXE3,ANKRD13B,AR,ARHGAP44,ARHGEF38,ARID1B,ARPP21,ASB4,ASB5,ASCL2,ASCL4,ATP2C1,B4GALT2,BCAS1,BCL6,BCL9L,BDH1,BEST3,BHLHE22,BMF,BPTF,BRD3,BRPF1,BRS3,C11orf44,C9orf24,CACNG2,CALD1,CBX6,CD19,CDH10,CDH12,CDH6,CFB,CHN2,CHRM1,CITED1,CITED2,CLDN2,CLUL1,CNTN1,CNTNAP4,COL2A1,CPEB3,CPN1,CPNE1,CRABP2,CREB3L1,CRY2,CSF2,CTCF,CTGF,DCTN1,DHX30,DIEXF,DLG2,DLGAP4,DMD,DM…
GO_TRANSCRIPTION_FACTOR_ACTIVITY_RNA_POLYMERASE_II_CORE_PROMOTER_PROXIMAL_REGION_SEQUENCE_SPECIFIC_BINDING	325	170	0.0145336	0.0252826	1.7396	6.46301e-09	7.58611e-07	0.00011455	AR,ARNT2,ASCL1,ASCL2,ATF2,ATF4,BARHL1,BARHL2,BATF2,BHLHE40,BHLHE41,BTG2,CAMTA2,CC2D1A,CC2D1B,CDX4,CEBPA,CEBPB,CEBPD,CEBPG,CREB3L1,CREB3L2,CRX,CTCF,CTCFL,CUX2,DBP,DDIT3,DLX3,DLX4,EBF2,EBF4,EGR1,EGR2,EHF,ELF3,ELK1,EN1,ESRRA,FOS,FOSB,FOSL2,FOXA1,FOXC2,FOXD1,FOXI1,FOXJ1,FOXL2,FOXP2,GATA3,GCM1,GLI2,GLI3,GLIS2,GSX1,HAND2,HELT,HEYL,HMGA2,HNF1A,HNF4A,HOXA2,HOXA5,HOXC11,HOXD13,INSM1,IRF3,IRF7,ISL1,JUNB,KC…
WTGAAAT_UNKNOWN	874	379	0.0390842	0.0563653	1.44215	6.56821e-09	7.65887e-07	0.000116415	AARS2,ABCB9,ABR,ACTA1,ACTN3,ADAM11,ADAM12,ADAMTS5,ADAMTS8,ADAMTSL2,ADRA2C,ADRB1,AGBL5,ALK,AMMECR1,ANGPTL7,ANK2,APOBEC2,AQP5,ARHGAP24,ARHGAP36,ASB15,ATP1A3,ATP1B1,AXIN2,BAHD1,BARX2,BCAS3,BCL7A,BDNF,BEST3,BPTF,BRSK2,C11orf87,C19orf43,C22orf31,C2CD2L,C9orf139,CA6,CACNB3,CADPS,CAMKV,CCDC148,CCL27,CCND2,CDC42SE1,CDH10,CDH13,CDK2AP2,CDKN1B,CELF3,CELF4,CHRD,CIDEB,CITED2,CLDN15,CLDN3,CLDN7,CLDN9,CLSTN3,C…
GO_VOLTAGE_GATED_ION_CHANNEL_ACTIVITY	189	113	0.00845184	0.0168055	1.98838	7.35313e-09	8.51809e-07	0.000130327	ABCC8,ANO1,BSND,CACNA1A,CACNA1B,CACNA1C,CACNA1D,CACNA1E,CACNA1G,CACNA1H,CACNA1I,CACNA1S,CACNB3,CACNG2,CACNG3,CACNG4,CACNG7,CALHM1,CATSPER2,CATSPER4,CLCA3P,CLCN2,CLCN7,CLCNKA,CLCNKB,CLIC6,CNGA1,CNGA2,CNGA3,CNGA4,CNGB1,CNGB3,GRIN1,HCN2,HCN3,HCN4,HTR3A,KCNA1,KCNA2,KCNA4,KCNA6,KCNA7,KCNAB1,KCNB1,KCNC1,KCNC2,KCNC3,KCNC4,KCND1,KCND2,KCND3,KCNE1,KCNE2,KCNG2,KCNG3,KCNG4,KCNH1,KCNH2,KCNH3,KCNH4,KCNH5,KCNH…
GO_POSITIVE_REGULATION_OF_CELL_COMMUNICATION	1492	600	0.0667203	0.0892326	1.33741	7.91238e-09	9.10643e-07	0.000140239	AACS,AAK1,ABAT,ABL1,ABRA,ACTN4,ACVR1B,ACVR2B,ACVRL1,ADAM8,ADAMTS20,ADAMTS3,ADCYAP1,ADRA1B,ADRA2A,ADRA2B,ADRA2C,ADRB1,ADRB3,AGPAT2,AGR2,AGT,AKAP12,AKAP6,AKR1B1,AKT1,AKT2,ALK,ALOX12B,ALOX15B,ALS2,ANK3,ANO1,APLN,ARAP1,ARHGAP1,ARHGAP6,ASCL1,ATG7,ATP2C1,ATP6AP1,AVPI1,AXIN2,AXL,BAD,BAX,BBC3,BCL2,BCL2L11,BCL2L14,BDNF,BECN1,BIRC7,BIRC8,BMF,BMP10,BMP3,BMP5,BMP7,BMP8B,BMPR1A,BMPR1B,C1QBP,C2CD2L,C3,CANT1,CA…
GO_POSITIVE_REGULATION_OF_GENE_EXPRESSION	1683	667	0.0752616	0.0991969	1.31803	8.19747e-09	9.37368e-07	0.000145292	AATF,ABCF1,ABHD14B,ABRA,ACTA1,ACTA2,ACTC1,ACTG2,ACVR1B,ACVRL1,ADAM8,ADCYAP1,AGR2,AGRN,AGT,AHRR,AIRE,AKT1,AKT2,ALDH1A2,ALK,ALOX12B,ALX4,AMH,ANK2,ANK3,APBB1,AR,ARHGEF11,ARID1A,ARID1B,ARID5B,ARNT2,ARX,ASCL1,ATF1,ATF2,ATF4,ATF5,ATP1B4,ATXN7,AVP,AVPR2,BARHL1,BARHL2,BARX1,BARX2,BAZ1B,BCAS3,BCL3,BCL9,BCL9L,BMP10,BMP5,BMP7,BMPR1A,BMPR1B,BPTF,BRDT,BRPF1,BTG2,C1QBP,C3,C6,CALR,CAMTA2,CAND2,CAPN3,CAPRIN2,CAR…
PUJANA_BRCA1_PCC_NETWORK	1586	334	0.0709239	0.0496728	0.700368	8.25459e-09	9.37848e-07	0.000146304	AATF,ACTL6A,ACVR1B,ACVR2B,ACYP1,ADAM19,ADNP2,AGPS,AIMP1,AK2,ARID1A,ASNS,ASTN2,ATF2,ATF4,ATP1B3,ATP5A1,ATP5S,ATXN2L,AURKB,B3GALT5,B4GALNT1,BAX,BAZ1B,BCL2L11,BCL7A,BLMH,BMP7,BMS1,C1QBP,CACNA1E,CAD,CALR,CASP7,CBX5,CCT5,CD19,CD1C,CD96,CDH8,CDT1,CDV3,CDX2,CEBPG,CHD4,CLASRP,COL1A2,COL6A1,COMP,CREBZF,CTCF,CUL9,DBI,DCAF7,DDX39B,DDX49,DIAPH1,DIDO1,DNAJC7,DNASE1L1,DUT,EBNA1BP2,ECE2,EDEM1,EEF2,EFNA3,EFNB1,E…
GO_ANION_TRANSPORT	492	235	0.0220016	0.0349494	1.58849	8.8074e-09	9.94282e-07	0.000156102	ABCA12,ABCA2,ABCA4,ABCB11,ABCC10,ABCC11,ABCC2,ABCC3,ABCC4,ABCC6,ABCC8,ABCC9,ABCD1,ABCG1,ACACA,ACACB,ACE,ACE2,ADAMTS8,AGXT,ANKH,ANO1,ANO4,ANO7,ANO8,ANXA1,APOA5,APOE,APOL1,AQP1,AQP6,AQP9,ATP10A,ATP10B,ATP10D,ATP8A2,ATP8B2,ATP8B3,AVP,BEST2,BEST3,BEST4,BSND,CA12,CA6,CACNA1A,CALHM1,CFTR,CLCA1,CLCA3P,CLCN2,CLCN7,CLCNKA,CLCNKB,CLIC6,CLN3,CLN8,CPLX1,CPT1B,CYB5R2,CYB5RL,DRD2,DRD4,FOLR1,FOLR2,FXYD1,FXYD3,G…
GO_CHEMICAL_HOMEOSTASIS	847	368	0.0378768	0.0547293	1.44493	8.98178e-09	1.00755e-06	0.000159193	AACS,ABCA12,ABCA2,ABCB6,ABCC2,ABCG1,ABCG5,ABL1,ACACA,ACAD10,ACAD8,ACAD9,ACADL,ACO1,ACOX1,ACOX2,ACOX3,ACOXL,ADCY1,ADCY2,ADCY3,ADCY5,ADCY7,ADCY8,ADCY9,ADCYAP1,ADRA1B,ADRA1D,ADRA2A,AGT,AGTR1,AKT1,ALOX12B,ALOXE3,ANGPTL4,ANK2,ANK3,APOA5,APOE,APOM,AQP1,AQP2,AQP5,AQP6,AQP9,ATP12A,ATP13A1,ATP13A5,ATP1A1,ATP1A2,ATP1A3,ATP1B1,ATP1B3,ATP2B2,ATP2B3,ATP2B4,ATP2C1,ATP2C2,ATP6AP1,ATP6V0D2,ATP6V0E2,ATP6V1B1,ATP6…
WONG_ADULT_TISSUE_STEM_MODULE	693	311	0.0309901	0.0462522	1.49249	9.12386e-09	1.01705e-06	0.000161711	ABCG1,ABL1,ACOX1,ADCY9,AHRR,AIM1,AK1,ALDOC,AMPD3,ANK3,ANKH,AOC3,APOE,ARHGAP35,ARHGAP6,ARHGEF10,ARL3,ASTN1,BARX2,BDNF,BGN,BHLHE40,BTG2,BTG3,C19orf66,C1R,CALD1,CAMK2B,CAND2,CAPRIN2,CASQ2,CCL27,CDKN1A,CEBPB,CEBPD,CELSR3,CERS4,CITED2,CLCA1,CMTM8,CNN3,CNTN1,COL11A1,COL18A1,COL1A1,COL4A2,COL6A1,COL9A3,CSF2,CSF2RA,CTGF,CTSZ,CXCL14,CYP1B1,DAB2IP,DBP,DDIT3,DDIT4,DIP2C,DKK3,DLC1,DMD,DNAJB2,DST,DUSP1,DUSP2,…
MIKKELSEN_NPC_HCP_WITH_H3K4ME3_AND_H3K27ME3	202	118	0.00903318	0.0175491	1.94274	1.02801e-08	1.13878e-06	0.000182205	A4GALT,ABLIM2,ACAN,ADAMTS2,ADAMTS8,ADRA2B,ADRB3,AHNAK,AK5,AP3B2,ASCL2,ATP7B,BAIAP2L1,BHLHE22,BMF,C2CD4B,CASZ1,CCNO,CDH11,CDH22,CDHR1,CDKN1A,CDS1,CELSR3,CHRNA5,CHST8,CLDN23,COL27A1,CPEB1,CSMD1,EGFLAM,ELFN1,ERBB3,ESRRB,FAM78A,FGF11,FGF19,FGF5,FOXC2,FOXD4,FOXQ1,GABRA4,GALNT14,GATA6,GCH1,GDNF,GNG8,GPRC5C,HMX2,HOXC5,HOXD13,HRK,INA,INSM2,ITGA3,JPH1,KCNA1,KCNC4,KCNH3,KCNJ4,KCNK1,KCNK12,KCNMA1,KIF5C,KNDC…
MGGAAGTG_GABP_B	509	241	0.0227618	0.0358418	1.57464	1.07057e-08	1.17856e-06	0.000189748	AAK1,ABCF3,ABI3BP,ADAMTS4,ADARB2,ADCYAP1,AGAP3,ALDOA,ANK3,ARHGAP24,ASB4,ASPA,AVP,AXIN2,BEST3,BRD2,C15orf52,C17orf62,C8B,CA10,CACNA1B,CACNA1E,CACNG2,CACNG3,CCDC148,CCDC80,CCND2,CDC42SE1,CDH10,CDK15,CHI3L1,CHPF,CKM,CLSTN3,CNTN6,COL1A2,COL5A3,CPNE1,CPXM1,CTCF,CUL7,DDIT3,DGKZ,DIAPH1,DIO3,DLC1,DNAI1,DNMT3A,DOK4,DRP2,ELAVL2,ENPP2,ESRRB,EWSR1,FAM57B,FBXL19,FGF7,FOS,FOXP2,FSIP2,GABRA6,GALNT10,GALNT13,GDP…
GO_MODULATION_OF_SYNAPTIC_TRANSMISSION	294	156	0.0131473	0.0232005	1.76466	1.23128e-08	1.34711e-06	0.000218233	ABAT,ADCYAP1,AGT,ANAPC2,APOE,ATP1A2,ATP2B2,BAIAP2,BCAN,CACNA1A,CACNG2,CACNG3,CACNG4,CACNG7,CALB1,CAMK2B,CCL2,CEL,CELF4,CLSTN1,CLSTN2,CLSTN3,CNIH2,CNIH3,CNR1,CNTN2,CNTNAP4,CPEB3,CPLX2,CPLX3,CSPG5,CUX2,DBN1,DGKI,DMPK,DNM1,DRD1,DRD2,DRD4,DRD5,DTNBP1,EGR2,FGF14,GDNF,GFAP,GIPC1,GLUL,GNAI2,GRID2IP,GRIK1,GRIK3,GRIK5,GRIN1,GRIN2A,GRM1,GRM3,GRM4,GRM5,GRM6,GRM8,HCRT,HRH2,HTR2A,IFNG,IGSF9B,ITPKA,JPH3,JPH4,K…
TGCGCANK_UNKNOWN	982	416	0.0439138	0.0618679	1.40885	1.24761e-08	1.35661e-06	0.000221127	ABCF3,ABL1,ABR,ABRA,ABTB2,ACE2,ACO2,ACOT8,ADAMTS14,ADAMTSL3,ADAMTSL5,ADCY1,AGAP3,AGPS,AHCYL1,AIFM3,AK2,AKAP1,ALDOA,ALPPL2,ALX4,AMPD3,ANK3,ANO4,ARFGAP2,ARHGAP24,ARHGAP6,ARHGEF38,ARX,ASTN2,ATP1A3,ATP1B1,ATP5A1,ATP6V1B1,BCAR3,BCL6,BCL9,BDNF,BEST3,BHLHE40,BLCAP,BMPR1B,BTG2,C15orf52,C6orf47,C9orf131,C9orf24,CALHM1,CANX,CASC1,CASQ2,CATSPER2,CBX6,CCBE1,CCDC106,CCDC151,CD86,CDC42BPA,CDCP2,CDH13,CDH16,CDH…
GO_VOLTAGE_GATED_POTASSIUM_CHANNEL_ACTIVITY	88	66	0.00393525	0.00981559	2.49427	1.26742e-08	1.36961e-06	0.000224637	ABCC8,CNGA1,CNGA2,CNGA3,CNGA4,CNGB1,CNGB3,HCN2,HCN3,HCN4,HTR3A,KCNA1,KCNA2,KCNA4,KCNA6,KCNA7,KCNAB1,KCNB1,KCNC1,KCNC2,KCNC3,KCNC4,KCND1,KCND2,KCND3,KCNE1,KCNE2,KCNG2,KCNG3,KCNG4,KCNH1,KCNH2,KCNH3,KCNH4,KCNH5,KCNH6,KCNH7,KCNIP2,KCNJ1,KCNJ10,KCNJ11,KCNJ12,KCNJ13,KCNJ14,KCNJ16,KCNJ3,KCNJ4,KCNJ5,KCNJ6,KCNJ8,KCNJ9,KCNK1,KCNK2,KCNK3,KCNK5,KCNK6,KCNMA1,KCNQ1,KCNQ2,KCNQ3,KCNQ4,KCNS1,KCNS2,KCNT1,KCNV1,KCN…
ONDER_CDH1_TARGETS_2_DN	448	217	0.020034	0.0322725	1.61089	1.27502e-08	1.36961e-06	0.000225985	ABCA12,ABLIM1,ADAM8,AGRN,AIM1,AJAP1,AKAP1,ALDH1A3,ALOX15B,ALS2CL,AMPD3,ANK3,ANO1,AREG,ARHGEF4,ATP12A,ATP2B4,B3GNT3,BHLHE41,C1orf106,C3,CA12,CAMK2B,CAMK2N1,CBLC,CCND2,CD82,CDCP1,CDH3,CDK5R1,CDS1,CELSR1,CELSR2,CLDN1,CLDN4,CLDN7,CNTN1,CRCT1,CSF2,CTSH,CWH43,CYB5R2,CYP27B1,CYP4F11,DDR1,DMD,DSC2,DSCAM,DSP,DST,DUOX1,DUSP10,EFNA1,EHF,ELMO3,EPB41L4B,EPHA1,EPN3,EPS8L1,EPS8L2,ERBB3,ERVMER34-1,ESRP1,ESRP2,EX…
LIU_PROSTATE_CANCER_DN	459	221	0.0205259	0.0328673	1.60126	1.40802e-08	1.50336e-06	0.000249558	ABCC3,ACACB,ACOX2,ACTA2,ACTG2,ADAM33,ADAMTS5,ADCY9,AEBP1,AHNAK2,AKAP12,AKR1B1,ALDH2,ALDH3A2,ANGPTL2,ANK2,ANKRD35,ANO1,ANXA2,AOC3,ARHGAP23,ARHGEF40,ARMCX4,ATP1A2,ATP2B4,BCL2,BTG3,C1orf106,C1R,C1S,C20orf194,CALD1,CAPG,CCK,CCND2,CD248,CELSR2,CERK,CLIC6,COL13A1,COL14A1,COL16A1,COL1A2,COL27A1,COL4A2,COL4A6,COL5A1,COL6A1,COL7A1,COL9A1,CPAMD8,CRABP1,CRABP2,CRYAB,CSRP1,CX3CL1,CYP3A7,CYP4F8,CYS1,DAB2IP,DD…
GO_SYNAPTIC_MEMBRANE	251	138	0.0112244	0.0205235	1.82847	1.43889e-08	1.52712e-06	0.000255029	AKAP1,ANK2,ANK3,ANKS1B,APBB1,BCR,CAMK2N1,CHRM1,CHRM2,CHRM5,CHRNA10,CHRNA4,CHRNA5,CHRNA6,CHRNB3,CHRNG,CLSTN1,CLSTN2,CLSTN3,CNIH2,CNIH3,CNTNAP4,CPE,CPEB1,DAG1,DENND1A,DGKI,DLG2,DLGAP1,DLGAP2,DMD,DNM2,DRP2,DTNBP1,EPHA4,EPHA7,ERC1,FAIM2,FLRT3,GABBR2,GABRA1,GABRA2,GABRA3,GABRA4,GABRA5,GABRA6,GABRB1,GABRB2,GABRB3,GABRE,GABRG1,GABRP,GABRQ,GABRR1,GLRA3,GRIA3,GRIA4,GRID1,GRID2,GRID2IP,GRIK1,GRIK3,GRIK4,GR…
TTGCWCAAY_CEBPB_02	1861	726	0.0832215	0.107971	1.2974	1.51883e-08	1.60236e-06	0.000269197	A2M,AATK-AS1,ABL1,ABLIM1,ACACA,ACMSD,ACO2,ACTL6A,ACVR1B,ACVR2B,ADAM19,ADAMTS19,ADAMTS4,ADAMTS5,ADAMTSL1,ADCYAP1,AGPAT4,AHCYL1,AKAP12,ALG14,ALPK3,ANGPTL2,ANGPTL7,ANK2,ANK3,ANKH,ANKRD10,ANKRD13B,ANO4,APC2,APOD,AQP1,ARHGAP24,ARHGAP36,ARHGAP6,ARHGEF4,ARID1A,ARPP21,ARX,ASB12,ASCL4,ASTN1,ASTN2,ATCAY,ATF4,ATN1,ATOH7,ATP1A3,ATP1B1,ATP1B3,ATP2C1,AXIN2,BAG6,BAHD1,BARHL2,BARX1,BBOX1,BCAR3,BCL2L11,BCL6,BCL9,…
GO_REGULATION_OF_CELL_MORPHOGENESIS_INVOLVED_IN_DIFFERENTIATION	325	168	0.0145336	0.0249851	1.71913	1.56499e-08	1.6413e-06	0.00027738	ABL1,ACTN4,ANAPC2,ANKRD27,APOE,ARHGDIA,AXIN2,BAIAP2,BARHL2,BCL9L,BDNF,BMP5,C1QBP,CACNA1A,CALR,CAMK2B,CAPRIN2,CDH4,CDK5R1,CITED1,CLASP2,CNTN2,COL1A1,CRABP2,CRB2,CUL7,CUX2,DAB1,DAB2IP,DACT3,DAG1,DNM2,DPYSL2,DSCAM,EFNA1,EFNA5,EPHA3,EPHA4,EPHA7,EPHB3,FBLN1,FBXO31,FGG,FMOD,FN1,FOXA1,FOXA2,GBP1,GCNT2,GDI1,GDNF,GREM1,GRIN1,ISLR2,ITGB1BP1,ITPKA,KANK1,KNDC1,L1CAM,LIF,LIMK1,LINGO1,LPAR3,LRRC4C,LZTS1,MACF1,…
GO_REGULATION_OF_CELL_MORPHOGENESIS	533	249	0.0238351	0.0370315	1.55366	1.62357e-08	1.69272e-06	0.000287762	ABL1,ACTN4,ADAMTS16,ALDOA,ANAPC2,ANKRD27,ANXA1,APOE,ARAP1,ARHGAP35,ARHGDIA,ARHGEF18,ATG3,ATP10A,AXIN2,BAIAP2,BARHL2,BCL9L,BDNF,BMP5,C1QBP,C21orf2,CACNA1A,CALR,CAMK2B,CAPRIN2,CCDC151,CCL2,CDC42EP2,CDC42EP4,CDC42EP5,CDC42SE1,CDH4,CDK5R1,CITED1,CLASP2,CNTN2,COL1A1,CPNE6,CPNE9,CRABP2,CRB2,CSNK1D,CSNK1E,CUL7,CUX2,CYFIP1,DAB1,DAB2IP,DACT3,DAG1,DCDC2,DIAPH1,DLC1,DNM2,DPYSL2,DSCAM,EFNA1,EFNA5,ENPP2,EPB41…
CCAWYNNGAAR_UNKNOWN	717	318	0.0320633	0.0472933	1.475	1.65513e-08	1.71553e-06	0.000293355	ABCC6,ABCG1,ACTR1B,ADAM11,ADAMTS2,ADORA2A,AKT2,ANGPTL2,ANK3,APC2,APLN,AR,ARMCX4,ATF4,ATG16L1,ATP1A3,ATP1B1,ATP2B4,ATP2C1,AXIN2,BARHL1,BCL9L,BCOR,BDNF,BHLHE40,C11orf42,C11orf87,C18orf25,C19orf66,C8orf46,C9orf139,CACNB3,CACNG2,CACNG3,CALCR,CALN1,CBX8,CCDC78,CDH13,CDH6,CDK2AP2,CEP164,CHGA,CHST8,CIDEB,CITED1,CITED2,CIZ1,CLSTN3,CNNM1,CNTD1,CNTN2,CNTN6,COL11A2,COL7A1,CSRNP3,CTNND2,DAB1,DCLK1,DCX,DGCR8,…
MEISSNER_NPC_HCP_WITH_H3K4ME2	474	226	0.0211967	0.0336109	1.58567	1.88724e-08	1.94473e-06	0.000334494	AATK,ABCA2,ABR,ACE,ACSS1,ADAM11,ADAM23,ADAMTS19,ADAMTS5,ADAMTSL4,ADCY3,ADRA1B,ADRA1D,AEBP1,AIFM2,ALDH1A3,ALX4,ANKRD35,ANXA2,AQP5,ARHGAP29,ARHGEF25,ARVCF,ATP1A3,BARX1,BCORL1,BMP3,BMP7,BRSK2,BSN,BTBD6,C11orf95,C16orf74,C18orf21,C2CD4C,C3orf67,C7orf31,C8orf34,CACNA1B,CACNA1G,CALB2,CAMSAP3,CBS,CCDC116,CCDC17,CD248,CEBPB,CECR6,CELF4,CHD5,CIB2,CLMP,CNIH2,COL12A1,COL16A1,COL18A1,COL25A1,COL2A1,COL9A3,CO…
MODULE_38	451	217	0.0201681	0.0322725	1.60017	1.97971e-08	2.02823e-06	0.000350883	AAK1,ACTG2,ADAM19,ADCY3,ADRA1D,AGPAT2,AGXT,ALAS1,ALDH3B2,ALDH4A1,AMOT,ANK3,ANXA1,APOD,APOE,AQP5,ARHGEF16,C1QB,CAD,CCHCR1,CCK,CD14,CDH15,CDK5R1,CDKN1A,CHPF,CITED2,CKMT1B,CLDN4,CLDN7,CLEC3B,CLN3,CNKSR1,CNN3,COL1A1,COL1A2,COL2A1,COL3A1,COL5A2,COL6A1,COL6A3,CRABP1,CRYAB,CSF2RB,CSPG4,CYP11A1,DCAF7,DNAJB2,DNM2,DSP,DUSP4,ECHS1,EDA,EFNA1,EFNB1,EFS,EGFR,ELN,ENPP2,ERBB3,FBLN1,FBLN2,FBN2,FCGBP,FGFR1,FN1,FOL…
HALLMARK_ESTROGEN_RESPONSE_EARLY	198	115	0.00885431	0.0171029	1.93159	2.05912e-08	2.09746e-06	0.000364959	ABAT,ABLIM1,ADCY1,ADCY9,AFF1,AKAP1,ALDH3B1,AR,AREG,ARL3,ASB13,BCL2,BHLHE40,CA12,CALB2,CALCR,CANT1,CELSR1,CELSR2,CLDN7,CYP26B1,DHCR7,DLC1,ELF3,ELOVL2,ESRP2,FAM102A,FAM134B,FARP1,FASN,FKBP5,FLNB,FOS,FOXC1,FRK,GFRA1,GREB1,HR,HSPB8,IGF1R,IGFBP4,IL17RB,INHBB,ISG20L2,ITPK1,KAZN,KCNK15,KCNK5,KLF10,KLF4,KRT13,KRT15,KRT18,KRT8,LAD1,MAPT,MED24,MLPH,MYC,MYOF,NAV2,NBL1,NCOR2,OLFML3,OVOL2,P2RY2,PDZK1,PEX11A,P…
GO_POTASSIUM_CHANNEL_ACTIVITY	119	80	0.00532153	0.0118977	2.23576	2.11074e-08	2.13776e-06	0.000374108	ABCC8,ABCC9,AQP1,CNGA1,CNGA2,CNGA3,CNGA4,CNGB1,CNGB3,FXYD4,HCN2,HCN3,HCN4,HTR3A,KCNA1,KCNA2,KCNA4,KCNA6,KCNA7,KCNAB1,KCNB1,KCNC1,KCNC2,KCNC3,KCNC4,KCND1,KCND2,KCND3,KCNE1,KCNE2,KCNG2,KCNG3,KCNG4,KCNH1,KCNH2,KCNH3,KCNH4,KCNH5,KCNH6,KCNH7,KCNIP1,KCNIP2,KCNIP3,KCNJ1,KCNJ10,KCNJ11,KCNJ12,KCNJ13,KCNJ14,KCNJ16,KCNJ3,KCNJ4,KCNJ5,KCNJ6,KCNJ8,KCNJ9,KCNK1,KCNK12,KCNK13,KCNK15,KCNK2,KCNK3,KCNK5,KCNK6,KCNMA1…
MODULE_220	327	168	0.014623	0.0249851	1.70862	2.21846e-08	2.23409e-06	0.0003932	ACTA2,ACTC1,ACTG2,ADAM12,ADAM23,ADRA1D,AEBP1,ALDH3A2,APOE,AR,ARVCF,CALD1,CAPN3,CAV3,CD4,CD8A,CD8B,CDX1,CDX2,CHRM1,CHRNA4,COL11A1,COL1A1,COL6A3,COL7A1,CPNE6,CPZ,CRABP1,CRABP2,CRMP1,CSF1,CTGF,CXCL10,CYP1B1,DDR2,DHH,DLX3,DPYSL2,DPYSL4,DRP2,DVL1,EDA,EDN2,EFNA5,EFNB1,EFNB3,EGR2,ELF3,EPHA4,EPHB1,EPHB3,EPHB6,EPS8,EYA1,FBN1,FGF1,FGF11,FGF2,FGF5,FGF7,FOXE1,FOXG1,FRZB,GCM2,GLI3,GRB7,GREM1,GRIK1,HBEGF,HMGA2…
MODULE_1	360	181	0.0160987	0.0269185	1.67209	2.34421e-08	2.34738e-06	0.000415487	ABLIM1,ACTG2,ADAM19,AEBP1,AHDC1,AKAP12,AKAP17A,ALDH1A2,ALDH7A1,ANGPTL2,ANXA1,AOC3,APOE,AQP1,AR,BCAM,BCL6,C16orf45,C1QB,C1S,CACNB3,CALD1,CCL15,CCL2,CCND2,CD14,CDH11,CDKN1A,CHGA,CHPF,CITED2,CLEC3B,CNN3,COL16A1,COL1A1,COL1A2,COL3A1,COL5A2,COL6A1,COL6A3,CPE,CRYAB,CSRP1,CTSK,DBN1,DBP,DDR2,DST,DUSP2,EFS,EGR1,EMILIN1,ENPP2,EPHX1,EPS8,FAT1,FBLN1,FBN1,FBXL7,FGFR1,FMOD,FN1,FOS,FOSB,FOSL2,FXYD1,G0S2,GAS1,GE…
GO_TRANSCRIPTIONAL_ACTIVATOR_ACTIVITY_RNA_POLYMERASE_II_TRANSCRIPTION_REGULATORY_REGION_SEQUENCE_SPECIFIC_BINDING	313	162	0.013997	0.0240928	1.72129	2.62536e-08	2.61416e-06	0.00046532	AIRE,ALX4,AR,ARNT2,ATF1,ATF2,ATF4,ATF5,BARHL1,BARHL2,BARX1,BARX2,CAMTA2,CDX1,CDX4,CEBPA,CEBPB,CEBPD,CEBPG,CREB3L1,CREB3L2,CREB3L3,CREB3L4,CRX,CSRNP1,CSRNP2,CSRNP3,CTCF,CTCFL,DBP,DDIT3,DLX2,DLX3,EBF2,EBF4,EGR1,EGR2,EHF,ELF3,ELK1,ESRRA,ESRRG,FOS,FOSB,FOXA1,FOXC1,FOXC2,FOXD1,FOXI1,FOXJ1,FOXL2,GATA3,GATA6,GCM1,GLI2,GLI3,GLIS1,GLIS2,GRHL3,GSX1,HAND2,HCFC1,HEYL,HMGA1,HMGA2,HNF1A,HNF4A,HOXA5,HOXC11,HOXD…
GO_MUSCLE_STRUCTURE_DEVELOPMENT	417	203	0.0186477	0.0301904	1.61899	2.70151e-08	2.67495e-06	0.000478815	ACTA1,ACTC1,ACTN2,ADAM12,AEBP1,AGT,AKT1,ALX4,ANK2,ARID1A,ARID5B,ASS1,BARX2,BCL9,BCL9L,BIN1,BMP10,BTG2,CACNA1H,CALR,CAPN3,CASQ2,CAV3,COL11A1,COL3A1,COL6A3,CRYAB,CXCL10,DCN,DLL1,DMD,DMRTA2,DSP,DYRK1B,EEF2,EGR1,EGR2,EPC1,EVC,FER1L5,FGF10,FGFR2,FHOD3,FKTN,FLNB,FLNC,FOS,FOXC1,FOXC2,FOXK1,FOXL2,FOXN2,FOXO4,FOXP2,FZD1,GATA6,GREM1,HBEGF,HEG1,HEYL,HIVEP3,HMG20B,HOMER1,IGF1,IGFBP5,IGSF8,ISL1,ITGA11,ITGA7,J…
GO_NEGATIVE_REGULATION_OF_CELL_COMMUNICATION	1153	474	0.0515607	0.0704938	1.3672	2.94905e-08	2.90383e-06	0.00052269	ABCC8,ABL1,ACTN3,ADAMTSL2,ADRA2A,ADRA2B,ADRA2C,ADRB3,AGT,AKT1,AKT1S1,ANXA5,APC2,APOD,APOE,AR,ARHGAP35,ATP2B4,ATXN7,AVP,AXIN2,BARX1,BAX,BCL2,BCL6,BCL9L,BFAR,BGN,BICC1,BMP5,BMP7,C1QBP,C1QL4,CALR,CASQ2,CAV3,CBLC,CD14,CD300A,CD3E,CD74,CELF4,CHAC1,CHD8,CHRD,CHST11,CILP,CITED1,CLN3,CNIH2,CNKSR3,COL2A1,CPNE1,CREB3L1,CRY2,CSF2,CSNK1E,CTH,CTNNA1,CX3CL1,CYP26B1,CYP26C1,DAB1,DAB2IP,DACT3,DAG1,DCN,DDIT3,DDIT…
LEE_BMP2_TARGETS_UP	698	309	0.0312137	0.0459548	1.47227	3.0078e-08	2.94532e-06	0.000533102	ABHD14B,ACACB,ACAD8,ADAMTSL1,ADRA2A,AEBP1,AGRN,AGTR1,AHNAK2,ALDH1A2,ALDH6A1,AMPD3,ANGPTL2,ANGPTL7,ANK3,AOC3,APOD,APOE,APPL2,AQP1,AR,ARHGAP6,ARHGEF26,ARNT2,ASPG,ATP1A2,ATP1B1,ATP2B2,AXIN2,BCL2L11,BMF,BMP7,C1orf106,C1R,C6orf1,CA12,CACNB3,CALB1,CAPN5,CBX6,CCDC28B,CCDC80,CD14,CD82,CDH13,CEBPD,CGNL1,CHD3,CHDH,CHKB,CILP,CIRBP,CITED4,CKB,CKMT1B,CLDN23,CLDN3,CLDN7,CLIP3,CLN3,CLSTN1,CNDP2,CNP,COL18A1,COL4…
GO_REGULATION_OF_CELL_PROJECTION_ORGANIZATION	536	248	0.0239692	0.0368828	1.53876	3.40659e-08	3.31749e-06	0.000603784	ABL1,ADAMTS16,ADCYAP1,AGRN,AKT1,ANAPC2,ANKRD27,APBB1,APOE,ARAP1,ARHGAP35,ARHGDIA,ATF1,ATG3,ATP8A2,BAIAP2,BARHL2,BCAS3,BDNF,BMP5,BMP7,CACNA1A,CAMK2B,CAPRIN2,CCDC151,CDC42EP2,CDC42EP4,CDC42EP5,CDH4,CDHR2,CDHR5,CDK5R1,CLASP2,CNR1,CNTN1,CNTN2,COBL,CPEB1,CPEB3,CPNE6,CPNE9,CRABP2,CRMP1,CUL7,CUX2,DAB1,DAB2IP,DBN1,DCDC2,DMD,DNM2,DPYSL2,DSCAM,DVL1,EFNA1,EFNA5,ENPP2,EPHA3,EPHA4,EPHA7,EPHB3,EPO,EPS8L1,EPS8L…
TGGAAA_NFAT_Q4_01	1949	752	0.0871568	0.111838	1.28318	3.51732e-08	3.40661e-06	0.000623409	AAK1,AATK-AS1,ABLIM1,ABRA,ACACA,ACVR1B,ADARB2,ADO,AGBL5,AGR2,AKAP1,AKT1S1,ALDH1A2,ALDH8A1,ALOXE3,AMOT,ANK3,ANKS1A,ANKS1B,ANXA1,APOBEC4,APOM,AQP2,AQP9,ARHGAP20,ARHGAP6,ARHGEF38,ARID1B,ASCL2,ASPA,ATP10D,ATXN1,AXIN2,BARHL1,BARHL2,BCL2,BCL2L11,BCL6,BCL7A,BCL9,BCOR,BDH1,BDNF,BEST2,BIN1,BLCAP,BMF,BMP5,BPTF,BRD3,BRPF1,BRS3,BSN,BTG2,BTG3,C11orf63,C14orf37,C1QC,C1S,C2CD2,C2orf69,C3orf36,C8orf46,C9orf24,CA…
GO_REGULATION_OF_CELLULAR_COMPONENT_MOVEMENT	738	323	0.0330024	0.0480369	1.45556	3.7782e-08	3.63939e-06	0.000669648	ABI3,ABL1,ABR,ACE,ACP5,ACTN4,ACVR1B,ACVRL1,ADAM8,ADRA2A,AGT,AKT1,AKT2,ALOX15B,AMOT,ANGPT4,ANK2,ANXA1,ANXA5,APOD,APOE,ARAP1,ATP1A1,ATP1A2,BCAR1,BCAS3,BCL2,BCL6,BCR,BDKRB1,BMP10,BMP5,BTC,C16orf45,C1QBP,CACNA1C,CALR,CCBE1,CCDC39,CCDC40,CCL2,CCL8,CCR1,CD300A,CD63,CD74,CD81,CDH13,CDKN1B,CHRD,CHST3,CITED2,CLASP2,CLDN7,CMKLR1,CNIH2,COL18A1,COL1A1,COL3A1,CPEB1,CSF1,CTNNA1,CTNNA3,CTSH,CX3CL1,CXCL10,CXCL11…
GO_REGULATION_OF_DEVELOPMENTAL_GROWTH	283	149	0.0126554	0.0221594	1.75099	3.91549e-08	3.75125e-06	0.000693981	ABL1,ACACB,ACTN3,ADRB1,ADRB3,AGR2,AGRN,AKAP6,ANAPC2,APOE,ARX,ATP8A2,BARHL2,BCL2,BCL2L11,BDNF,BMP10,C3,CAPN3,CAV3,CDH4,CDK5R1,CLASP2,CPNE6,CPNE9,CRABP2,CSF1,CTDP1,DDX39B,DIO3,DLL1,DNM2,DPYSL2,DRD2,DSCAM,EFNA5,EPHA7,ERBB4,EZR,FGF2,FGF8,FGFR1,FGFR2,FGFR3,FN1,FOXC1,FOXC2,FOXS1,FTO,FXN,GAMT,GATA6,GDF5,GHRL,GHSR,GPAM,GPR21,HNF1B,IGF1,INSR,ISLR2,KCNK2,L1CAM,LATS1,LATS2,LEP,LIMK1,LPAR3,MACF1,MAP1B,MAPT,M…
GO_NEUROTRANSMITTER_TRANSPORT	150	93	0.00670781	0.0138311	2.06193	3.94619e-08	3.76034e-06	0.000699423	ATP1A2,BAIAP3,C2CD4A,C2CD4B,C2CD4C,CACNA1A,CACNA1B,CADPS,CLN8,CPLX1,CPLX2,CPLX3,DDC,DGKI,DNAJC5,DOC2A,DVL1,GABRA2,GABRQ,GLUL,GRM4,KCNJ10,NRXN1,NRXN2,NRXN3,OTOF,P2RX7,PCLO,PIP5K1C,PPFIA1,PPFIA2,PPFIA3,PPFIA4,RIMS1,RIMS2,RIMS3,RIMS4,RPH3AL,SCRIB,SLC17A7,SLC18A1,SLC18A3,SLC1A3,SLC22A1,SLC22A2,SLC38A1,SLC5A7,SLC6A1,SLC6A11,SLC6A12,SLC6A13,SLC6A15,SLC6A17,SLC6A18,SLC6A19,SLC6A2,SLC6A20,SLC6A3,SLC6A5,S…
GO_CELLULAR_RESPONSE_TO_ENDOGENOUS_STIMULUS	981	411	0.0438691	0.0611243	1.39334	4.16988e-08	3.95225e-06	0.00073907	AACS,ABL1,ACACA,ACTN2,ACVR2B,ACVRL1,ADAMTS7,ADCY1,ADCY2,ADCY3,ADCY5,ADCY7,ADCY8,ADCY9,ADCYAP1,ADRA2A,AGRP,AGT,AGTR1,AHCYL1,AKAP1,AKAP6,AKR1B1,AKT1,AKT2,ANXA1,ANXA5,APLP1,AQP1,AQP9,AR,ARHGEF18,ARID1A,ASIP,ASNS,ASS1,ATP1A1,ATP1A2,ATP1A3,ATP2B4,ATP6AP1,ATP6V0D2,ATP6V0E2,ATP6V1B1,ATP6V1D,ATP6V1E1,AVPR1B,AVPR2,BAD,BAIAP2,BAIAP2L1,BCAR1,BCAS3,BECN1,BMP10,BMP3,BMP5,BMP7,BMP8B,BMPR1A,BMPR1B,BPTF,CACNA1H,…
GO_PRESYNAPSE	276	146	0.0123424	0.0217133	1.75925	4.21044e-08	3.96946e-06	0.000746258	AAK1,ABCC8,ADCYAP1,ANXA5,AP1S1,AP3D1,APBB1,BAIAP3,BSN,CACNA1A,CACNA1B,CAD,CADPS,CALB1,CALB2,CCK,CDK16,CLN3,CLN8,CNTNAP4,CPLX1,CPLX2,CPLX3,CTTNBP2,DDC,DENND1A,DGKI,DNAJC5,DNM1,DOC2A,DPYSL2,DRD2,DRD4,DTNBP1,DVL1,ERC1,FZD3,GABRA2,GIPC1,GRIA3,GRIA4,GRIK3,GRIK4,GRIK5,GRIN1,GRIN2A,GRM3,GRM4,GRM6,GRM8,HCRT,KCNA1,KCNA2,KCNC2,KCNH1,KCNJ10,KCTD16,KCTD8,LGI3,LRFN3,LRRC4B,NAPA,NLGN2,NMU,NRXN1,NRXN2,NRXN3,NTR…
GO_ANION_TRANSMEMBRANE_TRANSPORTER_ACTIVITY	291	152	0.0130131	0.0226056	1.73713	4.35502e-08	4.08404e-06	0.000771883	ABCB11,ABCC10,ABCC11,ABCC2,ABCC3,ABCC4,ABCC6,ABCC8,ABCC9,ADAMTS8,ANKH,ANO1,ANO4,ANO7,ANO8,APOL1,AQP6,AQP9,BEST2,BEST3,BEST4,BSND,CFTR,CLCA1,CLCA3P,CLCN2,CLCN7,CLCNKA,CLCNKB,CLIC6,FXYD1,FXYD3,GABRA1,GABRA2,GABRA3,GABRA4,GABRA5,GABRA6,GABRB1,GABRB2,GABRB3,GABRE,GABRG1,GABRP,GABRQ,GABRR1,GLRA3,MFSD10,MFSD5,OCA2,PDPN,SERINC2,SERINC4,SLC10A1,SLC10A4,SLC12A1,SLC12A3,SLC12A4,SLC12A5,SLC12A7,SLC13A2,SLC1…
GO_NEURON_PROJECTION_GUIDANCE	199	114	0.00889903	0.0169542	1.90517	4.39564e-08	4.10044e-06	0.000779083	ANK3,ARX,B3GNT2,BDNF,BMP7,BMPR1B,CDH4,CDK5R1,CELSR3,CNTN2,CRMP1,DAG1,DPYSL2,DPYSL4,DPYSL5,DRGX,DVL1,EFNA1,EFNA3,EFNA5,EFNB1,EFNB3,EGR2,EPHA4,EPHA5,EPHA7,EPHA8,EPHB1,EPHB3,EZR,FEZF1,FGF8,FLRT2,FLRT3,FMOD,FOXD1,FZD3,GATA3,GBX2,GDF7,GLI2,GLI3,GPC1,GRB2,HOXA2,ISL1,KIF26B,KIF5C,L1CAM,LAMA2,LGI1,LHX1,LHX2,LHX3,LHX4,LHX9,LMX1A,MAPK3,MYH10,NCAM1,NFASC,NGFR,NKX2-1,NR4A3,NRCAM,NRP2,NRXN1,NRXN3,NTN1,NTN3,NT…
REACTOME_OLFACTORY_SIGNALING_PATHWAY	322	39	0.0143994	0.00580012	0.402802	4.6181e-08	4.26676e-06	0.000818511	OR10A3,OR10AD1,OR10G3,OR10G8,OR10H1,OR10H2,OR10J3,OR10P1,OR10Q1,OR10V1,OR1K1,OR1L8,OR2A14,OR2A42,OR2AG1,OR2B11,OR2D3,OR2M2,OR2M4,OR2T4,OR4F17,OR4K1,OR51B4,OR51E2,OR51S1,OR52A1,OR52J3,OR52N5,OR5B12,OR5C1,OR5T2,OR6B3,OR6T1,OR6X1,OR7C2,OR8B3,OR9A4,OR9G1,OR9Q2
MYAATNNNNNNNGGC_UNKNOWN	400	195	0.0178875	0.0290006	1.62128	4.62209e-08	4.26676e-06	0.000819218	ACTA1,ADAM23,ADAMTS7,ADAMTSL2,ALDH3B1,ALDOA,APLN,ASS1,ATAD3C,ATP10B,ATP1B1,BHLHE40,BLCAP,C15orf52,C17orf58,CAMK2N2,CAMKV,CAV3,CBX2,CHRM1,CHST9,CNTD1,COL6A3,CPEB3,CRYAB,CS,CSRNP1,CTNNA3,CUEDC1,CYP1A2,DAB2IP,DDHD1,DDR2,DENND5A,DIO2,DNMT3A,DOK7,EBF2,EDA,EFNB1,EMID1,EPHB6,ESRP2,FARP1,FCGBP,FGF11,FOXI2,FOXP2,FSCN2,FXYD1,GABRP,GAL3ST1,GCM1,GDPD2,GNB1L,GOT1,GPC4,GPR119,GPRC5C,GRHL3,H1FX,HBEGF,HDLBP,HHAT…
GO_HEART_DEVELOPMENT	452	215	0.0202129	0.031975	1.58191	4.80356e-08	4.41131e-06	0.000851382	ACTC1,ACTN2,ACVR2B,ADAM19,AGT,ALDH1A2,ALPK3,ANK2,APLNR,ARID1A,ATF2,AXIN2,BAZ1B,BCOR,BICC1,BMP10,BMPR1A,C2CD3,CACNA1C,CAD,CALR,CAV3,CC2D2A,CCDC103,CCDC39,CCDC40,CCM2,CITED2,COL11A1,COL2A1,COL3A1,COL4A3BP,COL5A1,CPE,CRELD1,DCHS1,DLC1,DLL1,DNAAF1,DNAH11,DNAH5,DNM2,DSP,DVL1,DVL2,DVL3,ECE2,EFNA1,ERBB3,ERBB4,EYA1,FBN1,FGF19,FGF8,FGFR2,FHOD3,FLRT2,FLRT3,FOLR1,FOXC1,FOXC2,FOXJ1,FOXL1,FOXN4,FREM2,FRS2,FZD…
SMID_BREAST_CANCER_BASAL_DN	659	293	0.0294696	0.0435753	1.47865	4.83309e-08	4.41555e-06	0.000856617	ABAT,ABCA12,ABCA8,ABCC3,ABCC6,ABCC8,ABCG1,ACACA,ACACB,ACOX2,ADCY1,ADCY9,ADH1B,ADRA2A,AGR2,AGTR1,AHNAK,AK5,AKR7A3,ALDH3B2,ALDH4A1,ALOX15B,ANO1,APOD,AR,AREG,ARHGAP35,ARL3,ASCL1,ASPA,ASTN2,ATP1A2,ATP7B,ATP8A2,BAIAP3,BCAM,BCAS1,BCL2,BMPR1B,BTG2,C14orf159,C14orf79,C16orf45,C2CD2L,C9orf116,CA12,CACNA1D,CACNA1H,CACNG4,CAMK2B,CAMK2N1,CANT1,CAPN9,CASC1,CCDC106,CCNO,CDS1,CEACAM5,CELSR1,CERS4,CFB,CHN2,CHRD,…
GO_MORPHOGENESIS_OF_A_BRANCHING_STRUCTURE	167	100	0.00746803	0.0148721	1.99144	5.11309e-08	4.6474e-06	0.000906244	ADAMTS16,AREG,BAX,BCL2,BMP7,CELSR1,CITED1,COL13A1,CSF1,CTSH,CTSZ,DAG1,DCHS1,DDR1,DLG5,DLX2,DRD2,EPHA7,ERMN,EYA1,FGF1,FGF10,FGF2,FGF7,FGF8,FGFR1,FGFR2,FOXA1,FOXC2,FOXD1,FRS2,FZD5,GBX2,GCM1,GDF2,GDF7,GDNF,GLI2,GLI3,GRB2,GREM1,HHIP,HNF1B,HOXA11,HOXA5,HOXB13,HOXD13,LAMA5,LHX1,MKS1,MMP14,MSX2,MYC,MYCN,NFATC4,NKX2-1,NOTCH1,NPNT,PAX2,PAX8,PGF,PITX2,PKD1,PLXNA1,PLXND1,PML,PRDM1,PTCH1,RDH10,RSPO2,SALL1,SE…
GO_NEGATIVE_REGULATION_OF_CELL_DEVELOPMENT	290	151	0.0129684	0.0224569	1.73166	5.68508e-08	5.14094e-06	0.00100762	ACTN4,ADCYAP1,APOE,ARHGDIA,ASCL1,ASCL2,ATF5,BCL2,BMP5,BMP7,BMPR1A,C16orf45,CALR,CAV3,CDK5R1,CDK5RAP2,CITED1,CLDN18,CNTN2,COL3A1,CRMP1,CTDP1,CTNNA1,DAB1,DAB2IP,DACT3,DIXDC1,DLL1,DLL3,DLX1,DLX2,DUSP10,EFNA1,EFNA5,EPHA4,EPHA7,ERBB4,FBLN1,FOXA1,FOXA2,FOXC1,FOXC2,FRZB,GBP1,GDF11,GDI1,GFAP,GLI3,GPR173,GPR37L1,HMG20A,HNF1B,HOXA2,ID2,ID4,IGF1,IL1B,INPP5J,ISL1,ITGB1BP1,KANK1,KCTD11,KIAA0319,KLK8,LBX1,LIN2…
GO_MUSCLE_ORGAN_DEVELOPMENT	263	140	0.011761	0.0208209	1.77033	5.84054e-08	5.2547e-06	0.00103518	ACTA1,ACTC1,AEBP1,ALX4,ARID5B,ASS1,BCL9,BCL9L,BMP10,BTG2,CACNA1H,CAPN3,CAV3,COL11A1,COL3A1,COL6A3,CRYAB,CXCL10,DCN,DLL1,DMD,DMRTA2,DSP,EEF2,EGR1,EGR2,EVC,FGFR2,FKTN,FLNB,FOS,FOXC1,FOXC2,FOXK1,FOXL2,FOXN2,FOXO4,FOXP2,FZD1,HBEGF,HEG1,HEYL,HIVEP3,HMG20B,HOMER1,IGF1,IGFBP5,IGSF8,ISL1,ITGA11,ITGA7,JPH1,KCNAB1,KIAA1161,KLF5,KLHL31,LAMA2,LAMA5,LBX1,LEMD2,LIF,LMNA,MAFF,MEF2A,MEF2D,MEGF10,MRAS,MSC,MSX1,MY…
GO_HOMOPHILIC_CELL_ADHESION_VIA_PLASMA_MEMBRANE_ADHESION_MOLECULES	147	91	0.00657365	0.0135336	2.05877	5.88207e-08	5.26535e-06	0.00104254	CADM4,CDH10,CDH11,CDH12,CDH13,CDH15,CDH16,CDH18,CDH19,CDH20,CDH22,CDH23,CDH3,CDH4,CDH6,CDH7,CDH8,CDHR1,CDHR2,CDHR5,CELSR1,CELSR2,CELSR3,CLSTN1,CLSTN2,CLSTN3,CRTAM,DCHS1,DCHS2,DSC1,DSC2,DSCAM,DSCAML1,DSG1,DSG4,FAT1,FAT2,FAT3,IGSF9,IGSF9B,KIRREL3,PCDH1,PCDH10,PCDH12,PCDH15,PCDH17,PCDH18,PCDH19,PCDH20,PCDH8,PCDHA1,PCDHA10,PCDHA11,PCDHA12,PCDHA13,PCDHA2,PCDHA3,PCDHA5,PCDHA9,PCDHAC2,PCDHB1,PCDHB10,PCD…
CHARAFE_BREAST_CANCER_LUMINAL_VS_BASAL_UP	348	174	0.0155621	0.0258775	1.66285	5.95381e-08	5.30278e-06	0.00105525	ABCG1,ACVR1B,AGR2,ANKRD30A,AR,ARHGEF26,ASTN2,ATP2C2,ATP6AP1,ATP6V0E2,BCAS1,BCOR,BPTF,C17orf58,C17orf62,C4orf19,C7orf26,C9orf152,CA12,CACNA1D,CACNB3,CACNG4,CACYBP,CAMSAP3,CANT1,CAPN9,CDC42SE1,CHN2,CIRBP,CLSTN2,CREB3L1,CREB3L4,CSNK1D,CSRNP2,CTNND2,CTXN1,CYHR1,DENND1A,DENND4B,DIP2C,DNAJA4,DNAJC1,DNALI1,DUSP8,ELOVL2,EPN3,EPS8L1,ERBB3,ERGIC1,ESRP2,ETNK2,F7,FAM110B,FBRSL1,FGFR4,FOXA1,FRS2,GAMT,GARNL3,G…
REACTOME_NEURONAL_SYSTEM	276	145	0.0123424	0.0215645	1.7472	6.64271e-08	5.88677e-06	0.00117735	ABAT,ABCC8,ABCC9,ACTN2,ADCY1,ADCY2,ADCY3,ADCY5,ADCY7,ADCY8,ADCY9,ALDH2,ARHGEF9,CACNA1A,CACNA1B,CACNB3,CACNG2,CACNG3,CACNG4,CAMK2B,CHRNA4,CHRNA5,CHRNA6,CHRNB3,CHRNG,DNAJC5,EPB41L1,GABBR2,GABRA1,GABRA2,GABRA3,GABRA4,GABRA5,GABRA6,GABRB1,GABRB2,GABRB3,GABRR1,GLUL,GNAI2,GNB3,GNG4,GNG7,GNG8,GRIA3,GRIA4,GRIK1,GRIK3,GRIK4,GRIK5,GRIN1,GRIN2A,GRIN2B,GRIN2C,GRIN2D,GRIP2,HCN2,HCN3,HCN4,KCNA1,KCNA2,KCNA4,KCN…
GO_RESPONSE_TO_OXYGEN_CONTAINING_COMPOUND	1344	538	0.060102	0.0800119	1.33127	6.70581e-08	5.91312e-06	0.00118854	AACS,AARS,ABAT,ABCC2,ABCC8,ABL1,ABR,ACACA,ACP5,ACTC1,ACTN2,ACVR2B,ADCY1,ADCY2,ADCY3,ADCY5,ADCY7,ADCY8,ADCY9,ADCYAP1,ADCYAP1R1,ADNP2,AGRN,AGRP,AGT,AGTR1,AGXT,AHCYL1,AKAP1,AKAP6,AKR1B1,AKT1,AKT2,ALAD,ALDH1A2,ALDH3A1,ALDH3A2,ANXA1,ANXA5,APLP1,APOD,APOE,APOM,AQP1,AQP2,AQP9,AREG,ARNT2,ASCL1,ASNS,ASS1,ATF2,ATP1A1,ATP1A2,ATP1A3,ATP2B4,ATP4B,ATP6AP1,ATP6V0D2,ATP6V0E2,ATP6V1B1,ATP6V1D,ATP6V1E1,ATP7B,AVP,A…
WTTGKCTG_UNKNOWN	689	303	0.0308112	0.0450625	1.46254	6.74021e-08	5.91403e-06	0.00119463	AAK1,ABCB6,ABLIM2,ABRA,ACO1,ACTG2,ADAM12,ADARB2,ADCY1,ADCYAP1,AGR2,AMOTL2,ANKFN1,AQP9,ARHGAP6,ARL4D,AXIN2,BBOX1,BCL6,BDNF,BNC1,BPTF,C2orf73,C3orf36,C4A,C9orf24,CA6,CACNA1C,CACNA1D,CACNB3,CALD1,CCDC116,CCDC78,CD2BP2,CD4,CDH10,CERS1,CITED2,CKAP4,CMYA5,CNP,CNTNAP4,COL4A3,COL4A4,COLEC12,CPNE1,CPNE6,CPXM2,CRK,CRX,CRYAB,CS,CSDC2,CSRNP1,CTNNA3,CUEDC1,CXCL14,CYP11A1,DCHS2,DCLK1,DDIT3,DDIT4,DLG2,DLX1,DLX3…
GO_EXTRACELLULAR_MATRIX_COMPONENT	123	80	0.0055004	0.0118977	2.16306	6.89371e-08	5.99109e-06	0.00122184	ADAMTS10,ADAMTSL5,AGRN,AMTN,ANXA2,APLP1,CCDC80,COL11A1,COL11A2,COL12A1,COL14A1,COL18A1,COL1A1,COL1A2,COL27A1,COL2A1,COL3A1,COL4A2,COL4A3,COL4A4,COL4A5,COL4A6,COL5A1,COL5A2,COL5A3,COL6A1,COL6A3,COL7A1,COL8A1,COL8A2,DAG1,DCN,DST,EFEMP2,EGFL6,EGFLAM,ELN,ENTPD2,FBLN1,FBN1,FBN2,FN1,FRAS1,FREM1,FREM2,FREM3,GSTO1,HMCN1,HSPG2,LAD1,LAMA1,LAMA2,LAMA3,LAMA5,LAMB1,LAMB3,LAMB4,LAMC3,LOXL1,LOXL2,MUC5AC,NID1,NP…
GO_REGULATION_OF_TRANSMEMBRANE_TRANSPORT	413	199	0.0184688	0.0295955	1.60246	6.89564e-08	5.99109e-06	0.00122218	ABL1,ACTN2,ACTN4,ADRA2A,AGT,AHCYL1,AHNAK,AKAP6,AKT1,AKT2,ANK2,ANK3,ANO1,ATP1A2,ATP1B1,ATP1B3,ATP2B4,BAX,BCL2,BDKRB1,BSND,CAB39,CACNA1A,CACNA1B,CACNA1C,CACNA1D,CACNA1E,CACNA1G,CACNA1H,CACNA1I,CACNA1S,CACNB3,CACNG2,CACNG3,CACNG4,CACNG7,CALHM1,CAPN3,CASQ2,CATSPER2,CATSPER4,CAV3,CCL2,CFTR,CLCA3P,CLCN2,CLCN7,CLCNKA,CLCNKB,CLIC6,CNIH2,CNIH3,CXCL10,CXCL11,CXCL9,CXCR3,DIAPH1,DMD,DNM2,DPP10,DPP6,DRD1,DRD2…
chryq11	166	10	0.00742331	0.00148721	0.200343	7.08069e-08	6.12186e-06	0.00125498	CDY15P,CDY22P,GOLGA6L11P,PARP4P1,SHROOM2P1,TRAPPC2P3,TTTY10,TTTY14,TUBB1P1,TUBB1P2
TGGNNNNNNKCCAR_UNKNOWN	876	371	0.0391736	0.0551755	1.40849	7.25212e-08	6.23964e-06	0.00128537	ABI3BP,ACSF2,ADAM12,ADCYAP1,ADRB1,AHNAK,AKT1S1,AKT2,ALDH4A1,ANK2,ANXA2,ARX,ASCL1,ASCL4,ASPA,ATF2,ATXN1,AXIN2,AXL,BCAS3,BDNF,BIN1,BLCAP,BMP10,BMP3,BMP5,C15orf52,C17orf58,C18orf25,C1QTNF6,CACNG2,CAD,CADPS,CALD1,CASC2,CCDC106,CCDC89,CD2BP2,CDKN1A,CDKN1B,CDX2,CELF6,CHCHD7,CILP2,CITED2,CLCA1,CLDN2,CLSTN1,CNGB3,CNIH2,CNNM3,COLEC12,CPEB3,CPN1,CPNE1,CRCT1,CSMD3,CSRNP3,CTCF,CTGF,CTH,CUEDC1,DAB2IP,DCAF11,D…
GO_SODIUM_ION_TRANSMEMBRANE_TRANSPORTER_ACTIVITY	130	83	0.00581343	0.0123438	2.12333	7.61899e-08	6.52362e-06	0.00135039	ABCB11,ATP12A,ATP1A1,ATP1A2,ATP1A3,ATP1B1,ATP1B3,CATSPER4,CNNM4,HCN2,HCN3,HCN4,KCNK1,SCN1A,SCN2A,SCN3B,SCN4A,SCN4B,SCN5A,SCN7A,SCN8A,SCNN1A,SCNN1B,SCNN1D,SCNN1G,SHROOM2,SLC10A1,SLC10A4,SLC13A2,SLC13A3,SLC13A4,SLC13A5,SLC17A2,SLC17A4,SLC17A7,SLC1A2,SLC1A3,SLC1A4,SLC1A6,SLC1A7,SLC20A2,SLC23A2,SLC24A1,SLC24A2,SLC24A4,SLC24A5,SLC28A1,SLC28A2,SLC28A3,SLC34A1,SLC34A2,SLC34A3,SLC38A1,SLC3A2,SLC4A11,SLC4…
WCTCNATGGY_UNKNOWN	794	341	0.0355067	0.0507139	1.42829	7.73425e-08	6.59048e-06	0.00137082	ABCG4,ABTB2,ACACA,ADAMTS3,ADAMTSL2,ADCY5,ADCY8,ADRA1B,AGTR1,AK2,ALDH3B1,ALDOC,ANKRD35,ANKS1B,ANXA1,APBB1,APLN,APOBEC2,APOO,ARFGAP2,ARHGAP1,ARHGAP33,ARL3,ASB15,ASCL1,ATP1A3,ATP1B4,ATP2C1,BACE1,BAD,BARX2,BCL9,BCOR,BEST3,BHLHE40,C12orf42,C1orf61,C1QL1,CAB39,CACNA1S,CACNB3,CACNG3,CALD1,CASKIN1,CAV3,CBX6,CD276,CDC42BPA,CDKN2B,CEBPB,CHN2,CHRNB3,CKAP4,CLSTN2,CNTN2,COL11A1,COL7A1,CREBZF,CRISPLD1,CSPG4,CT…
GO_CATION_CHANNEL_COMPLEX	160	96	0.007155	0.0142772	1.99542	8.79755e-08	7.40373e-06	0.00155928	ABCC8,ABCC9,AKAP6,CACNA1A,CACNA1B,CACNA1C,CACNA1D,CACNA1E,CACNA1G,CACNA1H,CACNA1I,CACNA1S,CACNB3,CACNG2,CACNG3,CACNG4,CACNG7,CASQ2,CATSPER2,CATSPER4,CATSPERG,CNGA4,CNTN2,CNTNAP1,DLG2,DPP6,HCN2,HERPUD1,HSPA2,KCNA1,KCNA2,KCNA4,KCNA6,KCNA7,KCNAB1,KCNB1,KCNC1,KCNC2,KCNC3,KCNC4,KCND1,KCND2,KCND3,KCNE1,KCNE2,KCNG2,KCNG3,KCNG4,KCNH1,KCNH2,KCNH4,KCNIP1,KCNIP2,KCNIP3,KCNJ1,KCNJ11,KCNJ14,KCNJ16,KCNJ3,KCNJ4…
GO_SINGLE_ORGANISM_BEHAVIOR	376	184	0.0168142	0.0273647	1.62747	8.81208e-08	7.40373e-06	0.00156185	ABAT,ADCY1,ADCY3,ADCY8,ADCYAP1,AGRP,ALS2,ASIP,ATP1A2,ATP1A3,AVP,BCL2,BRS3,BTG2,C12orf10,CACNA1A,CALB1,CASR,CCK,CEBPB,CEND1,CHRNA4,CHRNA5,CLN3,CLN8,CNP,CNR1,CNTN2,CPEB3,CUX2,DAB1,DBH,DGKI,DMRT3,DNM1,DPP4,DRD1,DRD2,DRD4,DRD5,EFNB3,EGFR,EGR2,EIF4G1,EN1,EPHA4,EPS8,ESR2,FEN1,FOS,FOXA2,FOXP2,FXN,GABRA5,GDNF,GHRL,GHSR,GIT2,GJB4,GPR21,GRIN1,GRIN2A,GRIN2B,GRIN2D,GRM5,HOMER1,HOXB8,HRH2,HTR1A,HTR2A,HTR2C,HT…
GO_REGULATION_OF_INTRACELLULAR_SIGNAL_TRANSDUCTION	1611	630	0.0720419	0.0936942	1.30055	8.81397e-08	7.40373e-06	0.00156219	A2M,ABL1,ABR,ABRA,ACTN3,ACTN4,ADAM8,ADCYAP1,ADRA1B,ADRA2A,ADRA2B,ADRA2C,ADRB1,ADRB3,AGT,AKAP1,AKAP12,AKAP6,AKR1B1,AKT1,AKT1S1,ALK,ALOX12B,ALS2,ALS2CL,AMOT,APOE,ARAP1,ARHGAP1,ARHGAP20,ARHGAP23,ARHGAP24,ARHGAP29,ARHGAP31,ARHGAP33,ARHGAP35,ARHGAP36,ARHGAP39,ARHGAP40,ARHGAP44,ARHGAP6,ARHGDIA,ARHGEF10,ARHGEF10L,ARHGEF11,ARHGEF16,ARHGEF17,ARHGEF18,ARHGEF25,ARHGEF26,ARHGEF33,ARHGEF37,ARHGEF38,ARHGEF4,AR…
YGCGYRCGC_UNKNOWN	557	253	0.0249083	0.0376264	1.5106	9.04529e-08	7.56221e-06	0.00160319	ABCA4,ABL1,ACPT,ACVRL1,ADAMTS4,ADAMTSL1,AHCYL2,ANGPTL2,ANO1,ARX,ASB11,ASCL4,ASPA,ATXN1,BAIAP2L1,BCL2,BEST3,BRD3,C16orf74,C2CD2L,C3orf35,CABP2,CACNA1S,CASQ2,CBX2,CCDC80,CDC42BPA,CDKL2,CHST1,CIZ1,CLCA3P,CLEC18C,CLSTN3,CNGB1,CNGB3,CNPY3,COL2A1,CPNE1,CRK,CRX,CSMD3,CTNNA3,DCX,DDR2,DDX25,DHX30,DMD,DMPK,DNAH7,DNM1,DUSP10,EDN2,EFS,EGFLAM,EHF,EN1,ENOX1,ENTPD3,ESRRA,EYA1,FBXO36,FGFR3,FIBCD1,FIGN,FLRT3,FOSL…
GO_NEGATIVE_REGULATION_OF_RESPONSE_TO_STIMULUS	1314	526	0.0587604	0.0782272	1.33129	9.18171e-08	7.64022e-06	0.00162737	A2M,ABAT,ABL1,ABR,ACP5,ACTN3,ADAMTSL2,ADCYAP1,ADRA2A,ADRB3,AGT,AKT1,AKT1S1,ANXA1,ANXA2,ANXA5,APC2,APOD,APOE,AR,ARHGAP35,ATF4,ATP2B4,ATXN7,AVP,AXIN2,BARX1,BAX,BCL2,BCL6,BCL9L,BCR,BFAR,BGN,BICC1,BMP5,BMP7,C1QBP,C1QL4,CALR,CASQ2,CAV3,CBLC,CCK,CCL2,CD14,CD276,CD300A,CD3E,CD74,CELF4,CHAC1,CHD8,CHRD,CHST11,CILP,CITED1,CLASP2,CLN3,CNKSR3,COL2A1,COL3A1,CPNE1,CREB3L1,CRY2,CSF2,CSNK1E,CTH,CTNNA1,CUEDC2,CX3…
GO_REGULATION_OF_SYNAPSE_STRUCTURE_OR_ACTIVITY	222	122	0.00992756	0.018144	1.82764	1.01282e-07	8.38838e-06	0.00179511	AGRN,AGT,AMIGO3,ANAPC2,APOE,ATP2B2,BAIAP2,BCAN,BDNF,CALB1,CAMK2B,CBLN2,CLSTN1,CLSTN2,CLSTN3,CNTN2,CPEB3,CPLX2,CUX2,DAB2IP,DBN1,DGKI,DMPK,DRD1,DRD2,DRD5,EFNA5,EGR2,EPHA7,EPHB1,EPHB3,FGF14,FLRT1,FLRT2,FLRT3,FRMPD4,GFAP,GHRL,GHSR,GIPC1,GRID2IP,GRIN1,GRIN2A,GRM5,HRH2,IGSF9,ITPKA,JPH3,JPH4,KCNB1,KCNJ10,KIT,KLK8,LRRC24,LRRC4,LRRC4B,LRRN1,LRRN3,LRRTM1,LRRTM3,LRTM2,LZTS1,MAGI2,MECP2,MUSK,NCAM1,NCDN,NETO1…
GO_CONNECTIVE_TISSUE_DEVELOPMENT	191	109	0.00854128	0.0162106	1.89791	1.02559e-07	8.45467e-06	0.00181775	AACS,ACTA2,ARID5B,ATF2,AXIN2,BARX2,BDH1,BMP3,BMP5,BMP7,BMP8B,BMPR1A,BMPR1B,CHI3L1,CHRDL2,CHST11,CHSY1,COL11A1,COL11A2,COL1A1,COL27A1,COL2A1,COL5A1,COL9A1,COMP,CREB3L2,CSF1,CTGF,DLX2,DYRK1B,EBF2,EGR1,EIF2AK3,ESRRA,EVC,FGF2,FGFR1,FGFR3,FOXA1,FOXC2,FOXD1,FTO,GDF2,GDF5,GHRL,GLI2,GPLD1,HAND2,HMGA2,HOXA11,HOXA3,HOXA5,HOXB3,HOXD3,HYAL1,HYAL2,ID2,ID4,IFT80,IHH,IL17F,ITGB8,LEP,LRP6,MAPK3,MEF2D,MMP13,MSX1,…
GO_FOREBRAIN_DEVELOPMENT	354	175	0.0158304	0.0260262	1.64406	1.03365e-07	8.48167e-06	0.00183204	ADCYAP1,ALDH1A2,ALDH1A3,AQP1,ARHGAP35,ARID1A,ARX,ASCL1,ATF5,ATP2B4,AVPR2,AXL,BAD,BAX,BCAN,BMPR1A,BTG2,C16orf45,CCDC85C,CDK5R1,CEP120,CHD5,CHRD,CNP,CNTN2,COL3A1,DAB1,DAB2IP,DCLK1,DCX,DIXDC1,DLC1,DLX1,DLX2,DMRTA2,DNAH5,DPCD,DPYSL2,DRD1,DRD2,DUOX2,EGFR,EMX1,EMX2,EPHA5,EPHB3,ERBB4,ESR2,EZH1,FEZF1,FGF10,FGF8,FGFR1,FGFR2,FOXP2,FRS2,FUT10,GBX2,GDF7,GDPD5,GLI2,GLI3,GNAO1,GRIN1,GSX1,GSX2,H2AFX,HTR6,ID2,ID…
KAAB_HEART_ATRIUM_VS_VENTRICLE_UP	244	131	0.0109114	0.0194825	1.78552	1.04325e-07	8.52097e-06	0.00184905	ABCC8,ACTA2,AEBP1,AGTR1,ALDH1A2,ARHGAP1,BAD,BTG3,C1R,CACNA1B,CADPS,CALR,CD63,CD81,CDO1,CELSR2,CIB2,COL2A1,COL4A6,COMP,CPE,CREB3L2,CSRP1,CTGF,DDR1,DDR2,DGKZ,DSC1,EPB41L1,EPB41L3,EPHA4,EPS8,ERBB4,ERGIC3,F10,FAM155B,FBLN1,FBLN2,FEV,FGFR2,FLRT2,FMOD,GABRB3,GAS1,GNAO1,GPRASP1,GPX3,GRB2,GRIN2C,GRN,HEG1,HSPG2,HYOU1,ID4,IGFBP6,IL1R1,IL1RL1,ISLR,ITSN1,KAZN,KCNJ3,KCNK1,KCNK3,KCTD17,KHSRP,LRRN3,MAGED2,MAP1B…
GO_AXON	403	194	0.0180216	0.0288519	1.60096	1.05963e-07	8.5871e-06	0.00187809	AAK1,ADCY9,ADCYAP1,ADRA2C,ALS2,ANK3,ANXA5,AP1S1,AP3B2,AP3D1,APBB1,ATCAY,ATP1A3,BACE1,BIN1,BSN,CAD,CALB1,CALB2,CANX,CCK,CCL2,CDH8,CDK5R1,CHRM1,CHRM2,CHRNA10,CLASP2,CNR1,CNTN2,CNTNAP1,COBL,CPLX1,CPLX2,CPNE6,CPT1C,DAB2IP,DAG1,DAGLA,DDC,DGKI,DLG2,DNAJC5,DNM1,DPYSL2,DRD1,DRD2,DRD4,DSCAM,DST,DTNBP1,DVL1,ELK1,EPB41L3,EPHA4,EPHA5,EPHB1,ERMN,FLRT3,FZD3,GABRA2,GDPD5,GHRL,GLUL,GOT1,GPM6A,GRIA3,GRIA4,GRIK3,G…
GO_CELL_BODY	484	225	0.0216439	0.0334622	1.54604	1.06109e-07	8.5871e-06	0.00188068	ACTA1,ACTA2,ACTC1,ACTG2,ACVRL1,AGRP,ALS2,ANXA5,APBB1,APOD,APOE,ASCL1,ASS1,ATP2B2,BAIAP2,BMPR1A,BMPR1B,BPTF,BRS3,BSN,CACNA1A,CACNA1B,CAD,CALB1,CAMK2B,CAMK2N1,CANX,CCK,CCL2,CCT5,CDK5R1,CHRM2,CHRNA10,CHRNA4,CHRNA5,CNGA3,CNGA4,CNN3,CNTN2,COBL,CPE,CPEB1,CPLX1,CPLX2,CPNE6,CTNND2,CYGB,DAB1,DAB2IP,DDC,DENND1A,DGKI,DPP6,DPYSL2,DPYSL5,DRD1,DRD2,DRD4,DRP2,DVL1,EEF1A2,ELK1,ENDOG,ENTPD2,EPHA4,EPHA5,EPHA7,ERMN…
GO_EMBRYO_DEVELOPMENT_ENDING_IN_BIRTH_OR_EGG_HATCHING	545	248	0.0243717	0.0368828	1.51335	1.06588e-07	8.5871e-06	0.00188916	ACVR1B,ACVRL1,AKT1,ALDH1A2,ALS2,ALX4,AMOT,ARHGAP35,ARID1A,ARNT2,ASCL2,AXIN2,BCL2L11,BMP7,BMPR1A,BPTF,C2CD3,C6,CC2D2A,CCM2,CDX2,CDX4,CEBPA,CEBPB,CELSR1,CHD8,CHRD,CHST11,CITED1,COBL,COL11A1,COL1A1,COL2A1,COL4A3BP,CRB2,CSF2,DCHS1,DLC1,DLL1,DLL3,DLX1,DLX2,DMRT2,DSCAML1,DVL1,DVL2,DVL3,EGFR,ELF3,ELL,EMX1,EN1,ENDOG,ENO1,EPN1,ERCC2,ESRRB,ETNK2,EVX1,EYA1,FGF8,FGFR1,FGFR2,FLCN,FOLR1,FOXA1,FOXC1,FOXC2,FOXD3…
KEGG_OLFACTORY_TRANSDUCTION	386	54	0.0172614	0.00803093	0.465253	1.08629e-07	8.71198e-06	0.00192535	ADCY3,CALML5,CALML6,CAMK2B,CLCA1,CNGA3,CNGA4,CNGB1,GUCA1B,GUCY2D,OR10A3,OR10AD1,OR10G3,OR10G8,OR10H1,OR10H2,OR10J3,OR10P1,OR10Q1,OR10V1,OR11L1,OR13H1,OR13J1,OR1K1,OR1L8,OR2A14,OR2A42,OR2AG1,OR2B11,OR2D3,OR2M2,OR2M4,OR2T4,OR4F17,OR4K1,OR51B4,OR51E2,OR51S1,OR52A1,OR52J3,OR52N5,OR56A5,OR5B12,OR5C1,OR5T2,OR6B3,OR6T1,OR6X1,OR7C2,OR9A4,OR9G1,OR9Q2,PDE1C,PRKACG
BHAT_ESR1_TARGETS_VIA_AKT1_UP	269	141	0.0120293	0.0209697	1.74321	1.12742e-07	9.00108e-06	0.00199824	A4GALT,AATF,ADAMTSL5,ADCY3,ADCY9,ALDH3B1,AMZ1,ARHGEF18,ARMC6,ASB13,ATRIP,BEGAIN,BHLHE40,C16orf74,C1QTNF6,CA12,CELSR2,CERS1,CHST8,CNKSR3,CNTD2,CTSD,CYP1B1,CYP4F11,CYP4F22,DOK7,DUSP2,FAM102A,FARP1,FCHO1,FLNB,FOS,FUT4,GADD45B,GATAD2A,GDF15,GFOD1,GPR37L1,GPRIN1,GREB1,HDAC4,HK2,HLA-DRB1,HPCAL1,HR,HSD11B2,HSPB8,IER3,IER5L,IGFBP4,ISG20L2,KAZN,KCNK15,KCNK6,KLC1,KRT13,KRT15,LETM1,LHX4,LONRF2,LRFN4,LRG1,LT…
MODULE_23	554	251	0.0247742	0.037329	1.50677	1.20462e-07	9.57431e-06	0.00213507	ABCC3,ABCC6,ACACB,ACO1,ACOX1,ACOX2,ADH1B,AEBP1,AGPAT2,AGT,AGTR1,AGXT,AK4,AKR7A3,ALAS1,ALDH1L1,ALDH3A2,ALDH4A1,ALDH6A1,ALDH7A1,APOE,APOL1,APOM,AQP5,AQP9,AR,ARHGEF16,ARID1A,ATF5,ATP10B,ATP2B4,AVPR1B,BCL2,BDH1,BSN,C1QB,C1S,C21orf2,C6,C8B,CBS,CCL15,CCL2,CD14,CD3E,CD8B,CDH16,CDK5R1,CELSR3,CFB,CHPF,CITED2,CLDN3,CLDN9,CLEC3B,CLN3,CNKSR1,COL18A1,COL1A1,COL2A1,COL6A1,COL7A1,CP,CPN1,CRYBA4,CYB5A,CYP27A1,CY…
GO_POSITIVE_REGULATION_OF_BIOSYNTHETIC_PROCESS	1749	676	0.078213	0.100535	1.2854	1.24874e-07	9.88067e-06	0.00221327	AATF,ABCF1,ABCG1,ABHD14B,ABRA,ACVR1B,ACVRL1,ADAM8,ADCY1,ADCY2,ADCY3,ADCY5,ADCY7,ADCY8,ADCY9,ADCYAP1,ADCYAP1R1,ADORA2A,ADRB1,ADRB3,AGRN,AGT,AGXT2,AHRR,AIRE,AKAP12,AKT1,AKT2,ALK,ALX4,AMH,ANXA1,APBB1,APOA5,APOE,AR,AREG,ARHGEF11,ARID1A,ARID1B,ARID5B,ARNT2,ASCL1,ASIP,ASS1,ATF1,ATF2,ATF4,ATF5,ATP1B4,ATXN7,AURKB,AVP,AVPR2,BARHL1,BARHL2,BARX1,BARX2,BAZ1B,BCAS3,BCL3,BCL9,BCL9L,BMP10,BMP5,BMP7,BMPR1A,BMPR1…
GO_NEGATIVE_REGULATION_OF_CELL_DIFFERENTIATION	587	263	0.0262499	0.0391136	1.49005	1.33397e-07	1.05081e-05	0.00236433	ABCG1,ACTN4,ACVRL1,ADAMTS7,ADCYAP1,ANXA1,APOE,AREG,ARHGDIA,ASCL1,ASCL2,ATF5,AXIN2,BCL2,BCL6,BHLHE41,BMP5,BMP7,BMPR1A,C16orf45,C1QC,C1QL4,CALR,CAPN3,CAV3,CD74,CDK5R1,CDK5RAP2,CDKN2A,CEACAM5,CHRD,CITED1,CLDN18,CNTN2,COL3A1,COL5A1,COL5A2,CRMP1,CTDP1,CTLA4,CTNNA1,CXCL10,CXCL14,DAB1,DAB2IP,DACT3,DDIT3,DIXDC1,DLL1,DLL3,DLX1,DLX2,DUSP10,EFNA1,EFNA5,EPHA4,EPHA7,ERBB4,FAM57B,FBLN1,FGF10,FGFR1,FOXA1,FOXA2,…
YWATTWNNRGCT_UNKNOWN	356	175	0.0159199	0.0260262	1.63482	1.41277e-07	1.10796e-05	0.002504	ACTA1,ADAM33,ADPRHL1,APOE,ARHGAP24,ARHGAP29,ARID1A,ATF4,AVPI1,BCAM,BMP10,BMP5,C22orf31,CACNA1G,CCDC148,CDH3,CEND1,CGN,CHD4,CLDN2,CLEC18C,CNN3,CNTD1,CNTN6,COL11A2,COL4A5,COL4A6,COL5A3,CPLX2,CPNE1,CRYAB,CTGF,DDIT3,DDR1,DIAPH1,DMD,DMPK,DSP,DVL3,EFNB3,ELF3,ESRP2,FAM46B,FGFR2,FGFR4,FHOD1,FOXP2,GABRB1,GAS2L2,GDI1,GHRL,GPM6A,GPR21,GPRC5C,GREM1,HAND2,HMGA1,HOOK1,HOXB3,ID2,IGFBP6,IL17RE,INHBA,IRS4,ITGA3,I…
GO_RESPONSE_TO_ABIOTIC_STIMULUS	991	409	0.0443163	0.0608269	1.37256	1.68821e-07	1.31815e-05	0.00299219	ABAT,ABCA4,ABCC2,ABCC8,ABCG5,ACER1,ACOT11,ACTA1,ACTN4,ADAM8,ADRB1,ADRB3,AGRP,AGT,AKR1B1,AKT1,AKT2,ALAD,ALDH3A1,ANGPT4,ANGPTL4,ANO1,ANXA1,AQP1,AQP2,AQP9,ARNT2,ARPP21,ASCL1,ASCL2,ASNS,ATF2,ATF4,ATG7,ATP1A1,ATP1A2,ATP1A3,ATP1B1,ATP2B2,ATP2B4,ATP8A2,AURKB,AVP,BAD,BAX,BBC3,BCL2,BCL3,BDKRB1,BECN1,BHLHE40,BMP7,BRAT1,BTG2,CAB39,CAPN3,CAV3,CBLB,CCL2,CD14,CDH8,CDKN1A,CDKN1B,CDS1,CERS1,CHI3L1,CHRNA10,CHRNA4…
GO_ANION_TRANSMEMBRANE_TRANSPORT	249	132	0.011135	0.0196312	1.76302	1.69595e-07	1.31838e-05	0.0030059	ABCC10,ABCC11,ABCC2,ABCC3,ABCC4,ABCC6,ABCC8,ABCC9,ACACA,ACACB,ADAMTS8,ANKH,ANO1,ANO4,ANO7,ANO8,APOL1,AQP6,AQP9,BEST2,BEST3,BEST4,BSND,CFTR,CLCA1,CLCA3P,CLCN2,CLCN7,CLCNKA,CLCNKB,CLIC6,CPT1B,FXYD1,FXYD3,GABRA1,GABRA2,GABRA3,GABRA4,GABRA5,GABRA6,GABRB1,GABRB2,GABRB3,GABRE,GABRG1,GABRP,GABRQ,GABRR1,GLRA3,PRKAA2,SLC12A1,SLC12A3,SLC12A4,SLC12A5,SLC12A7,SLC13A3,SLC13A5,SLC16A11,SLC16A12,SLC16A13,SLC16A…
JAEGER_METASTASIS_DN	254	134	0.0113586	0.0199286	1.7545	1.71954e-07	1.33088e-05	0.00304771	ABCA12,ABCC3,ABLIM1,ADCY2,AHNAK,AIM1,AIM1L,ALDH2,ALDH3B2,ANK3,AREG,ARHGEF4,ASPA,ASS1,BBOX1,BICD2,BMP7,C1orf106,CA12,CALML5,CCL27,CDH3,CDHR1,CDS1,CHN2,CHP2,CLTB,COBL,COL4A6,COL7A1,CPA3,CWH43,CXCL14,CYP26B1,DIO2,DPP6,DSC1,DSC2,DSG1,DSP,DST,DUOX1,EFS,EGFR,EHF,ELMO3,ENPP2,EPHB6,EPPK1,ESRP2,EXPH5,FAT2,FCGBP,FGFR2,FGFR3,FHOD3,FLG,FXYD3,FZD10,GABRE,GATA3,GJB3,GNA15,GPX2,HCAR3,IRX4,ITGB4,IVL,KCND3,KIT,KL…
GO_GROWTH	396	190	0.0177086	0.028257	1.59566	1.72946e-07	1.33274e-05	0.0030653	ABL1,ACTA1,ACVR2B,AGT,AMH,ANXA1,APOA5,APOD,AR,AREG,ARID5B,ATAD3A,ATF5,ATP6V0E2,BCL2,BCL9,BDNF,BMP10,BMP3,BMP5,BMP7,BMP8B,BMPR1A,BMPR1B,BRAT1,CACNA1A,CAV3,CCM2,CHST11,COBL,COL27A1,COMP,CPNE1,CSF1,CYFIP1,CYP19A1,DCLK1,DCX,DDR2,DDX5,DHCR7,DLL1,DUOX2,DVL1,EFNA5,EMX1,EN1,ERBB4,ERCC1,ERCC2,ERCC6,ETNK2,EVC,FGF1,FGF10,FGF7,FGFR2,FGFR3,FLRT1,FLRT3,FMN1,FMOD,FOXC1,FOXC2,FOXL2,FOXP2,FSHR,FZD7,G6PC,GAS1,GATA…
MIKKELSEN_IPS_WITH_HCP_H3K27ME3	100	68	0.00447187	0.010113	2.26148	1.77138e-07	1.35914e-05	0.0031396	ACTL6B,ARX,AVP,CA10,CACNA1E,CACNA1G,CACNG2,CALB1,CDH11,DBX1,DUOX2,DUOXA2,ELOVL3,EVX2,FOXL1,GRM8,HOXA11,HOXA2,HOXA3,HOXB1,HOXB3,HOXB6,HOXB7,HOXB8,HOXC10,HOXC6,HOXC9,HPSE2,HTR2C,IGF2,IL10RA,INSRR,KCNIP1,KCNS1,LBX1,LHX9,NFIX,NPAS4,NR2E1,NTM,OSR1,OTOP3,OTP,PAPPA,PCDHA11,PCDHA13,PCDHA2,PCDHB16,PHOX2B,PRDM13,SIX3,SLC25A31,SLITRK3,SORCS3,TAF7L,TBX5,TDRD1,TFAP2B,TMEM174,TMEM59L,UNCX,USH1G,USP18,VSNL1,WNT…
GO_ACTIVE_TRANSMEMBRANE_TRANSPORTER_ACTIVITY	350	172	0.0156516	0.02558	1.63434	1.83357e-07	1.39979e-05	0.00324981	ABCA12,ABCA2,ABCA4,ABCA8,ABCB11,ABCB6,ABCB8,ABCB9,ABCC10,ABCC11,ABCC12,ABCC2,ABCC3,ABCC4,ABCC6,ABCC8,ABCC9,ABCD1,ABCG1,ABCG4,ABCG5,ANKH,ANXA5,AQP9,ATP12A,ATP13A1,ATP13A5,ATP1A1,ATP1A2,ATP1A3,ATP1B1,ATP1B3,ATP2B2,ATP2B3,ATP2B4,ATP2C1,ATP2C2,ATP4B,ATP5A1,ATP5D,ATP6AP1,ATP6V0E2,ATP6V1B1,ATP6V1D,ATP6V1E1,ATP7B,CFTR,CLCN7,MFSD3,SLC10A1,SLC10A4,SLC12A1,SLC12A3,SLC12A4,SLC12A5,SLC12A7,SLC12A8,SLC13A2,SL…
GO_REGULATION_OF_CELL_DEATH	1432	564	0.0640372	0.0838786	1.30984	1.84017e-07	1.39979e-05	0.00326151	AARS,AATF,ABL1,ABR,ACSL5,ACTC1,ACTN2,ACTN3,ACTN4,ADAM8,ADAMTS20,ADAMTSL4,ADCYAP1,ADCYAP1R1,ADNP2,AGR2,AGT,AIFM2,AKT1,AKT1S1,AKT2,ALDH1A2,ALDH1A3,ALK,ALX4,ANGPT4,ANGPTL4,ANXA1,ANXA4,ANXA5,APBB1,APOE,AQP1,AR,ARHGDIA,ARHGEF11,ARHGEF16,ARHGEF17,ARHGEF18,ARHGEF4,ARHGEF9,ARNT2,ASCL1,ASNS,ATAD3A,ATF2,ATF4,ATF5,ATG7,AURKB,AVEN,AVP,AXIN2,AXL,BAD,BAG6,BARHL1,BAX,BBC3,BCAR1,BCL2,BCL2L11,BCL2L14,BCL3,BCL6,BD…
GO_REGULATION_OF_NEUROTRANSMITTER_LEVELS	182	104	0.00813881	0.015467	1.9004	1.91931e-07	1.45375e-05	0.00340178	ABAT,ATP1A2,BAIAP3,C2CD4A,C2CD4B,C2CD4C,CACNA1A,CACNA1B,CADPS,CLN3,CLN8,CPLX1,CPLX2,CPLX3,DAGLA,DAGLB,DGKI,DNAJC5,DOC2A,DRD1,DRD2,DRD4,DTNBP1,DVL1,GABRA2,GDNF,GFAP,GLUL,GRIK5,GRM4,HCRT,KCNC4,KCNJ10,KCNMB4,NAALAD2,NAPA,NRXN1,NRXN2,NRXN3,NTRK2,OTOF,P2RX7,PCLO,PDE1B,PER2,PFN2,PIP5K1C,PPFIA1,PPFIA2,PPFIA3,PPFIA4,PPP1R9A,PRIMA1,PTGER4,RAB3B,RIMS1,RIMS2,RIMS3,RIMS4,RPH3AL,SCRIB,SLC17A7,SLC18A1,SLC18A3,…
YATTNATC_UNKNOWN	343	169	0.0153385	0.0251338	1.63861	2.03731e-07	1.53084e-05	0.00361093	ABTB2,ACTG2,ADNP2,ADORA2A,AKT1S1,AKT2,ALDH1A2,ALK,AMBN,ANK3,BARHL2,BCOR,BMP5,C14orf37,C1orf61,C2CD2L,CACNG2,CAMKV,CCDC116,CCDC80,CELSR2,CES5A,CLCA3P,CLVS1,COL25A1,CSMD3,CSRNP3,DCN,DLG2,DLGAP4,DLL1,DLL3,DLX1,DNAH5,DNAH7,DUSP10,EDA,EGLN2,EGR2,EIF1AX,EML1,ENAM,ENOX1,EPC1,EPHB3,ESRRA,EYA1,FKRP,FOXG1,GBX2,GCM1,GDNF,GNB3,GPC4,GPR85,GPRC5B,GRID2,GRIN3A,HEPACAM,HIVEP3,HNF1B,HOXA3,HOXA5,HOXB1,HOXB4,HOXB6,…
GO_REGULATION_OF_CELL_GROWTH	379	183	0.0169484	0.0272159	1.60581	2.03835e-07	1.53084e-05	0.00361277	ABL1,ACVR1B,ACVRL1,ADNP2,AGT,AGTR1,AKAP6,AKT1,ANAPC2,APBB1,APOE,ARHGEF11,AVP,BAP1,BARHL2,BCAR1,BCL2,BCL6,BDKRB1,BDNF,BMP10,CAPRIN2,CAV3,CDH4,CDHR2,CDK11A,CDK5R1,CDKN1A,CDKN1B,CDKN2A,CDKN2AIP,CGREF1,CLASP2,CLSTN1,CLSTN3,CPNE6,CPNE9,CRABP2,CRYAB,CTDP1,CTGF,CXCL16,CYP27B1,DACT3,DDR1,DDX39B,DNM2,DPYSL2,DSCAM,EFNA5,EGFR,EGLN2,ENO1,EPB41L3,EPHA7,ESR2,FLCN,FN1,FOXK1,FRZB,FXN,GDF2,GNG4,GREM1,H3F3C,HBEGF,…
PEREZ_TP53_AND_TP63_TARGETS	192	108	0.00858599	0.0160619	1.87071	2.14369e-07	1.60316e-05	0.00379948	ADCY1,APC2,ARHGEF17,ARID1B,ARX,BCL2L11,BCOR,BLMH,BTBD11,C7orf57,CABP7,CAPN3,CASZ1,CGNL1,CITED1,CKB,CNKSR3,CNNM4,COL18A1,COL27A1,COL9A3,CRYAB,CX3CL1,CXCL14,DEDD2,DOK4,DPYSL4,EGR1,EGR2,ELMOD1,EPB41L3,EPB41L4B,EPHB3,EPPK1,FOXP4,FZD1,GABRE,GLIS2,GPR37,GPT2,GRHL3,HIC2,HR,HS6ST1,HSD11B2,HUNK,ID2,ID4,IGF1R,IHH,INSR,IRX5,KCNJ12,KCNK3,KISS1R,KLHL21,LONRF3,MAF,MAFB,MAN1C1,MEGF6,METRNL,MICALL2,MX1,MXRA5,MYL…
REACTOME_TRANSMEMBRANE_TRANSPORT_OF_SMALL_MOLECULES	408	194	0.0182452	0.0288519	1.58134	2.17618e-07	1.62061e-05	0.00385706	ABCA12,ABCA2,ABCA4,ABCA8,ABCB6,ABCC11,ABCC2,ABCC3,ABCC4,ABCC6,ABCC8,ABCC9,ABCD1,ABCG1,ABCG4,ABCG5,ADCY1,ADCY2,ADCY3,ADCY5,ADCY7,ADCY8,ADCY9,AQP1,AQP2,AQP5,AQP6,AQP9,ARHGEF9,ATP10A,ATP10B,ATP10D,ATP12A,ATP1A1,ATP1A2,ATP1A3,ATP1B1,ATP1B3,ATP2B2,ATP2B3,ATP2C1,ATP2C2,ATP4B,ATP6V0D2,ATP6V1B1,ATP6V1D,ATP6V1E1,ATP7B,ATP8A2,ATP8B3,AVP,AVPR2,CFTR,CP,G6PC,G6PC2,G6PC3,GABRA1,GABRA2,GABRA3,GABRA4,GABRA5,GABR…
GO_REGULATION_OF_SYSTEM_PROCESS	495	227	0.0221358	0.0337597	1.52512	2.224e-07	1.6493e-05	0.00394182	ABAT,ABCC9,ABCG5,ACE,ACE2,ACTN3,ADCYAP1,ADRA1B,ADRA1D,ADRA2A,ADRA2B,ADRA2C,ADRB1,AGT,AGTR1,AHCYL1,AKAP1,AKAP6,AKT1,ANK2,APLN,APOA5,AQP1,ATP1A1,ATP1A2,ATP1A3,ATP1B1,ATP1B3,ATP2B2,ATP2B3,ATP2B4,AVP,AVPR1B,AVPR2,BMP10,CACNA1B,CACNA1C,CACNA1D,CACNA1G,CACNA1H,CACNA1S,CACNB3,CACNG2,CACNG3,CACNG4,CACNG7,CAMK2B,CASQ2,CAV3,CCK,CHGA,CHRM1,CHRM2,CORIN,CTDP1,CTGF,CTNNA3,CX3CL1,CYP2J2,DBH,DDX39B,DES,DMD,DMPK,…
AP2_Q6_01	258	135	0.0115374	0.0200773	1.74019	2.27787e-07	1.6809e-05	0.0040373	ACVR2B,ADAMTS5,ADRB1,AMMECR1L,ANGPTL2,APLP1,ARAP1,ARHGAP36,ARID1A,ASCL1,ASS1,BAHD1,BCL6,BCOR,C6orf1,CAMK2N2,CAMKV,CAMTA2,CD248,CDK16,CELSR2,CEND1,CERCAM,CGREF1,CHD4,CIC,CIRBP,CLASRP,CNNM4,CNP,COL12A1,CPEB3,CTCF,CYB561D1,CYTH2,DBN1,DGCR8,DLGAP4,DMPK,DNAI1,DNMT3A,EFNB3,EPHB1,EYA1,FASTK,FBRS,FGD1,FGF11,FKBP14,FMNL1,FOXA3,FXYD1,GNG8,GPR12,HDLBP,HOXB9,IGF2BP1,ITPKA,KCNH2,KCNH5,KCNJ12,KCNK3,KCNQ4,KLF10…
PUJANA_CHEK2_PCC_NETWORK	749	139	0.0334943	0.0206722	0.617186	2.28559e-07	1.6809e-05	0.00405097	AATF,ABCC10,ACTL6A,ACYP1,ADNP2,AIMP1,ARID1A,ATP5S,AURKB,BAZ1B,BCL7A,BLMH,C1QBP,CAD,CCT5,CD19,CD1B,CD1C,CDT1,CDV3,CEBPG,CHRNA5,CTBP1,CTCF,DBI,DCAF7,DDX39B,DUT,EIF5B,ELAC2,EWSR1,FABP5,FADS1,FBLN1,FEN1,FGF8,FTSJ1,FXN,GCH1,GNB3,GTPBP1,HK2,HMGN2,HNRNPAB,HSP90AA1,HSPH1,IDH3B,IDO1,IDS,IL17A,ILF3,IMMT,INSIG1,IPO5,IRAK1,ISG20L2,KDM4A,KHSRP,KLHL23,KRT20,KRT76,LCT,LDHA,LDHB,LMNB1,LMNB2,LSM4,MAPKAPK5,MCM2,ME…
WEST_ADRENOCORTICAL_TUMOR_DN	530	240	0.0237009	0.035693	1.50598	2.32748e-07	1.70464e-05	0.00412522	AAK1,ABCG1,ABLIM1,ACSF2,ADAMTSL3,ADH1B,AEBP1,AGTR1,AHNAK,AKR1B1,ALAS1,ALDH1L1,ALDH3A2,ALDH6A1,AMPD3,APOD,APOL6,ARAP1,ARMC9,ASB13,ASMTL,ATP10A,ATP1A2,ATP1B3,ATP2B3,AXL,B3GNT4,BGN,BTG2,C1R,C1S,C3,CALD1,CCL2,CCNL1,CD248,CD2BP2,CD81,CDC42EP4,CDH6,CEBPD,CERK,CHD3,CHD4,CIB2,CLEC3B,CNNM2,CNP,COL4A3,COL4A4,COL6A1,COLEC11,CREB3L1,CSDC2,CSF1,CSRP1,CTH,CUEDC2,CYP11B1,CYP11B2,CYP21A2,DCN,DDX5,DIP2C,DKK3,DLGA…
GO_EYE_DEVELOPMENT	321	160	0.0143547	0.0237954	1.65767	2.3677e-07	1.72696e-05	0.00419651	ACTL6A,ACVR2B,ACVRL1,ALDH1A2,ALDH1A3,AQP5,ARHGAP35,ARID1A,ARL6,ATOH7,ATP2B4,ATP8A2,BAX,BCAR3,BMP7,BMPR1B,CACNA1C,CALB1,CC2D2A,CLCN2,CLN8,COL5A1,COL5A2,COL8A1,COL8A2,CRYAB,CRYBA4,CRYGD,CYP1B1,DLL1,DRD4,DSCAM,EGFR,EPHB1,FBN1,FBN2,FGF10,FJX1,FOXC1,FOXC2,FOXE3,FOXL2,FOXN4,FOXP2,FRS2,FSCN2,FZD5,FZR1,GATA3,GDF11,GDF3,GLI3,GPM6A,GRHL3,GRM6,INHBA,IRX5,KDM2B,KLF4,LAMC3,LHX1,LHX2,LIF,LIM2,LRP6,MAB21L2,MAF,…
GO_REGULATION_OF_HORMONE_LEVELS	464	215	0.0207495	0.031975	1.541	2.45981e-07	1.78547e-05	0.00435977	AACS,ABAT,ABCC2,ABCC8,ACE,ACE2,ACVR2B,ADCY5,ADCYAP1,ADRA2A,ADRA2B,ADRA2C,AGT,AGTR1,AKR1B1,ALDH1A2,ALDH1A3,ALDH8A1,ANO1,ANXA1,ANXA5,APLN,ASMT,ATP1A1,BAD,BCO2,BMP5,BRSK2,C2CD2L,CACNA1A,CACNA1C,CACNA1D,CACNA1E,CACNA1H,CAPN10,CDK16,CFTR,CHST8,CHST9,CNR1,CORIN,CPA3,CPE,CPLX1,CPLX3,CRABP1,CRABP2,CTSZ,CYP11A1,CYP11B1,CYP11B2,CYP19A1,CYP1B1,CYP21A2,CYP26B1,CYP26C1,DGAT1,DIO1,DIO2,DIO3,DKK3,DRD2,DUOX1,DUO…
GO_EAR_MORPHOGENESIS	112	73	0.0050085	0.0108566	2.16764	2.46807e-07	1.78547e-05	0.00437441	ABR,ALDH1A3,ATP2B2,ATP6V1B1,ATP8A2,BCR,CELSR1,CHRNA10,COL11A1,COL2A1,DVL1,DVL2,DVL3,EYA1,FGF10,FGF8,FGFR1,FGFR2,FOXI1,FRZB,FZD3,FZD6,GATA3,GBX2,GJB6,GLI2,GRHL3,HMX2,HMX3,HOXA2,INSIG1,KCNQ4,LHFPL5,LRIG3,MAFB,MAPK3,MSX1,MYO15A,NAGLU,NKX3-2,NR4A3,NTN1,OSR1,OSR2,OTX1,PAX2,PAX8,PDZD7,POU3F4,POU4F3,PRRX1,PTK7,ROR2,SALL1,SCRIB,SIX1,SIX2,SIX4,SLC9A3R1,SLITRK6,SOD1,SOX9,SPRY2,TBX1,TCAP,TFAP2A,TWIST1,USH1G…
GO_MONOVALENT_INORGANIC_CATION_TRANSPORT	420	198	0.0187819	0.0294468	1.56783	2.70438e-07	1.94848e-05	0.00479325	ABCB11,ABCC8,ABCC9,ACACA,ACACB,ADCYAP1,AQP1,ATP12A,ATP1A1,ATP1A2,ATP1A3,ATP1B1,ATP1B3,ATP1B4,ATP4B,ATP5A1,ATP5D,ATP5S,ATP6AP1,ATP6V0D2,ATP6V0E2,ATP6V1B1,ATP6V1D,ATP6V1E1,CATSPER4,CDKN1B,CHRM5,CNGA1,CNGA2,CNGA3,CNGA4,CNGB1,CNGB3,CNNM4,COX4I1,COX5B,COX6B2,CPT1B,CYB5A,DRD1,FXYD4,HCN2,HCN3,HCN4,HTR3A,KCNA1,KCNA2,KCNA4,KCNA6,KCNA7,KCNAB1,KCNB1,KCNC1,KCNC2,KCNC3,KCNC4,KCND1,KCND2,KCND3,KCNE1,KCNE2,KCNG…
HEB_Q6	252	132	0.0112691	0.0196312	1.74203	2.9575e-07	2.12222e-05	0.00524188	AAK1,ACTG2,ADAMTS8,AGBL5,ALK,ANGEL1,ANGPTL2,ASTN1,BCL6,C1orf210,C1orf61,CACNB3,CADPS,CATSPER2,CCDC26,CCDC65,CCND2,CDC42SE1,CELF3,CKM,CLVS1,CNTN2,COL16A1,COLEC12,CREB3L1,CSMD3,CTXN1,DLG2,DOCK6,DPCD,DVL3,EFNA1,ELN,EN1,EPN3,ERBB3,FAM98A,FBRS,FITM1,FNDC5,GAS7,GATA3,GNB3,GPR162,GPR37L1,GPR62,GREB1L,GRIK3,GRIN2B,GRIN2D,HMGN2,HOOK1,HOXA3,HOXC12,IGF1,ITSN1,KCNH2,KCNH3,KIRREL2,KSR2,L1CAM,LMOD1,MACF1,MAPK4…
GO_TRANSCRIPTIONAL_ACTIVATOR_ACTIVITY_RNA_POLYMERASE_II_CORE_PROMOTER_PROXIMAL_REGION_SEQUENCE_SPECIFIC_BINDING	225	121	0.0100617	0.0179952	1.78849	2.98773e-07	2.13527e-05	0.00529546	AR,ARNT2,ATF2,ATF4,BARHL1,BARHL2,CAMTA2,CDX4,CEBPA,CEBPB,CEBPD,CEBPG,CREB3L1,CREB3L2,CRX,CTCFL,DBP,DDIT3,DLX3,EBF2,EBF4,EGR1,EGR2,EHF,ELF3,ELK1,ESRRA,FOS,FOSB,FOXA1,FOXC2,FOXD1,FOXI1,FOXJ1,FOXL2,GATA3,GCM1,GLI2,GLI3,GLIS2,GSX1,HAND2,HEYL,HMGA2,HNF1A,HNF4A,HOXA5,HOXC11,HOXD13,ISL1,JUNB,KLF4,KLF5,MAFA,MAFB,MEF2A,MEF2D,MEIS3,MESP1,MIXL1,MYC,MYOCD,NEUROD1,NFATC2,NFIC,NFKB2,NFYC,NKX2-5,NPAS4,NR1H4,NR2…
GINESTIER_BREAST_CANCER_ZNF217_AMPLIFIED_DN	310	155	0.0138628	0.0230518	1.66285	3.11801e-07	2.21942e-05	0.00552635	ABCC10,ABCF3,ACAD10,AGRN,AMPD2,ARHGEF11,ARMC6,ATAD3B,ATF5,ATN1,ATXN2L,BAZ1B,C21orf2,C7orf26,CALR,CAMK2B,CC2D1B,CCDC93,CDC42SE1,CIC,CLASRP,CSNK1E,CUL7,CUL9,DAGLB,DAZAP1,DCAF8,DDX39B,DENND4B,DENND5A,DMWD,DOT1L,DUOXA2,EHMT2,EPN1,FAM57B,FBRSL1,FBXL18,FBXL19,FBXO46,FMN2,FOXO4,FXR2,GATAD2A,GFER,GLTSCR1,GPC2,GRIP2,GRIPAP1,HCFC1,HDAC10,HDAC7,HEYL,ILF3,INTS1,IQCG,KCTD13,KDM4A,KHSRP,KIAA0907,L3MBTL2,LARP1,…
GSE29618_PRE_VS_DAY7_FLU_VACCINE_BCELL_UP	189	106	0.00845184	0.0157644	1.86521	3.13559e-07	2.22301e-05	0.00555753	ADAMTSL2,ADRB3,ALDOC,APOO,AQP6,ARHGAP44,ARHGEF26,ARHGEF4,B9D2,BAAT,BEGAIN,BIRC7,BTBD2,CALCR,CBX6,CCR3,CD300A,CDH6,CDO1,CLMN,CNGA1,CPZ,CRABP1,CRABP2,CSH2,CSPG4,DAZAP1,DNAJA4,EFNA3,ELAC2,EML1,ETHE1,FBN1,FKTN,FOXC2,FOXE3,FPGS,GALNT8,GAS8,GCKR,GDAP1L1,GIPR,GPC1,HAAO,HAO2,HAPLN2,HDC,HOXB8,HOXC11,HR,HSD11B2,ISLR,LGR5,LMNA,LRRC37A3,LY6G5C,MAN1C1,MAP3K13,MEF2D,MRC2,MRPS18A,MSX2,NAA60,NCAPH2,NDRG2,NDUFA4L…
GO_CELL_MOTILITY	803	339	0.0359091	0.0504164	1.404	3.24111e-07	2.28866e-05	0.00574455	ACVRL1,ADAM8,ADCY3,AGTR1,AIMP1,AMOT,ANGPT4,ANKS1A,ANXA1,APC2,ARHGEF16,ARID5B,ARX,ASAP3,ASCL1,ASTN1,ATP1B1,ATP1B3,ATP2B4,AXL,BARHL1,BARHL2,BAX,BCAR1,BDKRB1,BRAT1,C16orf45,CACNA1I,CATSPER2,CATSPER4,CCDC39,CCDC40,CCK,CCL15,CCL2,CCL22,CCL27,CCL3L3,CCL4L2,CCL8,CCR1,CD248,CD63,CD74,CDC42BPA,CDH13,CDK5R1,CELF3,CELSR1,CELSR3,CEND1,CHGA,CNTN2,COL1A1,COL1A2,COL5A1,CSPG4,CTGF,CX3CL1,CXCL10,CXCL11,CXCL14,CXC…
GO_POSTSYNAPTIC_MEMBRANE	199	110	0.00889903	0.0163593	1.83833	3.41883e-07	2.40458e-05	0.00605953	AKAP1,ANK2,ANK3,ANKS1B,APBB1,BCR,CAMK2N1,CHRM1,CHRM2,CHRM5,CHRNA10,CHRNA4,CHRNA5,CHRNA6,CHRNB3,CHRNG,CLSTN1,CLSTN2,CLSTN3,CNIH2,CNIH3,CPEB1,DAG1,DLG2,DLGAP1,DLGAP2,DMD,DNM2,DRP2,DTNBP1,EPHA4,EPHA7,FAIM2,GABBR2,GABRA1,GABRA2,GABRA3,GABRA4,GABRA5,GABRA6,GABRB1,GABRB2,GABRB3,GABRE,GABRG1,GABRP,GABRQ,GABRR1,GLRA3,GRIA3,GRIA4,GRID1,GRID2,GRID2IP,GRIK1,GRIK3,GRIK4,GRIK5,GRIN1,GRIN2A,GRIN2B,GRIN2C,GRIN2…
GO_SENSORY_PERCEPTION_OF_CHEMICAL_STIMULUS	505	83	0.022583	0.0123438	0.5466	3.56913e-07	2.50037e-05	0.00632592	ADCY3,B3GNT2,BEST2,CA6,CALHM1,CNGA2,CNGA4,CNGB1,DRD2,GJB4,GRM8,LPO,NAV2,NXNL2,OR10A3,OR10AD1,OR10G3,OR10G8,OR10H1,OR10H2,OR10J3,OR10P1,OR10Q1,OR10V1,OR11L1,OR13H1,OR13J1,OR14A2,OR1K1,OR1L8,OR2A14,OR2A42,OR2AG1,OR2B11,OR2D3,OR2I1P,OR2M2,OR2M4,OR2T4,OR4F17,OR4K1,OR51B4,OR51E2,OR51S1,OR52A1,OR52J3,OR52N5,OR56A5,OR5B12,OR5C1,OR5T2,OR6B3,OR6J1,OR6T1,OR6X1,OR7C2,OR8B3,OR9A4,OR9G1,OR9Q2,PDE4A,REEP2,SCNN…
NABA_MATRISOME_ASSOCIATED	749	319	0.0334943	0.047442	1.41642	3.68251e-07	2.56964e-05	0.00652688	A2M,A2ML1,ADAM11,ADAM12,ADAM19,ADAM23,ADAM33,ADAM7,ADAM8,ADAMTS10,ADAMTS14,ADAMTS15,ADAMTS16,ADAMTS17,ADAMTS19,ADAMTS2,ADAMTS20,ADAMTS3,ADAMTS4,ADAMTS5,ADAMTS7,ADAMTS8,ADAMTSL1,ADAMTSL2,ADAMTSL3,ADAMTSL4,ADAMTSL5,AGT,AMH,ANGPT4,ANGPTL2,ANGPTL4,ANGPTL7,ANXA1,ANXA2,ANXA4,ANXA5,AREG,BDNF,BMP10,BMP3,BMP5,BMP7,BMP8B,BRINP3,BTC,C17orf58,C1QA,C1QB,C1QC,C1QL1,C1QL2,C1QL4,C1QTNF4,C1QTNF6,C1QTNF9,CBLN2,CBL…
GO_GLAND_DEVELOPMENT	391	186	0.017485	0.0276621	1.58205	3.75405e-07	2.60928e-05	0.00665367	AACS,ABL1,ADCYAP1,AK2,AK4,AKT1,AKT2,ALDH1A2,ALOX15B,ANXA1,APLN,AR,AREG,ARID5B,ASCL1,ASNS,ASS1,ATP2B2,ATP7B,BAAT,BCL2,BCL2L11,BDH1,BMP7,BMPR1A,CAD,CBX7,CCDC39,CCDC40,CCKBR,CDO1,CEBPA,CEBPB,CEBPG,CITED2,CLCN2,COBL,CP,CSF1,CSN3,CYP19A1,DAG1,DBP,DDR1,DDX39B,DKK3,DNAAF1,DRD2,DUOX2,EDA,EGFR,ELF3,EPHB3,ERBB4,ESR2,EZR,FA2H,FASN,FGF10,FGF7,FGF8,FGFR1,FGFR2,FOXA1,FOXC1,FOXE1,FPGS,FRS2,GATA3,GATA6,GCM2,GDF7…
GO_HOMEOSTATIC_PROCESS	1293	512	0.0578213	0.0761452	1.3169	3.78029e-07	2.61726e-05	0.00670018	AACS,ABCA12,ABCA2,ABCA4,ABCB6,ABCC2,ABCG1,ABCG5,ABL1,ACACA,ACACB,ACAD10,ACAD8,ACAD9,ACADL,ACO1,ACOX1,ACOX2,ACOX3,ACOXL,ACP5,ADCY1,ADCY2,ADCY3,ADCY5,ADCY7,ADCY8,ADCY9,ADCYAP1,ADRA1B,ADRA1D,ADRA2A,ADRB1,ADRB3,AGT,AGTR1,AIFM3,AKR1B1,AKT1,ALDOA,ALOX12B,ALOXE3,AMPD2,AMPD3,ANGPTL4,ANK2,ANK3,ANXA1,APOA5,APOE,APOM,AQP1,AQP2,AQP5,AQP6,AQP9,ARMS2,ATP12A,ATP13A1,ATP13A5,ATP1A1,ATP1A2,ATP1A3,ATP1B1,ATP1B3,AT…
MCBRYAN_PUBERTAL_BREAST_4_5WK_UP	261	135	0.0116716	0.0200773	1.72019	3.90672e-07	2.68753e-05	0.00692427	ABCC3,ACTA2,ACTG2,ADAMTS5,ALDOC,ANO1,APOD,AQP5,AREG,ATP1A1,ATP1A3,ATP2C1,ATP6V1B1,BCL6,C1orf210,CALD1,CAPG,CCK,CD14,CDCP1,CDH11,CHI3L1,CITED1,CLDN3,CLDN4,CLDN7,CNN3,CNTD1,CNTN1,COL16A1,COL7A1,COL9A1,CSN3,CXCL14,DDR1,DKK3,DSP,DUSP16,EGR2,EHF,EPB41L4B,ERBB3,ESRP1,ESRP2,EZR,F3,FAM134B,FBLN7,FEN1,FGFR2,FIGN,FN1,FOLR1,FOS,FOXA1,FXYD3,FZD6,GAS1,GATA3,HDAC11,HEBP2,HLA-DRB1,HSPA1B,ID2,ID4,IGFBP2,IGFBP6,I…
EGR_Q6	266	137	0.0118952	0.0203748	1.71286	3.91211e-07	2.68753e-05	0.00693382	ABCB6,ACE,ADAMTS3,ADCY8,AK5,AR,ASB1,BCL2L11,BRD2,C19orf43,C2CD2L,C5orf38,CACNA1A,CACNA1B,CACNA1D,CALR,CAMKV,CCDC102A,CDX1,CELF4,CELSR3,CGB7,CNNM4,COL27A1,CRYAB,CTCF,CYHR1,DET1,DIAPH1,DLGAP4,DLX3,DNAJB5,EFEMP2,EFNB3,EGR1,EGR2,EML5,ERGIC3,EYA4,FBRS,FBXO36,FEV,FSTL5,GBX2,GPR162,GRB2,HAS3,HCN4,HIC1,HK2,HMGA1,HOXA3,HOXB8,HYAL2,ICAM5,IGF2BP1,INA,ING2,INSM1,IRF2BPL,IRX2,ISG20L2,ITGB8,KCNB1,KCNH3,KCNH5,K…
GO_RESPONSE_TO_ORGANIC_CYCLIC_COMPOUND	895	371	0.0400233	0.0551755	1.37859	4.23276e-07	2.89658e-05	0.00750214	AACS,ABAT,ABCA2,ABCC2,ABL1,ACP5,ACTA1,ADCY1,ADCY2,ADCY3,ADCY5,ADCYAP1,ADCYAP1R1,AGXT,AKAP1,AKAP6,AKT1,AKT2,ALAD,ALDH1A2,ALDH3A1,AMH,ANXA1,APLP1,AQP1,AQP9,AR,AREG,ARID1A,ARNT2,ASCL1,ASNS,ASS1,ATF1,ATP12A,ATP1A1,ATP1A2,ATP1A3,ATP2B4,ATP7B,AVP,AXIN2,BAD,BAX,BCAS3,BCL2,BDH1,BECN1,BMP7,BTG2,C3,CAD,CALCR,CALR,CARD9,CASQ2,CATSPER2,CATSPER4,CATSPERG,CCL2,CD4,CDKN1A,CDKN1B,CDO1,CEBPA,CEBPB,CFTR,CHKA,CHRNA…
NABA_ECM_GLYCOPROTEINS	193	107	0.00863071	0.0159131	1.84378	4.40181e-07	3.00068e-05	0.00780177	ABI3BP,AEBP1,AGRN,AMBN,CDCP2,CILP,CILP2,COMP,CRELD1,CRISPLD1,CTGF,DMBT1,EFEMP2,EGFLAM,ELN,EMID1,EMILIN1,FBLN1,FBLN2,FBLN7,FBN1,FBN2,FBN3,FGG,FN1,FNDC1,FNDC8,FRAS1,GLDN,HMCN1,HMCN2,IBSP,IGFBP2,IGFBP4,IGFBP5,IGFBP6,IGFBPL1,IGSF10,KCP,LAMA1,LAMA2,LAMA3,LAMA5,LAMB1,LAMB3,LAMB4,LAMC3,LGI1,LGI3,LGI4,LRG1,LTBP2,LTBP3,LTBP4,MATN4,MEPE,MFGE8,MXRA5,NDNF,NELL1,NID1,NPNT,NTN1,NTN3,NTN5,NTNG1,NTNG2,OTOG,PAPLN…
GCCATNTTG_YY1_Q6	277	141	0.0123871	0.0209697	1.69286	4.62893e-07	3.14341e-05	0.00820431	A2M,AATK-AS1,ABCD1,AGR2,AHCYL1,AMMECR1L,ANKRD13B,ARHGAP6,ATP1B4,ATP2B3,ATP2B4,BAHD1,BARHL1,BCOR,BCS1L,BHLHE40,BLMH,C22orf31,CACNA1A,CCL22,CDH22,CDKN1B,CELF4,CHKA,CHRD,CHRM1,CLCN2,COL27A1,CPNE6,CTNNA3,CUEDC1,DCN,DLGAP4,DOC2A,DQX1,EGR1,EHF,ELAVL2,ELMO3,EPB41L3,EPHA1,FGF10,FOXD3,GABRA1,GIT1,GNAI2,GPR132,GRM3,GSX1,HAS1,HBEGF,HES7,HOXA3,HOXB1,HOXB4,HOXD13,IGF1,IGF2BP1,IGFBP6,ITPR1,ITPRIPL1,KCND1,KCND2…
SCHAEFFER_PROSTATE_DEVELOPMENT_48HR_DN	409	192	0.01829	0.0285544	1.56121	5.17968e-07	3.50399e-05	0.00918046	ABCC9,ABLIM2,ADAM23,ADAMTS19,ADAMTS8,AHDC1,AHRR,ALDOC,AQP1,AQP5,AR,ARID5B,ASNS,BCOR,BMF,BMP3,C15orf39,C1QA,C1QC,CABLES1,CACNA1G,CALN1,CAMKV,CCDC80,CD248,CDH10,CHDH,CHRNA4,CHST9,CHSY3,CNTN1,CNTNAP4,COL13A1,COL8A1,COMTD1,CPXM2,CRABP1,CROCC,CTTNBP2,DAB2IP,DDR2,DENND2A,DIXDC1,DKK2,DOCK4,DPP10,DUSP2,DUSP4,ELAC2,ELN,ENPP2,EPHA5,EPHA7,EPHB1,ERC1,EYA2,FAM107B,FAM131A,FAM13A,FAM181B,FARP1,FBLN1,FBXL7,G6PC…
MIKKELSEN_MEF_ICP_WITH_H3K27ME3	194	107	0.00867543	0.0159131	1.83428	5.41771e-07	3.65108e-05	0.00960234	ABCC3,ADAMTS16,ALOX12P2,ALOX15B,ANKMY1,ANO4,AQP2,AQP6,ATCAY,AVPR1B,BEST2,C11orf87,C17orf50,C1QA,C9orf135,CCDC114,CDH12,CFC1,CHDH,CHRNG,CKMT1B,CLDN9,CNTNAP4,COL4A3,COL4A4,CPLX3,CUX2,CYP1A2,DLG2,DNAJB13,ENTPD3,EPN3,EPO,ESRP1,EXPH5,FAIM2,FAM149A,FFAR3,GAS2L2,GDAP1L1,GIPR,GPR84,GRB7,GRM3,HOXB13,HOXB3,ISLR2,KCND2,KCNG4,KCNIP2,KCNJ5,KCNJ9,KLB,LPO,LRRC4B,MC1R,MIOX,MYBPC2,NCCRP1,NKX2-6,NOXA1,NPHS1,NRL,OR…
GO_RESPONSE_TO_HORMONE	876	363	0.0391736	0.0539857	1.37811	5.72923e-07	3.8464e-05	0.0101545	AACS,ABCA2,ABCC2,ABCC8,ABCG1,ACACA,ACTA1,ACTN2,ADCY1,ADCY2,ADCY3,ADCY5,ADCY7,ADCY8,ADCY9,ADCYAP1,ADCYAP1R1,ADRA2A,AGRP,AGT,AGTR1,AGXT,AHCYL1,AK2,AKAP1,AKR1B1,AKT1,AKT2,ALAD,ALDH1A2,ALDH3A1,ANXA1,ANXA2,ANXA5,AQP1,AR,AREG,ARID1A,ARNT2,ASIP,ASNS,ASS1,ATP1A1,ATP1A2,ATP1A3,ATP6AP1,ATP6V0D2,ATP6V0E2,ATP6V1B1,ATP6V1D,ATP6V1E1,AVP,AVPR1B,AVPR2,BAD,BAIAP2,BAIAP2L1,BAX,BCAR1,BCAS3,BCL2,BDH1,BMP7,BTG2,C3,CA…
GO_NUCLEIC_ACID_BINDING_TRANSCRIPTION_FACTOR_ACTIVITY	1160	463	0.0518737	0.0688578	1.32741	6.37604e-07	4.26449e-05	0.0113009	AATF,AEBP1,AFF1,AIRE,ALX4,ANKRD30A,AR,ARHGAP35,ARID5B,ARNT2,ARX,ASCL1,ASCL2,ASCL3,ASCL4,ATF1,ATF2,ATF4,ATF5,BARHL1,BARHL2,BARX1,BARX2,BATF2,BCL3,BCL6,BHLHE22,BHLHE40,BHLHE41,BMPR1A,BNC1,BTG2,CAMTA2,CC2D1A,CC2D1B,CDX1,CDX2,CDX4,CEBPA,CEBPB,CEBPD,CEBPG,CITED1,CITED2,CREB3L1,CREB3L2,CREB3L3,CREB3L4,CREBZF,CRX,CSRNP1,CSRNP2,CSRNP3,CTBP1,CTCF,CTCFL,CUX2,DBP,DDIT3,DLX2,DLX3,DLX4,DMRT2,DMRT3,DMRTA1,DMRT…
GSE1791_CTRL_VS_NEUROMEDINU_IN_T_CELL_LINE_6H_DN	184	16	0.00822824	0.00237954	0.289191	6.43986e-07	4.29098e-05	0.011414	ACAD8,C2CD2,CAMSAP2,CHPF2,CYFIP1,DNAJC5,ETFB,GMPR2,IL1B,MAN2B2,NEAT1,PLEKHM3,PRPF6,SH3KBP1,TTC5,XPO4
GOZGIT_ESR1_TARGETS_DN	705	301	0.0315267	0.044765	1.41991	6.46755e-07	4.29329e-05	0.0114631	ABAT,ABCA12,ABLIM1,ADAMTS19,ADCY1,ADCY9,AGR2,AGR3,AHCYL2,AIM1,AK4,ANK3,ANKRD35,ANKRD50,APOD,APOL1,AR,AREG,ARID5B,ATP1B1,ATP2C2,ATP8B2,BATF2,BCAS1,BCL6,BMP5,BMPR1B,C11orf52,C2CD4A,C3orf67,C9orf152,CA12,CAB39L,CACNG4,CALCR,CAPN9,CBLB,CD8B,CDKN2B,CEACAM5,CELSR2,CFB,CKAP4,CLDN3,COL18A1,COL3A1,COL4A5,CP,CPE,CPEB2,CPNE4,CRABP2,CREB3L2,CTNND2,CUEDC1,CXCL16,CYP19A1,CYP1B1,DCDC2,DCLK1,DIP2A,DIRAS2,DNAJA4,…
GO_AXON_PART	212	114	0.00948037	0.0169542	1.78835	6.63751e-07	4.38967e-05	0.0117643	AAK1,ADCYAP1,ADRA2C,ANK3,ANXA5,AP1S1,AP3B2,AP3D1,APBB1,BIN1,CAD,CALB1,CALB2,CCK,CCL2,CDH8,CHRM1,CHRM2,CLASP2,CNTN2,CNTNAP1,COBL,CPLX1,CPLX2,DAB2IP,DAG1,DAGLA,DGKI,DLG2,DNAJC5,DNM1,DPYSL2,DRD1,DRD2,DRD4,DTNBP1,ELK1,EPB41L3,EPHA4,ERMN,FLRT3,GLUL,GOT1,GPM6A,GRIA3,GRIA4,GRIK3,GRIK5,GRIN1,HCN3,KCNA1,KCNA2,KCNA6,KCNAB1,KCNC2,KCNC4,KCNH1,KCNIP3,KCNJ11,KCNK2,KCNQ2,KCNQ3,KIF1A,KIF3B,L1CAM,LIMK1,LRRC7,MAG,…
CHX10_01	215	115	0.00961452	0.0171029	1.77886	7.38895e-07	4.86847e-05	0.0130962	ADAMTS17,AGAP3,ARHGAP36,ATP2B4,BARHL2,BCL6,BHLHE41,C22orf31,C5orf38,CACNB3,CDH20,CDH6,CGN,CHST8,CNN3,CS,DAAM2,DHX38,DIXDC1,DLG2,DLX1,DMD,DMRTA1,DNAJB8,EN1,FGF19,FIGN,FLRT3,FOSB,FOXP2,FZD7,GNAO1,GPR158,GPRC5C,GRM5,HCRT,HNF1A,HOXB7,HOXC12,IRX2,IRX4,KAT6B,KCNK2,KCNMA1,LBX1,LHX5,LMO3,LRFN5,LRRTM1,LTBP3,MAP2K5,MAP4,MED24,MSX1,MYBPC2,MYH1,NDNF,NDST4,NDUFA4L2,NEBL,NFIL3,NKX2-1,NLGN2,NR2F1,NTRK1,OTOP3,OT…
DURAND_STROMA_S_UP	280	141	0.0125212	0.0209697	1.67473	7.66979e-07	5.03479e-05	0.0135939	A4GALT,ADAM12,ADAM19,ADAM8,ADAMTS2,ADCY3,AKAP6,ANGEL1,ANGPTL4,AOC3,ATP10A,B4GALNT1,BTBD2,C3orf67,CABLES1,CCDC80,CD248,CDKN2B,CHST1,CIB2,CLDN1,COL1A1,COL1A2,COL3A1,COL4A6,CRABP1,CREB3L1,CTSH,CYP26B1,CYP2J2,DOCK3,DUOXA1,EDA,EFNA5,ELFN1,EN1,EPN3,EYA4,FAM110B,FAM20A,FBLN1,FGF10,FGFR2,FZD1,FZD8,GALNT13,GATA3,GNAO1,GRIA3,HCN2,HOXB13,HSPB8,HTRA3,IFI27,IFIT1,IGF1,IL18RAP,IL1R1,IL1RL1,IVD,KCNA4,KIRREL3,LH…
GO_INNER_EAR_MORPHOGENESIS	92	62	0.00411412	0.0092207	2.24123	8.2205e-07	5.37639e-05	0.01457	ABR,ALDH1A3,ATP2B2,ATP6V1B1,ATP8A2,BCR,CELSR1,CHRNA10,COL11A1,COL2A1,DVL1,DVL2,DVL3,EYA1,FGF10,FGF8,FGFR1,FGFR2,FOXI1,FRZB,FZD3,FZD6,GATA3,GBX2,GLI2,GRHL3,HMX2,HMX3,INSIG1,KCNQ4,LHFPL5,LRIG3,MAFB,MYO15A,NR4A3,NTN1,OTX1,PAX2,PAX8,PDZD7,POU3F4,POU4F3,PRRX1,PTK7,ROR2,SCRIB,SIX1,SIX4,SLC9A3R1,SLITRK6,SOD1,SOX9,SPRY2,TBX1,TCAP,TFAP2A,USH1G,VANGL2,WNT1,WNT3A,WNT5A,ZIC1
GO_APICAL_PLASMA_MEMBRANE	283	142	0.0126554	0.0211184	1.66873	8.2867e-07	5.39976e-05	0.0146873	ABCC2,ABCC6,ABCG5,AHCYL1,AJAP1,AMOTL2,ANK2,ANO1,ANXA1,AQP1,AQP2,AQP5,AQP6,ARHGEF18,ATP12A,ATP1A1,ATP1B1,ATP2B2,ATP6V0D2,ATP6V1B1,ATP6V1E1,CACNB3,CD300LG,CD81,CDHR2,CDHR5,CFTR,CLDN1,CLDN4,CRB3,CSPG4,CUBN,CYP4A11,CYP4F2,DLL1,DPEP1,DPP4,DSG1,DUOX1,DUOX2,ERBB3,EZR,FN1,FOLR1,FZD3,FZD6,GJB6,GPR143,HSP90AA1,HYAL2,IGFBP2,IGSF5,ITPK1,KCNA1,KCNC2,KCNE1,KCNK1,KCNK2,KCNMA1,KCNN4,LCT,LHFPL5,LRP2,LZTS1,MFRP,MG…
ZHANG_TLX_TARGETS_36HR_DN	182	16	0.00813881	0.00237954	0.292369	8.44146e-07	5.48046e-05	0.0149616	ADAMTS5,ERCC6L,HNRNPU,IFIT2,MACF1,ORC2,PEG3,PIK3C2A,PLK4,POLE,PPP1R7,RBBP8,SLC4A4,TARDBP,TSC22D4,TTPA
GO_SKELETAL_SYSTEM_MORPHOGENESIS	197	107	0.00880959	0.0159131	1.80634	9.96432e-07	6.44554e-05	0.0176608	ACP5,ACVR2B,ALX4,ARID5B,AXIN2,BARX2,BMP7,BMPR1B,CDX1,CHST11,CHSY1,COL11A1,COL13A1,COL1A1,COL27A1,COL2A1,COMP,CSRNP1,CTGF,CYP26B1,DLX2,DSCAML1,EYA1,FBN2,FGFR1,FGFR2,FGFR3,FMN1,FOXC2,FREM1,GLI3,HHIP,HOXA11,HOXA2,HOXA3,HOXA5,HOXB1,HOXB3,HOXB4,HOXB6,HOXB7,HOXB8,HOXC11,HOXC9,HOXD3,HOXD8,HYAL1,HYAL2,IFT80,INSIG1,IRX5,LHX1,MDFI,MEF2D,MEGF8,MMP13,MMP14,MMP16,MSX1,MSX2,MTHFD1L,MYCN,MYF5,NAB1,NKX3-2,NLE1,N…
GO_MUSCLE_TISSUE_DEVELOPMENT	264	134	0.0118057	0.0199286	1.68804	1.01575e-06	6.54661e-05	0.0180032	ACTA1,ACTC1,ACTN2,AGT,ALDH1A2,ARID1A,BCL9,BCL9L,BMP10,BTG2,CALR,CAV3,COL11A1,COL3A1,DCN,DLL1,DMRTA2,DSP,EEF2,EGR1,EGR2,EYA1,EYA2,FGFR2,FHOD3,FLNB,FOS,FOXC1,FOXC2,FOXL2,FOXN2,FOXP2,GATA6,HEG1,HEYL,HIVEP3,HMG20B,HOMER1,ID2,IGFBP5,IGSF8,ISL1,KCNAB1,KIAA1161,KLF5,KLHL31,LEMD2,LMNA,MAFF,MAML1,MARCKS,MEF2A,MEF2D,MEGF10,MESP1,MSC,MTOR,MYBPC3,MYF5,MYH10,MYH14,MYH15,MYH6,MYH7,MYL2,MYL3,MYLK2,MYLK3,MYOCD,M…
GO_LIGAND_GATED_CHANNEL_ACTIVITY	138	82	0.00617118	0.0121951	1.97614	1.09748e-06	7.04772e-05	0.0194517	ABCC8,AQP1,CFTR,CHRNA10,CHRNA4,CHRNA5,CHRNA6,CHRNB3,CHRNG,CNGA1,CNGA2,CNGA3,CNGA4,CNGB1,CNGB3,GABRA1,GABRA2,GABRA3,GABRA4,GABRA5,GABRA6,GABRB1,GABRB2,GABRB3,GABRE,GABRG1,GABRP,GABRQ,GABRR1,GLRA3,GRIA3,GRIA4,GRID1,GRID2,GRIK1,GRIK3,GRIK4,GRIK5,GRIN1,GRIN2A,GRIN2B,GRIN2C,GRIN2D,GRIN3A,GRIN3B,HCN2,HCN4,HTR3A,ITPR1,JPH2,JPH3,KCNE2,KCNH2,KCNJ1,KCNJ10,KCNJ11,KCNJ12,KCNJ13,KCNJ14,KCNJ16,KCNJ3,KCNJ4,KCNJ…
GO_SYSTEM_PROCESS	1744	662	0.0779894	0.0984533	1.26239	1.13437e-06	7.25836e-05	0.0201056	AARS,ABAT,ABCA4,ABCC6,ABCG5,ABL1,ABLIM1,ABR,ACE,ACE2,ACO1,ACTA1,ACTA2,ACTC1,ACTG2,ACTN2,ACTN3,ACVRL1,ADAMTS16,ADCY1,ADCY2,ADCY3,ADCY5,ADCY7,ADCY8,ADCY9,ADCYAP1,ADORA2A,ADRA1B,ADRA1D,ADRA2A,ADRA2B,ADRA2C,ADRB1,ADRB3,AGT,AGTR1,AKT1,ALDH1A3,ALDH7A1,ALDOA,ALOXE3,AMOT,ANK2,ANK3,ANO1,APLN,APOE,AQP1,AQP2,AQP5,AQP6,AQP9,ARHGAP35,ARHGEF11,ARL6,ATP1A1,ATP1A2,ATP1A3,ATP1B1,ATP2B2,ATP6V1B1,ATP8A2,ATXN7,AVP,A…
GO_CELL_SURFACE	734	309	0.0328235	0.0459548	1.40006	1.26655e-06	8.07497e-05	0.0224484	ABCC2,ABCG1,ACE,ACE2,ACVR1B,ACVRL1,ADAM8,ADAMTS15,ADAMTS7,ADCYAP1R1,AIMP1,AMOT,ANK3,ANXA1,ANXA2,ANXA4,ANXA5,AOC3,AREG,ART1,ASTN1,AXL,BACE1,BCAM,BGN,BMP10,BMPR1A,BSN,C1QBP,CALR,CAPN5,CAV3,CCR1,CCR10,CD14,CD19,CD1B,CD209,CD276,CD3E,CD4,CD5,CD63,CD74,CD86,CD8A,CD8B,CDH13,CEACAM5,CEL,CFTR,CHRNA4,CLMP,CLSTN1,CLSTN2,CLSTN3,CNTN2,CORIN,CRYAB,CSPG4,CSPG5,CTLA4,CUBN,CX3CL1,CXCL10,CXCL9,CXCR3,CYP2W1,DEFB10…
GO_SECONDARY_ACTIVE_TRANSMEMBRANE_TRANSPORTER_ACTIVITY	228	119	0.0101959	0.0176978	1.73578	1.32842e-06	8.43904e-05	0.0235449	ANKH,CLCN7,MFSD3,SLC10A1,SLC10A4,SLC12A1,SLC12A3,SLC12A4,SLC12A5,SLC12A7,SLC12A8,SLC13A2,SLC13A3,SLC13A4,SLC13A5,SLC15A5,SLC16A11,SLC16A12,SLC16A13,SLC16A2,SLC16A5,SLC16A7,SLC16A8,SLC17A2,SLC17A4,SLC17A7,SLC19A1,SLC1A2,SLC1A3,SLC1A4,SLC1A6,SLC1A7,SLC20A2,SLC22A1,SLC22A10,SLC22A11,SLC22A12,SLC22A18,SLC22A24,SLC22A5,SLC22A7,SLC22A8,SLC22A9,SLC23A2,SLC24A1,SLC24A2,SLC24A4,SLC24A5,SLC25A18,SLC25A6,SL…
GO_POSITIVE_REGULATION_OF_NEURON_PROJECTION_DEVELOPMENT	226	118	0.0101064	0.0175491	1.73643	1.45052e-06	9.18182e-05	0.0257091	ADCYAP1,ANAPC2,ANKRD27,APBB1,APOE,ARHGAP35,ARHGDIA,ATF1,ATP8A2,BAIAP2,BDNF,BMP5,BMP7,CAMK2B,CAPRIN2,CDH4,CNR1,CNTN1,COBL,CPEB1,CPEB3,CPNE6,CPNE9,CRABP2,CUL7,CUX2,DAB2IP,DMD,DSCAM,DVL1,EFNA5,EPHA3,EPHA4,EPO,FBXO31,FGFR1,FN1,GPRC5B,GRN,ISLR2,ITGA3,ITPKA,KATNB1,L1CAM,LIF,LIMK1,LPAR1,LPAR3,LRRC7,MACF1,MAGI2,MAP1B,MAP2K1,MAPT,MARCKS,MEGF8,METRN,MTOR,NCKIPSD,NDNF,NEFL,NEGR1,NGFR,NLGN3,NRG1,NTN1,NTRK1,N…
P53_02	236	122	0.0105536	0.018144	1.71922	1.4617e-06	9.21964e-05	0.0259072	ABCA12,ACSL5,ADAMTS4,ADO,AHNAK,AKAP6,AKT2,ANKRD53,ANXA1,ARHGAP44,ARRDC4,ASCL4,ATP6AP1,BCAM,BCOR,CACNA1E,CACNG2,CALD1,CDKN1A,CELF6,CHRM1,CITED1,CITED4,CNR1,CPNE1,CTNND2,DAB2IP,DCAF7,DDIT3,DDR1,DGKZ,DHX30,DMD,DNAH6,DNAJB5,DNALI1,DSCAML1,DYRK1B,EGFR,ENPP2,EPB41L1,ESRRG,FAM83H,FBRS,FLRT1,FOXG1,GADD45B,GCNT2,GRIN2A,HCAR2,HIC1,HNRNPA0,HOXA11,HOXB1,HS6ST3,INHBB,KRT15,LRIT3,LZTR1,MAF,MAP2K5,MAP4,MARCH1,M…
MODULE_60	409	189	0.01829	0.0281083	1.53681	1.49381e-06	9.33907e-05	0.0264763	AAK1,ACTC1,AGPAT2,AGT,ALAS1,ALDH4A1,APOD,APOE,AQP1,ARHGEF16,BCAM,BDH1,C16orf45,C1QB,C21orf2,CCL2,CCND2,CCR1,CD14,CD3E,CD8A,CD8B,CDH16,CDK5R1,CDKN1A,CELSR3,CHPF,CITED2,CKM,CLDN9,CLEC3B,CLN3,CNKSR1,COL1A2,COL2A1,COL6A1,CRABP1,CREBZF,CRYAB,CRYBA4,DDIT4,DLEC1,DNM2,DPP6,DPYSL4,ECHS1,ECI1,EEF1A2,ELAC2,ELN,EPHX1,ESRRA,ETFB,FBLN2,FEV,FGFR1,FHIT,FN1,FXYD1,FZR1,G0S2,GAS1,GBF1,GDPD5,GNG7,GOT1,GPNMB,GPSM3,GP…
SENGUPTA_NASOPHARYNGEAL_CARCINOMA_DN	302	148	0.0135051	0.0220107	1.62981	1.49476e-06	9.33907e-05	0.0264931	ABHD14B,ABLIM1,AGR2,AHNAK2,AK7,ALDH1L1,ALDH3B1,ALDH3B2,ANKRD35,ARMC2,ARSD,ASS1,ATP10B,ATP12A,B3GNT7,BCO2,C11orf52,C11orf70,C11orf74,C1orf106,C1orf194,C5orf49,C7orf57,C9orf116,C9orf135,C9orf24,CAPN5,CAPN9,CAPS,CASC1,CC2D2A,CCDC114,CCDC17,CCDC65,CCDC81,CCDC96,CCNO,CD19,CDC20B,CFB,CGN,CHST6,CHST9,CKB,CLDN23,CLDN7,CLIC6,COBL,DHCR24,DNAAF1,DNAH10,DNAH12,DNAH2,DNAH5,DNAH7,DNAH9,DNAI1,DNAI2,DNAJA4,DNAL1…
WANG_MLL_TARGETS	279	139	0.0124765	0.0206722	1.65689	1.49644e-06	9.33907e-05	0.026523	ABI3BP,ADAM19,AGT,ALDH2,ANO4,AR,ARID5B,ASB15,ASPA,B4GALNT4,BAIAP2L1,BNC1,CABLES1,CACNA1A,CACNA1G,CCDC80,CD14,CDHR1,CDO1,CHI3L1,CLMP,CNKSR3,CNNM2,COL14A1,COL2A1,COL6A1,CPZ,CYP2S1,CYS1,DKK3,DLL1,DLX2,DPEP1,DUSP2,EDA,EFHD1,EMILIN1,FAM13A,FAM20A,FBN2,FBXL7,FGF10,FOXC1,FOXC2,FOXD1,FOXS1,FRZB,G0S2,GAL3ST1,GATA3,GATA6,GDF6,GNG8,GPX7,H6PD,HCAR2,HNF1B,HOXA13,HOXB3,HOXB6,HOXC10,HOXC5,HOXC6,HOXC9,HS6ST2,HTR…
GO_CELLULAR_CHEMICAL_HOMEOSTASIS	555	243	0.0248189	0.0361392	1.45612	1.6581e-06	0.000103117	0.0293882	AACS,ABCB6,ABCC2,ABL1,ACO1,ADCY5,ADCYAP1,ADRA1B,ADRA1D,AGT,AGTR1,ANK2,APOE,AQP1,AQP2,AQP5,AQP6,AQP9,ATP12A,ATP13A1,ATP13A5,ATP1A1,ATP1A2,ATP1A3,ATP1B1,ATP1B3,ATP2B2,ATP2B3,ATP2B4,ATP2C1,ATP2C2,ATP6V0D2,ATP6V0E2,ATP6V1B1,ATP6V1D,ATP6V1E1,ATP7B,AVP,AVPR1B,BAX,BBC3,BCL2,BDKRB1,CACNA1A,CACNA1C,CACNB3,CALB1,CALB2,CALCR,CALR,CASQ2,CASR,CAV3,CCKBR,CCL15,CCL2,CCL8,CCR1,CCR10,CCR3,CDH23,CFTR,CHRNA10,CIB2,…
TTCYRGAA_UNKNOWN	1153	456	0.0515607	0.0678168	1.31528	1.68971e-06	0.000104715	0.0299484	AARS2,ABCD1,ABI3BP,ABR,ACSL5,ACSS3,ACVR1B,ADAM12,ADAMTS19,ADAMTSL1,AGBL5,AGFG2,AGXT2,AHCYL1,AHNAK,AIFM3,AIM1L,AKAP1,AKT2,ALDH6A1,ALS2,AMBN,AMMECR1,AMMECR1L,AMPD3,ANK3,ANKFN1,ANKS1B,AP3B2,APOO,AR,ARHGAP20,ARHGAP36,ARHGAP6,ARHGEF38,ARID1A,ARL3,ARPP21,ARX,ASB13,ASCL4,ASS1,BACE1,BARHL2,BARX2,BCL6,BEST3,BGN,BHLHE40,BMP7,BSND,C12orf42,C16orf74,C18orf25,C1orf61,C1QTNF6,C1S,C6orf1,C8orf46,CA12,CAB39,CABP…
GO_POSITIVE_REGULATION_OF_TRANSCRIPTION_FROM_RNA_POLYMERASE_II_PROMOTER	979	395	0.0437796	0.0587448	1.34183	1.69595e-06	0.000104736	0.0300591	AATF,ABHD14B,ABRA,ACVR1B,ACVRL1,ADCYAP1,AGRN,AHRR,AIRE,AKT1,AKT2,ALX4,APBB1,AR,ARNT2,ASCL1,ATF1,ATF2,ATF4,ATF5,ATP1B4,ATXN7,BARHL1,BARHL2,BARX1,BARX2,BCAS3,BCL3,BCL9,BCL9L,BMP5,BMP7,BMPR1A,BMPR1B,CAMTA2,CAPRIN2,CCNL1,CD81,CDH13,CDKN2A,CDKN2B,CDX1,CDX4,CEBPA,CEBPB,CEBPD,CEBPG,CHCHD2,CHD8,CHP2,CITED1,CITED2,CITED4,CREB3L1,CREB3L2,CREB3L3,CREB3L4,CRX,CSRNP1,CSRNP2,CSRNP3,CTCF,CTCFL,CXCL10,CXCR3,DAB2…
MASSARWEH_TAMOXIFEN_RESISTANCE_DN	232	120	0.0103747	0.0178465	1.72019	1.74375e-06	0.000107313	0.0309061	ABAT,ADAMTS15,ADAMTS19,ADCY9,ADRA2A,AREG,ARHGAP36,ARL3,ATP2B4,BCL2,BOD1,C1orf168,C1orf226,CA12,CALB2,CBX2,CBX5,CDV3,CELSR2,COL4A5,COL5A1,CPE,CRABP1,DDAH1,DLC1,DLG5,DOK7,DSCAM,DUSP2,EFNB3,ELOVL2,ETNK2,FKBP5,FLNB,FRAS1,FREM2,FRK,FZD1,GFRA1,GPR173,GREB1,HCFC1,HIP1,HNMT,HNRNPA0,HOXC10,HPCAL1,HR,IGF1R,IGFBP4,IGSF1,IL17RB,IRS1,IRX5,ISOC1,KAZN,KCNJ3,KLF10,LMNB1,LONRF2,MAPT,MT2A,MYO16,MYOF,NPNT,NRCAM,NT5…
GSE13547_WT_VS_ZFX_KO_BCELL_ANTI_IGM_STIM_12H_UP	133	79	0.00594759	0.011749	1.97542	1.76242e-06	0.000108087	0.0312372	ADRB1,ANKS6,APLN,ASPDH,BCAM,BEST2,BSN,CABP2,CALCR,CASKIN1,CCKBR,CHGA,CHRM1,CHRNA5,CKM,COL5A1,CRISPLD1,CYP46A1,DRGX,DUOX1,EFNB1,EFNB3,ESRRA,EVC2,FOLR2,FOXI1,GABRA6,GAS2L2,GGN,GPR20,GPR63,HES7,HTRA3,ITGA11,KCNJ6,KCNJ9,KISS1R,KLHL31,KRTAP4-7,LRRN4,MEGF6,MUM1L1,MYT1,PCDH17,PDZD3,PGA5,PGF,PGPEP1,PITX3,PIWIL1,PRIMA1,PRSS33,PTH2,PTPRT,RBM24,RFX2,RGS20,RHBDD3,RIMS4,RXFP3,SCYL1,SEC14L2,SLC29A4,SOD3,SRF,SS…
JOHNSTONE_PARVB_TARGETS_3_UP	405	187	0.0181111	0.0278108	1.53557	1.77024e-06	0.000108192	0.0313758	ABCC3,ABHD14B,ACSL5,AGRN,AHNAK,AHNAK2,ALDH3A2,ALDH3B1,ANXA1,ANXA4,APOL6,AREG,ARNT2,ATP1A1,ATP2B4,ATXN7,BCL3,BCL9L,BHLHE40,C15orf39,C1S,C3,CA12,CALD1,CD276,CDC42EP2,CDC42EP4,CDCP1,CDK15,CEBPB,CEBPD,CELSR1,CITED2,CLDN4,CNIH4,COL18A1,CPD,CSF1,CTSA,CTSD,DAG1,DDIT4,DIDO1,DMBT1,DNAH2,DNM1,DPP7,DSP,DVL2,DYNC1H1,EIF4G1,ERLIN2,FADS1,FGFR1,FHOD3,FLII,FLNB,FN1,FRAS1,GDI1,GFPT2,GLB1,GOLGA2,GOLGA5,GRN,GSN,GST…
GO_CYTOSKELETON_ORGANIZATION	788	327	0.0352384	0.0486318	1.38008	1.80514e-06	0.000109946	0.0319944	ABL1,ABLIM1,ABLIM2,ABR,ACTA1,ACTC1,ACTN2,ACTN4,ADRA2A,ALDOA,AMOT,ANK3,ANXA1,APOE,AQP1,ARAP1,ARHGAP6,ARHGEF10,ARHGEF11,ARHGEF17,ARHGEF18,ATP2C1,ATP8A2,ATXN7,AURKB,BAIAP2,BAIAP2L1,BCAR1,BCAS3,BCL2,BCL6,BCR,BICD2,BIRC7,BIRC8,BMP10,BRSK2,C11orf63,C21orf2,C2CD3,CALR,CAMSAP2,CAMSAP3,CAPN10,CAPN3,CASQ2,CAV3,CC2D2A,CCDC103,CCDC114,CCDC151,CCDC39,CCDC40,CCDC8,CCL2,CDC42BPA,CDC42BPG,CDC42EP2,CDK5RAP2,CEP12…
ZHANG_BREAST_CANCER_PROGENITORS_UP	400	63	0.0178875	0.00936942	0.523798	1.83056e-06	0.000111113	0.0324449	ACTL6A,ACYP1,ADAMTS20,ARNT2,ATXN1,BCL2,C11orf74,CA12,CEP164,CLDN12,COL25A1,COL4A5,CRYZ,CTCF,CTH,CTNND2,CTTNBP2,DDR1,DFNA5,ECT2,EMID1,EPS8,EWSR1,FAM76B,GTPBP10,HNRNPA1,HNRNPU,HOOK1,IDH3A,IDUA,ILF3,MCM2,MPZL1,MRPS33,PABPC4L,PCDH18,PDZD8,PFN2,PLEKHB1,POLD3,PPP2R1A,PSAT1,RAD51,RBBP8,RNF128,RNF44,RPRD2,SAP30,SEMA5A,SKP2,SLC20A2,SLC38A1,SNRNP200,STRAP,TP53BP1,TP63,TRPM3,TRPS1,TRRAP,TTF2,TULP3,UCHL5,UNG
GO_REGULATION_OF_CELLULAR_LOCALIZATION	1229	482	0.0549593	0.0716835	1.3043	1.85586e-06	0.000112264	0.0328932	AACS,ABAT,ABCA12,ABCA2,ABCC8,ABL1,ABR,ACTL6A,ACTN2,ADAM8,ADCY5,ADCYAP1,ADCYAP1R1,ADRA2A,ADRA2B,ADRA2C,AGR2,AGT,AGTR1,AKAP1,AKAP6,AKT1,AKT2,ALOX15B,ANK2,ANK3,ANO1,ANXA1,ANXA4,ANXA5,APBB1,APC2,APLN,APOD,AR,ARHGEF16,ASTN2,ATP1A2,ATP6AP1,AVP,AXIN2,BAD,BAP1,BAX,BBC3,BCAS3,BCL2,BCL2L11,BCL3,BCR,BDKRB1,BECN1,BMF,BMP7,BMPR1A,BRSK2,C2CD2L,C2CD4A,C2CD4B,C2CD4C,CACNA1A,CACNA1C,CACNA1D,CACNA1E,CACNA1G,CACNA1…
GO_EPITHELIAL_CELL_DIFFERENTIATION	483	216	0.0215991	0.0321237	1.48727	1.88676e-06	0.000113744	0.0334409	ABCA12,ACER1,ACTA2,ACVR2B,ACVRL1,AGR2,AKT1,AKT2,ALDOC,ANXA1,ANXA4,ARHGEF26,ARX,ASCL1,ATP2B2,BARX1,BCL2,BMP5,BMP7,C1orf68,CAPN5,CBR1,CCM2,CCNO,CD63,CDH3,CDHR2,CDKN1A,CDX2,CEBPB,CERS3,CITED1,CLDN3,CNN3,COL18A1,CRCT1,CRYGD,CYP26B1,DLG5,DLL1,DLX3,DMBT1,DSG4,DSP,EHF,ELF3,EMX1,ERBB4,ERCC2,ESR2,EXPH5,EYA1,EZR,FA2H,FAM20C,FGF10,FGF8,FGFR1,FGFR2,FLG,FLNB,FOSL2,FOXA1,FOXC2,FOXJ1,FOXL2,FRMD6,FRS2,FZD1,FZD7,…
GO_LOCOMOTORY_BEHAVIOR	176	97	0.00787049	0.0144259	1.83291	1.91682e-06	0.000115165	0.0339738	ABAT,ADCY5,ALDH1A3,ALS2,ANKH,ASTN1,ATP1A2,ATP1A3,ATP2B2,AVP,C12orf10,C1QL1,CACNA1A,CACNA1B,CALB1,CDH23,CELSR1,CEND1,CHRNA4,CLN8,CNP,CNTN2,DAB1,DBH,DMRT3,DNM1,DPP4,DRD1,DRD2,DRD4,DSCAM,EFNB3,EN1,EPHA4,EPS8,FOXA2,FXN,GDNF,GNAO1,GPR37,GPRC5B,GRIN1,GRIN2D,GRM1,GRM5,GRM6,HEXB,HOXB8,HPGDS,HTR2C,ID2,IDO1,KCND2,KCNJ10,KLHL1,LGI4,LRRTM1,MAPT,MCOLN3,MECP2,MTA1,MYO15A,MYO5A,NAGLU,NAV2,NEGR1,NKX2-1,NLGN2,NPY…
HALLMARK_ESTROGEN_RESPONSE_LATE	198	106	0.00885431	0.0157644	1.78042	1.96004e-06	0.000117364	0.0347398	ACOX2,AFF1,AGR2,ALDH3A2,ALDH3B1,AREG,ARL3,ASCL1,ASS1,ATP2B4,BCL2,BTG3,CA12,CALCR,CELSR2,CHST8,CKB,CPE,CXCL14,CYP26B1,CYP4F11,DHCR7,DLG5,DNAJC1,DUSP2,ETFB,FABP5,FAM102A,FARP1,FGFR3,FKBP5,FLNB,FOS,FOXC1,FRK,GJB3,HR,HSPA4L,HSPB8,ID2,IDH2,IGFBP4,IGSF1,IL17RB,ISG20,ITPK1,KCNK5,KLF4,KLK11,KRT13,LLGL2,MAPK13,MAPT,MDK,MYOF,NBL1,NCOR2,NMU,OVOL2,PCP4,PDZK1,PGR,PKP3,PLA2G16,PLK4,PLXNB1,PPIF,PRLR,PTGER3,PTGE…
GO_SPINAL_CORD_DEVELOPMENT	104	66	0.00465075	0.00981559	2.11054	2.08014e-06	0.000124136	0.0368685	ACTL6A,ACTL6B,AKT1,ASCL1,CACNA1A,CHRD,CLN8,DAB1,DBX1,DLL1,DMRT3,DPYSL2,DRGX,ERCC2,EVX1,FOXN4,GDF11,GDF7,GDPD5,GLI2,GLI3,GSX1,GSX2,HOXB8,HOXC10,IFT172,ISL1,LBX1,LHX1,LHX3,LHX4,LHX5,MDGA1,MDGA2,MNX1,MPST,MTOR,NEFH,NEFL,NKX6-1,NKX6-2,NOTCH1,NPFF,OLIG2,OLIG3,PAX6,PAX7,PHGDH,PKD1,PLXDC1,PTCH1,PTN,RFX4,SLIT2,SOX1,SOX11,SOX12,SOX4,SUFU,TBX20,TULP3,UNCX,VLDLR,WNT1,WNT3A,ZIC1
KTGGYRSGAA_UNKNOWN	629	269	0.0281281	0.0400059	1.42228	2.22017e-06	0.000132048	0.0393502	ABCB8,ABI3BP,ABL1,ABR,ACMSD,ADAM11,ADARB2,ADRA1B,AGTR1,AKAP12,ALDOA,ALLC,ANGPTL2,ANKS1B,ARHGAP24,ARMCX4,ASB11,ASB17,ASB4,ATOH7,ATP1B1,ATP2B3,ATP5A1,ATXN1,BAIAP2L1,BARHL1,BARHL2,BCL2,BDNF,BMP8B,BSND,C12orf42,C1QTNF4,C22orf31,CA12,CABLES1,CABP7,CACNA1D,CACNA1G,CALD1,CATSPER2,CCL22,CD8A,CDC42EP4,CDH10,CDR2L,CDRT4,CEBPB,CELF3,CELSR3,CFTR,CHCHD7,CHD4,CITED2,CLDN20,CLTB,CNIH3,CNN3,COL4A5,COL4A6,COL6A3,…
DELYS_THYROID_CANCER_UP	439	199	0.0196315	0.0295955	1.50755	2.29917e-06	0.00013629	0.0407506	ABCC3,ABCC6,ABR,ACOT7,ACTN4,ADAM12,AGR2,AGRN,AHNAK2,AIM1,ALDH1A3,ALDH3B1,ALOX15B,ANXA1,ANXA2,APLNR,APOE,AREG,ATP10B,ATP1B3,B3GAT1,BCL9,BHLHE40,BIRC7,C16orf45,C1QA,C1QB,C3,C4A,CA11,CAPG,CCND2,CCR1,CDH3,CDKN1A,CFB,CHI3L1,CITED1,CLDN1,CLDN7,CLDN9,COL11A1,COL13A1,COL1A1,COL3A1,COL5A2,COL8A1,COMP,CPA3,CPD,CRABP2,CTSA,CTSD,CTSH,CYP1B1,DHCR7,DMD,DOCK9,DPP4,DSC2,DSP,DUSP4,ELF3,EPHA4,EPHB3,EPS8,ERBB3,ETHE…
YTCCCRNNAGGY_UNKNOWN	1238	484	0.0553618	0.071981	1.30019	2.32956e-06	0.00013763	0.0412891	ABCC6,ABI3BP,ABLIM1,ABR,ACE,ACTA1,ACTC1,ACTG2,ACTN2,ADAM11,ADAMTS5,ADAMTSL2,AGPAT4,AGR3,AGT,AGTR1,ALDH1A2,ALDH4A1,ANGPT4,ANGPTL4,ANK3,ANKS1B,ANXA1,APCDD1L,APOA5,APOBEC2,APOD,AQP1,AREG,ARL4D,ARMC2,ASB18,ASB4,ASB5,ASCL3,ATF4,ATOH7,ATP1B4,ATXN1,BCL6,BCO2,BDNF,BHLHE22,BLCAP,BMP5,BMPR1B,BRMS1L,BRS3,C17orf58,C2CD4A,C6,C8orf82,CAB39L,CABLES1,CACNG2,CALD1,CALR,CAMK2N2,CAPN13,CCDC140,CCDC43,CCL15,CD96,CDH…
AREB6_01	259	130	0.0115821	0.0193337	1.66927	2.3911e-06	0.000140703	0.0423799	ACAN,ACTA1,ACTN3,ADAMTS19,ADAMTSL1,BCL9L,BHLHE41,BMF,BRD2,C1QA,C6orf47,CABP7,CCDC140,CDH13,CDK2AP2,CDKN1B,CEL,CHCHD7,CHRM1,CLDN7,CRB3,CRELD1,CRTAM,CSMD3,CYP26B1,DCHS2,DDR1,DIAPH1,DNMT3A,EHF,ENOX1,EPS8L1,ESRP2,EVC2,FGF17,FGF5,FKRP,FLNB,FOS,FOXD3,FXYD3,GPR119,HCRTR1,HES7,HNF1A,HOXB6,HOXD8,HS6ST3,ID4,IGF2BP1,IGFBP6,IL12B,IRX4,ITGB8,KCND1,KCNH3,KCNH7,KIF12,KREMEN2,KRT8,LAMB3,LIN28A,LLGL2,LNX2,LRCH4,L…
GO_POTASSIUM_CHANNEL_COMPLEX	89	59	0.00397997	0.00877454	2.20468	2.39745e-06	0.000140703	0.0424924	ABCC8,ABCC9,CNTN2,CNTNAP1,DLG2,DPP6,HCN2,KCNA1,KCNA2,KCNA4,KCNA6,KCNA7,KCNAB1,KCNB1,KCNC1,KCNC2,KCNC3,KCNC4,KCND1,KCND2,KCND3,KCNE1,KCNE2,KCNG2,KCNG3,KCNG4,KCNH1,KCNH2,KCNH4,KCNIP1,KCNIP2,KCNIP3,KCNJ1,KCNJ11,KCNJ14,KCNJ16,KCNJ3,KCNJ4,KCNJ5,KCNJ6,KCNJ8,KCNK1,KCNK2,KCNK6,KCNMA1,KCNMB1,KCNMB4,KCNN1,KCNN4,KCNQ1,KCNQ2,KCNQ3,KCNQ4,KCNS1,KCNS2,KCNT1,KCNV1,KCNV2,VAMP2
REACTOME_POTASSIUM_CHANNELS	98	63	0.00438243	0.00936942	2.13795	2.52443e-06	0.000147667	0.044743	ABCC8,ABCC9,GABBR2,GNB3,GNG4,GNG7,GNG8,HCN2,HCN3,HCN4,KCNA1,KCNA2,KCNA4,KCNA6,KCNA7,KCNAB1,KCNB1,KCNC1,KCNC2,KCNC3,KCNC4,KCND1,KCND2,KCND3,KCNG2,KCNG3,KCNG4,KCNH1,KCNH2,KCNH3,KCNH4,KCNH5,KCNH6,KCNH7,KCNJ1,KCNJ10,KCNJ11,KCNJ12,KCNJ14,KCNJ16,KCNJ3,KCNJ4,KCNJ5,KCNJ6,KCNJ8,KCNJ9,KCNK1,KCNK13,KCNK2,KCNK3,KCNK6,KCNMB1,KCNMB4,KCNN1,KCNN4,KCNQ1,KCNQ2,KCNQ3,KCNQ4,KCNS1,KCNS2,KCNV1,KCNV2
SF1_Q6	242	123	0.0108219	0.0182927	1.69033	2.68657e-06	0.000156199	0.0476167	ABAT,ABTB2,ADAMTSL5,AK2,ALDOA,AMPD3,APBB1,ARFGAP2,ATP1B1,ATP6V1B1,BCL3,CASQ2,CATSPER2,CDH16,CDHR1,CHGA,CKB,CNTN2,COMTD1,COX4I1,COX5B,CS,CTSD,CX3CL1,CYP46A1,DRAP1,EFNB3,EPN2,EPN3,EPS8L2,ESRRA,FAM81A,FBRS,FBXL19,FBXL22,FBXO2,FBXO21,FNDC5,GABARAPL1,GIT2,HAS3,HCN4,HNF1B,HOXC10,HSPBP1,IDH3A,IMMT,INSR,ITGA3,KCNC1,KCNG4,KCNK1,KIRREL3,LDB3,LRFN5,MACROD1,MEF2D,MPRIP,MSI2,MTSS1L,MYOM3,NAA25,NCDN,NDRG2,NDUF…
GO_RECEPTOR_COMPLEX	324	155	0.0144889	0.0230518	1.591	2.68792e-06	0.000156199	0.0476407	ABCG5,ACVR1B,ACVR2B,ADCYAP1R1,ADRA2A,ADRB3,AHRR,BMPR1A,BMPR1B,CACNG2,CACNG3,CACNG4,CACNG7,CAPRIN2,CD14,CD200R1,CD3E,CD4,CD74,CD8A,CD8B,CHRNA10,CHRNA4,CHRNA5,CHRNA6,CHRNB3,CHRNG,CNGA4,CNIH2,CNIH3,CPT1C,CSF2RB,DDR1,DLG2,EGFR,EPS8,ERBB3,ERBB4,FGFR1,FLT4,GABBR2,GABRA1,GABRA2,GABRA3,GABRA4,GABRA5,GABRA6,GABRB1,GABRB2,GABRB3,GABRE,GABRG1,GABRQ,GABRR1,GPR101,GPR119,GPR20,GPR37,GPR37L1,GPR61,GPR62,GPR63,…
